# Supplementary material for: Transcriptomic profiling reveals RetS-mediated regulation of type VI secretion system and host cell responses in Pseudomonas aeruginosa infections
Source: Front Cell Infect Microbiol. 2025 Jun 10;15:1582339. doi: 10.3389/fcimb.2025.1582339 (PMC12185982; doi:10.3389/fcimb.2025.1582339)
Supplement: Supplementary Table 3 — PAO1 strains transcriptome data: Supplementary Table S3 .xlsx. [file Table3.xlsx]

## Sheet: Sheet1
locus_tag	name	type	WT1	WT2	retS1	retS2	baseMean	log2FoldChange	FC	pvalue	padj	sig	start	end	strand	Description	category
PA0003	recF	CDS	4343.33	4276.42	2015.44	1908.84	3136.01	-1.13529	0.455243	2.32947e-13	4.1412004950837801E-12	Down	3169	4278	+	DNA replication and repair protein RecF
PA0010	tag	CDS	101.201	65.463	254.445	276.323	174.358	1.66714	3.17584	6.54184e-07	6.1625871244193003E-6	Up	13540	14091	+	DNA-3-methyladenine glycosidase I
PA0026	plcB	CDS	1178.37	1303.17	540.516	501.813	880.968	-1.25139	0.420043	3.49303e-11	5.2543657360311905E-10	Down	27646	28632	+	phospholipase C
PA0027	hypothetical protein	CDS	1976.89	2100.91	500.984	410.574	1247.34	-2.16192	0.223458	1.06419e-29	4.9467390219086501E-28	Down	28613	29899	+	hypothetical protein
PA0028	hypothetical protein	CDS	766.633	628.751	168.193	151.195	428.693	-2.12843	0.228707	7.2448e-19	1.8760391139670301E-17	Down	29896	30498	+	hypothetical protein
PA0029	hypothetical protein	CDS	339.647	316.659	117.879	130.341	226.131	-1.40251	0.37827	4.22921e-07	4.1068266145552898E-6	Down	30502	32055	-	sulfate transporter
PA0032a	hypothetical protein	CDS	230.128	258.808	671.333	687.548	461.954	1.47564	2.78107	5.43728e-11	8.0090362790732604E-10	Up	35549	35926	+	DOPA 4,5-dioxygenase
PA0040	hypothetical protein	CDS	360.442	420.182	1024.25	933.893	684.692	1.32756	2.50977	1.21497e-10	1.74874855580425E-9	Up	41113	42801	+	hypothetical protein
PA0041	hypothetical protein	CDS	2807.29	3082.86	9925.52	10266.3	6520.49	1.77754	3.42842	9.41549e-31	4.6030398547398699E-29	Up	42914	53521	+	hemagglutinin
PA0042	hypothetical protein	CDS	171.903	175.076	483.733	492.037	330.687	1.49189	2.81256	1.63204e-09	2.1082651125112701E-8	Up	56546	56941	+	hypothetical protein
PA0044	exoT	CDS	6988.42	8140.27	317.697	393.63	3960	-4.40964	0.0470508	1.72895e-109	9.80489778158358E-107	Down	58786	60159	+	exoenzyme T
PA0045	hypothetical protein	CDS	278.649	246.629	840.244	827.665	548.297	1.66593	3.17317	1.42404e-14	2.7468399745473798E-13	Up	60656	61342	+	hypothetical protein
PA0046	hypothetical protein	CDS	151.108	150.718	569.267	600.872	367.991	1.95496	3.87705	1.72037e-15	3.5220975051368402E-14	Up	61373	61726	+	hypothetical protein
PA0047	hypothetical protein	CDS	288.354	234.449	637.551	733.168	473.38	1.38941	2.61972	2.29104e-09	2.9131088160237001E-8	Up	61879	62388	+	hypothetical protein
PA0051	phzH	CDS	260.627	217.703	143.036	177.915	199.82	-0.575715	0.670953	0.0518728	0.132818254206064	noSig	66303	68135	+	phenazine-modifying protein
PA0057	hypothetical protein	CDS	34.658	54.806	103.503	86.025	69.7481	1.0867	2.12387	0.0212763	6.6331992469257001E-2	Up	71730	72617	+	hypothetical protein
PA0070	hypothetical protein	CDS	3691.76	4523.05	12505.2	13058.9	8444.71	1.63802	3.11238	1.83489e-23	6.2309438445916201E-22	Up	82404	83318	-	hypothetical protein	Type VI secretion (tag, tss)
PA0071	hypothetical protein	CDS	5505.06	7312.08	5730.77	5852.31	6100.05	-0.1459	0.903815	0.398923	0.58201441913483498	noSig	83380	85092	-	hypothetical protein	Type VI secretion (tag, tss)
PA0072	hypothetical protein	CDS	174.676	118.747	278.883	290.009	215.579	0.952545	1.93528	0.00152795	7.2028392314492503E-3	noSig	85085	86284	-	hypothetical protein	Type VI secretion (tag, tss)
PA0073	hypothetical protein	CDS	151.108	82.21	289.665	222.231	186.304	1.12916	2.18731	0.00124966	6.0571179762525197E-3	Up	86284	87003	-	ABC transporter ATP-binding protein	Type VI secretion (tag, tss)
PA0074	ppkA	CDS	1002.31	1003.26	2219.57	2035.27	1565.1	1.08502	2.12141	1.78179e-10	2.5388276968346901E-9	Up	87000	90098	-	serine/threonine protein kinase PpkA	H1-T6SS
PA0075	pppA	CDS	260.627	190.3	579.33	617.816	412.018	1.40657	2.65105	1.16451e-08	1.38147061873187E-7	Up	90106	90834	-	serine/threonine phosphatase	H1-T6SS
PA0076	hypothetical protein	CDS	151.108	237.494	245.101	298.481	233.046	0.487014	1.40154	0.109898	0.23554015439187201	noSig	90844	91524	-	hypothetical protein	H1-T6SS
PA0077	icmF1	CDS	1136.78	1178.34	2185.07	2855.77	1838.99	1.12283	2.17773	1.9958e-09	2.5664851483575901E-8	Up	91521	94826	-	type VI secretion protein IcmF	H1-T6SS
PA0078	hypothetical protein	CDS	239.833	242.061	482.296	488.779	363.242	1.01096	2.01525	1.67969e-05	1.21810014045478E-4	Up	95048	96397	-	hypothetical protein	H1-T6SS
PA0079	hypothetical protein	CDS	461.643	325.793	559.204	620.423	491.766	0.581743	1.49666	0.0143232	4.83782504463778E-2	noSig	96404	97738	-	hypothetical protein	H1-T6SS
PA0080	hypothetical protein	CDS	253.696	229.882	316.978	349.965	287.63	0.463457	1.37884	0.0675565	0.162087921844668	noSig	97754	98218	-	hypothetical protein	H1-T6SS
PA0081	fha1	CDS	1466.72	1738.58	829.463	907.825	1235.65	-0.883139	0.542186	1.40538e-06	1.2491985330663899E-5	noSig	98263	99756	-	Fha domain-containing protein	H1-T6SS
PA0082	hypothetical protein	CDS	560.072	543.497	697.209	716.223	629.25	0.356942	1.28071	0.0708697	0.16773876615684999	noSig	100124	101158	+	hypothetical protein	H1-T6SS
PA0083	hypothetical protein	CDS	461.643	779.468	1923.43	2213.19	1344.43	1.73841	3.33667	2.042e-13	3.6415709392040397E-12	Up	101247	101765	+	hypothetical protein	H1-T6SS
PA0084	hypothetical protein	CDS	2973.65	3731.4	8151.59	11609.5	6616.53	1.55957	2.94765	7.01624e-15	1.3863800168480001E-13	Up	101778	103274	+	hypothetical protein	H1-T6SS
PA0085	hcp1	CDS	3794.35	4501.73	25067.9	27653.1	15254.3	2.66805	6.3557	1.44457e-57	2.10055722922551E-55	Up	103350	103838	+	protein secretion apparatus assembly protein	H1-T6SS
PA0086	hypothetical protein	CDS	471.347	380.6	784.18	1085.74	680.467	1.13357	2.19401	1.07041e-06	9.7907568741323002E-6	Up	104006	104851	+	hypothetical protein	H1-T6SS
PA0087	hypothetical protein	CDS	88.724	114.18	236.476	394.281	208.415	1.63906	3.11462	1.7762e-06	1.5496646264171601E-5	Up	104853	105362	+	hypothetical protein	H1-T6SS
PA0088	hypothetical protein	CDS	422.826	436.929	1083.19	1373.79	829.184	1.51531	2.85861	3.25368e-13	5.7125823143350497E-12	Up	105359	107218	+	hypothetical protein	H1-T6SS
PA0089	hypothetical protein	CDS	339.647	371.465	1010.59	1158.08	719.946	1.60941	3.05126	5.4071e-15	1.0721558722100801E-13	Up	107182	108228	+	hypothetical protein	H1-T6SS
PA0090	clpV1	CDS	2416.35	2533.27	9295.16	9997.15	6060.48	1.96274	3.89801	9.17156e-37	5.9783820865096696E-35	Up	108221	110929	+	secretion protein ClpV1	H1-T6SS
PA0091	vgrG1	CDS	1538.81	1345.8	5706.33	5738.26	3582.3	1.98786	3.96647	6.59216e-34	3.73841364643282E-32	Up	110976	112907	+	type VI secretion system protein VgrG	H1-T6SS
PA0092	hypothetical protein	CDS	255.082	275.554	577.174	570.893	419.676	1.11393	2.16434	8.7251e-07	8.0586342551593808E-6	Up	113022	113306	-	hypothetical protein
PA0094	hypothetical protein	CDS	185.766	281.644	521.11	475.744	366.066	1.09498	2.1361	3.4257e-05	2.3633984735225701E-4	Up	114611	115045	-	hypothetical protein
PA0096	hypothetical protein	CDS	176.062	102.001	293.259	306.953	219.569	1.10653	2.15327	0.000483059	2.61895392092848E-3	Up	117552	118001	+	hypothetical protein
PA0097	hypothetical protein	CDS	249.537	232.927	515.359	663.435	415.315	1.28876	2.44318	1.24001e-07	1.29957762727403E-6	Up	117931	119130	+	hypothetical protein
PA0098	hypothetical protein	CDS	97.042	115.702	226.413	391.675	207.708	1.54085	2.90966	7.53228e-06	5.90745948207765E-5	Up	119127	120164	+	3-oxoacyl-ACP synthase
PA0099	hypothetical protein	CDS	456.098	630.273	1004.84	1450.69	885.477	1.17784	2.26239	7.83201e-07	7.2692867714769901E-6	Up	120164	121324	+	hypothetical protein
PA0101	hypothetical protein	CDS	403.418	455.197	835.213	971.04	666.217	1.07376	2.10491	2.36076e-07	2.3695339874513399E-6	Up	122248	123495	+	hypothetical protein
PA0123	hypothetical protein	CDS	1307.3	1289.47	2760.08	3469.02	2206.47	1.2624	2.39894	1.69677e-12	2.8053626623028701E-11	Up	142359	143267	-	transcriptional regulator
PA0125	hypothetical protein	CDS	115.064	118.747	53.908	61.26	87.2449	-1.02073	0.492866	0.0111083	3.9176004637134602E-2	Down	143845	144072	-	hypothetical protein
PA0135	hypothetical protein	CDS	8.318	7.612	3.594	3.91	5.85849	-1.08599	0.47107	0.445338	NA	NA	153696	153836	+	hypothetical protein
PA0167	hypothetical protein	CDS	334.102	298.39	781.305	718.179	532.994	1.24448	2.36933	8.08658e-09	9.7572334779375796E-8	Up	191697	192362	+	transcriptional regulator
PA0170	hypothetical protein	CDS	42.976	38.06	125.066	134.251	85.0883	1.67684	3.19728	9.1445e-05	5.7813213973188402E-4	Up	193799	194179	-	hypothetical protein
PA0200	hypothetical protein	CDS	4505.53	5066.55	1721.46	2191.03	3371.14	-1.29046	0.40882	3.78524e-13	6.6049458720940601E-12	Down	229526	229738	-	hypothetical protein
PA0224	hypothetical protein	CDS	415.895	450.63	2100.97	1028.39	998.971	1.85249	3.61123	6.29475e-11	9.2241706963415702E-10	Up	253854	254636	-	class II aldolase/adducin domain-containing protein
PA0235	pcaK	CDS	55.453	27.403	15.094	14.338	28.0719	-1.49699	0.354292	0.0359634	NA	NA	264964	266310	-	4-hydroxybenzoate transporter PcaK
PA0252	hypothetical protein	CDS	192.698	263.375	84.096	58.002	149.543	-1.68328	0.311374	2.37904e-06	2.0379930090485701E-5	Down	283818	284105	-	hypothetical protein
PA0258	hypothetical protein	CDS	596.116	674.423	1493.61	1604.5	1092.16	1.28658	2.43949	3.38816e-12	5.4741427469674702E-11	Up	289205	289390	-	hypothetical protein
PA0259	hypothetical protein	CDS	2908.49	2938.23	8729.48	10478.8	6263.74	1.71608	3.28542	9.3908e-26	3.6727737942990303E-24	Up	289562	291004	-	hypothetical protein
PA0260	hypothetical protein	CDS	1293.43	1450.85	6369.76	8680.71	4448.69	2.45561	5.48547	9.95228e-37	6.4135627919155903E-35	Up	291154	293304	-	hypothetical protein
PA0261	hypothetical protein	CDS	449.166	318.181	1735.83	2460.18	1240.84	2.44962	5.46272	1.07436e-24	3.9055849493044603E-23	Up	293301	293798	-	hypothetical protein
PA0262	hypothetical protein	CDS	2747.68	3317.31	10222.4	11962	7062.35	1.87122	3.65842	1.47646e-27	6.1566171165081299E-26	Up	293802	296861	-	hypothetical protein
PA0263	hcpC	CDS	1508.31	1437.14	26276.9	28445	14416.8	4.21542	18.5766	1.66555e-139	1.8890631829005601E-136	Up	297043	297561	-	secreted protein Hcp
PA0282	cysT	CDS	273.104	304.48	622.456	630.198	457.56	1.11764	2.16991	4.75247e-07	4.6070551361079004E-6	Up	315811	316629	-	sulfate transporter CysT
PA0284	hypothetical protein	CDS	874.765	1122.01	420.481	564.376	745.408	-1.01858	0.493603	6.18117e-06	4.9371026651134498E-5	Down	317966	318148	-	hypothetical protein
PA0291	oprE	CDS	1293.43	1053.5	2819.74	2305.73	1868.1	1.12629	2.18297	2.23132e-09	2.8435510605221799E-8	Up	327284	328666	+	anaerobically-induced outer membrane porin OprE
PA0297	spuA	CDS	6392.3	6605.69	2668.08	2975.68	4660.44	-1.20345	0.434235	7.96653e-15	1.5686866181724899E-13	Down	334734	335486	+	glutamine amidotransferase
PA0299	spuC	CDS	4885.38	3656.8	1341.95	1754.39	2909.63	-1.464	0.362487	3.04555e-13	5.3637704017915796E-12	Down	336951	338321	+	aminotransferase
PA0320	hypothetical protein	CDS	467.188	645.497	1851.56	1382.92	1086.79	1.54044	2.90884	8.14701e-12	1.2833809233453299E-10	Up	359982	360332	+	hypothetical protein
PA0324	hypothetical protein	CDS	74.861	70.03	143.754	168.14	114.196	1.10589	2.15231	0.00272817	1.18919849349643E-2	Up	364369	365157	-	ABC transporter permease
PA0346	hypothetical protein	CDS	2703.32	2712.91	636.832	753.371	1701.61	-1.96159	0.256746	2.64542e-28	1.16295770328351E-26	Down	389334	389696	+	hypothetical protein
PA0347	glpQ	CDS	2154.34	1903	499.546	537.005	1273.47	-1.96872	0.255479	5.00936e-27	2.02914796408292E-25	Down	389733	390884	-	glycerophosphoryl diester phosphodiesterase
PA0359	hypothetical protein	CDS	1292.05	1415.83	661.989	636.064	1001.48	-1.0607	0.4794	5.4348e-09	6.7147614389483698E-8	Down	402681	403025	+	hypothetical protein
PA0360	hypothetical protein	CDS	729.202	840.364	2010.4	1945.99	1381.49	1.33436	2.52164	7.05384e-14	1.3072663242499601E-12	Up	403295	404281	+	hypothetical protein
PA0379	hypothetical protein	CDS	54.066	39.582	114.285	87.98	73.9784	1.10731	2.15444	0.0152498	5.0798764977447099E-2	Up	422980	423357	+	hypothetical protein
PA0408	pilG	CDS	7214.39	7965.19	3164.03	2763.88	5276.87	-1.35657	0.390509	2.54241e-17	5.9090097906044203E-16	Down	449639	450046	+	pilus biosynthesis/twitching motility protein PilG
PA0412	pilK	CDS	1312.84	1528.49	654.801	649.098	1036.31	-1.12343	0.459002	1.25889e-09	1.6374277900762501E-8	Down	453239	454114	+	methyltransferase PilK
PA0413	chypothetical proteinA	CDS	11753.2	11969.1	5525.2	5901.84	8787.33	-1.05376	0.481712	7.32789e-13	1.2331297260057999E-11	Down	454126	461544	+	chemotactic signal transduction system protein
PA0428	hypothetical protein	CDS	2701.93	3591.34	1224.79	1126.15	2161.05	-1.42041	0.373606	4.47439e-14	8.3743358426791499E-13	Down	477886	479805	-	ATP-dependent RNA helicase
PA0441	dht	CDS	127.541	82.21	173.943	266.547	162.56	1.06827	2.09691	0.00316176	1.34814627438813E-2	Up	494816	496255	-	D-hydantoinase/dihydropyrimidinase
PA0463	creB	CDS	141.404	76.12	226.413	224.186	167.031	1.04644	2.06543	0.00292642	1.26684779733042E-2	Up	523254	523943	+	DNA-binding response regulator CreB
PA0465	creD	CDS	379.851	287.733	963.873	1812.39	860.962	2.05537	4.15651	4.33658e-13	7.4523478300773103E-12	Up	525469	526827	+	hypothetical protein
PA0466	hypothetical protein	CDS	41.589	18.269	97.753	281.536	109.787	2.65683	6.30648	1.44947e-06	1.28235831008122E-5	Up	526877	527179	+	hypothetical protein
PA0475	hypothetical protein	CDS	30.499	71.553	113.566	93.845	77.3658	1.02905	2.04068	0.0346109	9.8434627369230296E-2	Up	535539	536108	+	transcriptional regulator
PA0496	hypothetical protein	CDS	266.173	204.001	592.987	482.261	386.356	1.19139	2.28373	2.527e-06	2.1517475062515999E-5	Up	555251	556228	+	hypothetical protein
PA0498	hypothetical protein	CDS	476.893	468.899	2323.79	1659.24	1232.21	2.07398	4.21048	3.44959e-22	1.09192105932127E-20	Up	557354	558361	-	hypothetical protein
PA0499	hypothetical protein	CDS	225.969	158.33	1162.25	850.475	599.257	2.38592	5.22676	3.42724e-20	9.717948580906389E-19	Up	558377	559078	-	pili assembly chaperone
PA0507	hypothetical protein	CDS	317.466	379.077	1073.85	1087.04	714.358	1.63451	3.10483	2.05918e-15	4.1855219707299598E-14	Up	566932	568728	+	acyl-CoA dehydrogenase
PA0513	hypothetical protein	CDS	2.773	6.09	12.219	16.293	9.34349	1.69637	3.24085	0.166987	NA	NA	575080	575523	-	heme d1 biosynthesis protein NirG
PA0528	hypothetical protein	CDS	153.881	170.509	330.635	366.258	255.321	1.10425	2.14987	4.1862e-05	2.8499311622004302E-4	Up	587017	587895	-	transcriptional regulator
PA0529	hypothetical protein	CDS	8936.19	10439.1	2903.12	2657.65	6234.01	-1.80086	0.287004	1.73156e-28	7.67161671108574E-27	Down	587997	588698	+	hypothetical protein
PA0563	hypothetical protein	CDS	1817.46	2032.4	6609.82	8344.43	4701.03	1.95793	3.88503	3.5846e-28	1.5637110563895199E-26	Up	620135	620488	-	hypothetical protein
PA0572	impA	CDS	10699.6	10943	762.617	1145.7	5887.73	-3.50294	0.0882085	2.48577e-61	4.4052435985494002E-59	Down	624994	627765	-	immunomodulating metalloprotease impA
PA0573	hypothetical protein	CDS	198.243	322.749	114.285	99.711	183.747	-1.28253	0.411075	0.000120183	7.4324851409492002E-4	Down	628335	628670	-	hypothetical protein
PA0586	hypothetical protein	CDS	4.159	1.522	7.188	12.382	6.31286	1.77361	3.41907	0.234681	NA	NA	643808	645361	-	hypothetical protein
PA0587	hypothetical protein	CDS	6.932	1.522	12.938	20.855	10.5616	1.98309	3.95339	0.101588	NA	NA	645358	646629	-	hypothetical protein
PA0588	hypothetical protein	CDS	171.903	54.806	354.354	432.08	253.286	1.78896	3.45566	6.34082e-06	5.05749121334886E-5	Up	646730	648652	-	hypothetical protein
PA0602	hypothetical protein	CDS	1565.15	1495	536.204	503.768	1025.03	-1.55734	0.339777	1.24993e-17	2.9908605678940801E-16	Down	663515	664549	+	ABC transporter
PA0612	ptrB	CDS	33.272	4.567	24.438	28.023	22.5751	0.461949	1.3774	0.598672	NA	noSig	674419	674619	+	repressor PtrB	pyocin synthesis
PA0613	hypothetical protein	CDS	158.04	53.284	137.285	161.623	127.558	0.495932	1.41023	0.264555	0.44295634575665299	noSig	674667	675026	+	hypothetical protein	pyocin synthesis
PA0614	hypothetical protein	CDS	40.203	10.657	28.751	29.327	27.2344	0.183987	1.13602	0.808242	NA	noSig	675390	675839	+	hypothetical protein	pyocin synthesis
PA0615	hypothetical protein	CDS	604.434	747.498	469.358	419.046	560.084	-0.605337	0.657318	0.0052028	2.0763619512098701E-2	noSig	675861	676376	+	hypothetical protein	pyocin synthesis
PA0616	hypothetical protein	CDS	30.499	33.493	78.346	59.305	50.4107	1.10517	2.15125	0.0383607	0.10627424218088399	noSig	676373	676930	+	hypothetical protein	pyocin synthesis
PA0617	hypothetical protein	CDS	40.203	54.806	54.627	54.743	51.0948	0.205409	1.15301	0.689925	0.81744840988382805	noSig	677083	677409	+	bacteriophage protein	pyocin synthesis
PA0618	hypothetical protein	CDS	59.612	65.463	76.19	117.959	79.8058	0.636336	1.55438	0.150152	0.29608035071251798	noSig	677406	678293	+	bacteriophage protein	pyocin synthesis
PA0619	hypothetical protein	CDS	40.203	92.866	85.534	80.16	74.6908	0.321067	1.24925	0.507696	0.68200292039298405	noSig	678286	678819	+	bacteriophage protein	pyocin synthesis
PA0620	hypothetical protein	CDS	683.454	736.841	767.648	667.346	713.822	0.0148646	1.01036	0.940077	0.96439538738964503	noSig	678821	680896	+	bacteriophage protein	pyocin synthesis
PA0621	hypothetical protein	CDS	271.718	284.689	223.538	230.052	252.499	-0.294408	0.815407	0.257148	0.43539905725309402	noSig	680893	681351	+	hypothetical protein	pyocin synthesis
PA0622	hypothetical protein	CDS	284.195	359.286	431.263	425.563	375.077	0.41431	1.33266	0.0831299	0.190322856670503	noSig	681394	682554	+	bacteriophage protein	pyocin synthesis
PA0623	hypothetical protein	CDS	116.451	126.359	138.004	188.343	142.289	0.428007	1.34537	0.209898	0.377044292498596	noSig	682567	683070	+	bacteriophage protein	pyocin synthesis
PA0624	hypothetical protein	CDS	55.453	60.896	76.909	112.745	76.5005	0.706782	1.63216	0.112893	0.24077297264595801	noSig	683085	683429	+	hypothetical protein	pyocin synthesis
PA0625	hypothetical protein	CDS	224.583	172.031	304.759	282.84	246.053	0.565244	1.47964	0.0408047	0.11114488068033999	noSig	683599	685836	+	hypothetical protein	pyocin synthesis
PA0626	hypothetical protein	CDS	219.038	196.39	168.193	174.657	189.569	-0.277497	0.825021	0.33924	0.52349080486077104	noSig	685846	686718	+	hypothetical protein	pyocin synthesis
PA0627	hypothetical protein	CDS	8.318	10.657	17.969	17.596	13.635	0.908835	1.87753	0.348443	NA	noSig	686693	686899	+	hypothetical protein	pyocin synthesis
PA0628	hypothetical protein	CDS	99.815	62.418	83.378	107.531	88.2855	0.232592	1.17494	0.583929	0.74214742878634399	noSig	686957	687946	+	hypothetical protein	pyocin synthesis
PA0629	hypothetical protein	CDS	38.817	56.329	56.064	58.002	52.3029	0.264581	1.20129	0.606213	0.75991034242672695	noSig	687979	688608	+	hypothetical protein	pyocin synthesis
PA0630	hypothetical protein	CDS	33.272	22.836	46.001	35.192	34.3253	0.529131	1.44306	0.399955	0.58260728400000605	noSig	688605	688967	+	hypothetical protein	pyocin synthesis
PA0631	hypothetical protein	CDS	19.408	15.224	38.814	34.54	26.9966	1.07987	2.11385	0.126235	NA	NA	688964	689221	+	hypothetical protein	pyocin synthesis
PA0633	hypothetical protein	CDS	90.111	98.956	156.692	139.465	121.306	0.647866	1.56685	0.0663853	0.160473591140115	noSig	689537	690031	+	hypothetical protein	pyocin synthesis
PA0634	hypothetical protein	CDS	44.362	77.642	94.878	109.486	81.5922	0.748865	1.68047	0.0923387	0.206650605585597	noSig	690043	690390	+	hypothetical protein	pyocin synthesis
PA0635	hypothetical protein	CDS	84.565	68.508	70.44	149.24	93.1883	0.521606	1.43555	0.251822	0.42962767840265498	noSig	690420	690674	+	hypothetical protein	pyocin synthesis
PA0636	hypothetical protein	CDS	67.929	135.494	196.225	222.231	155.47	1.04538	2.0639	0.00482978	1.95679873049582E-2	Up	690721	692556	+	hypothetical protein	pyocin synthesis
PA0637	hypothetical protein	CDS	9.704	12.179	25.157	28.023	18.7659	1.28395	2.43505	0.129505	NA	NA	692549	692890	+	hypothetical protein	pyocin synthesis
PA0638	hypothetical protein	CDS	24.954	30.448	47.439	37.147	34.9969	0.611394	1.52773	0.322813	0.50586395368188097	noSig	692898	693593	+	bacteriophage protein	pyocin synthesis
PA0639	hypothetical protein	CDS	42.976	16.746	42.408	72.339	43.6172	0.936475	1.91385	0.135392	0.27415954598077102	noSig	693596	694366	+	hypothetical protein	pyocin synthesis
PA0640	hypothetical protein	CDS	54.066	51.762	71.158	87.328	66.0787	0.582954	1.49791	0.204994	0.370820964438906	noSig	694421	695023	+	bacteriophage protein	pyocin synthesis
PA0641	hypothetical protein	CDS	397.873	383.645	393.887	392.978	392.096	0.00965117	1.00671	0.965679	0.97862110902009802	noSig	695082	698696	+	bacteriophage protein	pyocin synthesis
PA0643	hypothetical protein	CDS	438.076	447.585	442.045	460.755	447.115	0.0278563	1.0195	0.897438	0.94342070330665895	noSig	699744	700835	+	hypothetical protein	pyocin synthesis
PA0644	hypothetical protein	CDS	296.672	298.39	239.351	218.973	263.346	-0.376948	0.770065	0.142593	0.28553759472703699	noSig	700835	701170	+	hypothetical protein	pyocin synthesis
PA0645	hypothetical protein	CDS	178.835	170.509	184.724	178.567	178.159	0.0560685	1.03963	0.849917	0.91807255105937502	noSig	701151	701381	+	hypothetical protein	pyocin synthesis
PA0646	hypothetical protein	CDS	935.763	1096.13	1075.28	1070.75	1044.48	0.079306	1.05651	0.664952	0.79892865965807902	noSig	701477	702529	+	hypothetical protein	pyocin synthesis
PA0647	hypothetical protein	CDS	131.7	234.449	178.255	147.285	172.923	-0.167567	0.890343	0.628195	0.77370310957507005	noSig	702529	702831	+	hypothetical protein	pyocin synthesis
PA0648	hypothetical protein	CDS	318.853	452.153	249.414	271.109	322.882	-0.565226	0.675849	0.0313408	9.1145498349985907E-2	noSig	702828	703058	+	hypothetical protein	pyocin synthesis
PA0649	trpG	CDS	862.288	895.171	2190.1	2138.24	1521.45	1.30045	2.46306	1.90124e-14	3.6548940669173202E-13	Up	703477	704082	+	anthranilate synthase component II
PA0665	hypothetical protein	CDS	1312.84	1409.74	525.422	622.378	967.596	-1.24554	0.421751	6.52817e-11	9.5415586935235992E-10	Down	717231	717581	+	iron-sulfur cluster insertion protein ErpA
PA0668.2	hypothetical protein	tRNA	1.386	1.522	0.719	0.652	1.0698	-1.08575	0.471146	0.730283	NA	NA				tRNA-Ile
PA0668.3	hypothetical protein	tRNA	1.386	1.522	0.719	0.652	1.0698	-1.08575	0.471146	0.730283	NA	NA				tRNA-Ala
PA0668.5	hypothetical protein	rRNA	58.225	27.403	14.375	13.034	28.2595	-1.6476	0.319172	0.0222109	NA	NA				5S ribosomal RNA
PA0672	hemO	CDS	1842.41	2583.51	773.398	1214.13	1603.36	-1.15431	0.44928	1.07764e-06	9.8410341077224306E-6	Down	732959	733555	+	heme oxygenase
PA0679	hypothetical protein	CDS	23.567	41.105	86.253	67.126	54.5126	1.25056	2.37934	0.0195297	6.1907825457944203E-2	Up	737677	738108	+	hypothetical protein
PA0683	hypothetical protein	CDS	51.294	9.134	7.188	11.731	19.8366	-1.67814	0.312486	0.0760505	NA	NA	740203	741348	+	type II secretion system protein
PA0691	hypothetical protein	CDS	0	0	15.094	0	3.77355	4.81709	28.1895	0.0709088	NA	NA	762891	763493	+	hypothetical protein
PA0700	hypothetical protein	CDS	31.885	12.179	12.219	9.776	16.5148	-1.00869	0.496997	0.268199	NA	NA	772275	772700	+	hypothetical protein
PA0702	hypothetical protein	CDS	115.064	70.03	31.626	29.327	61.5118	-1.60527	0.328675	0.00131286	6.3041662222993204E-3	Down	774416	775321	-	hypothetical protein
PA0713	hypothetical protein	CDS	42.976	0	9.344	0	13.08	-2.20279	0.217217	0.645434	NA	NA	784173	784466	+	hypothetical protein
PA0718	hypothetical protein	CDS	44.362	28.926	99.19	108.183	70.1653	1.49625	2.82109	0.00155649	7.3230278048905502E-3	Up	789360	789650	+	hypothetical protein
PA0720	hypothetical protein	CDS	217.652	200.957	473.671	555.252	361.883	1.29715	2.45744	1.18747e-07	1.2516947761294401E-6	Up	790166	790600	+	helix destabilizing protein of bacteriophage Pf1
PA0721	hypothetical protein	CDS	15.249	41.105	68.283	74.294	49.733	1.34808	2.54574	0.0217047	6.7556147114190002E-2	Up	790617	790709	+	hypothetical protein
PA0730	hypothetical protein	CDS	304.989	274.032	608.081	606.085	448.297	1.06756	2.09589	1.63588e-06	1.4360776107361999E-5	Up	797925	798827	-	(R)-3-hydroxydecanoyl-ACP:CoA transacylase
PA0735	hypothetical protein	CDS	235.674	173.554	520.391	470.531	350.037	1.27356	2.41758	7.21296e-07	6.7388330258346803E-6	Up	802260	803075	-	hypothetical protein
PA0736	hypothetical protein	CDS	213.493	312.092	540.516	628.243	423.586	1.15535	2.22738	5.55531e-06	4.47502176877823E-5	Up	803072	804148	-	hypothetical protein
PA0736a	hypothetical protein	CDS	24.954	9.134	40.97	61.912	34.2425	1.58473	2.99952	0.0230872	7.1001963061171597E-2	Up	804381	804560	+	hypothetical protein
PA0737	hypothetical protein	CDS	146.949	120.27	327.041	323.897	229.539	1.28276	2.43304	6.06966e-06	4.8548723166692501E-5	Up	804656	805111	+	hypothetical protein
PA0763	mucA	CDS	296.672	204.001	698.646	605.434	451.188	1.37863	2.60021	3.88813e-08	4.3490259676258202E-7	Up	831914	832498	+	sigma factor AlgU negative regulator MucA
PA0779	hypothetical protein	CDS	2642.32	2600.26	707.271	849.171	1699.75	-1.75166	0.29696	8.85504e-23	2.86954053977666E-21	Down	845793	848192	-	ATP-dependent protease
PA0797	hypothetical protein	CDS	313.307	217.703	634.675	528.533	423.555	1.129	2.18708	9.09498e-06	6.9324781886047094E-5	Up	875113	875835	-	transcriptional regulator
PA0800	hypothetical protein	CDS	24.954	10.657	5.031	4.562	11.301	-1.89714	0.268475	0.0849218	NA	NA	879027	879560	+	hypothetical protein
PA0805	hypothetical protein	CDS	0	0	0	18.248	4.56193	5.09607	34.2036	0.0466924	NA	NA	882989	883216	-	hypothetical protein
PA0816	hypothetical protein	CDS	447.78	350.152	163.88	232.007	298.455	-1.01085	0.496254	0.000290991	1.6568398457241301E-3	Down	893967	894851	-	transcriptional regulator
PA0817	hypothetical protein	CDS	454.712	353.197	116.441	104.924	257.318	-1.86924	0.273718	2.74772e-11	4.1663940687186899E-10	Down	894952	895377	+	ring-cleaving dioxygenase
PA0818	hypothetical protein	CDS	331.329	239.017	79.784	79.508	182.409	-1.84141	0.279049	8.70076e-09	1.04760124055297E-7	Down	895396	895668	-	hypothetical protein
PA0824	hypothetical protein	CDS	69.316	98.956	488.765	479.003	284.01	2.52822	5.76859	3.24586e-18	8.0733544854501297E-17	Up	899138	899656	-	hypothetical protein
PA0826.2	ssrA	tmRNA	21440.8	29326	138169	88452.6	69347.2	2.15836	4.46406	3.4658e-22	1.09192105932127E-20	Up				hp
PA0828	hypothetical protein	CDS	72.088	79.165	0	0	37.8133	-9.23019	0.00166508	8.42448e-16	1.76292293311779E-14	Down	902900	903583	+	transcriptional regulator
PA0829	hypothetical protein	CDS	202.402	30.448	0	0	58.2125	-9.85318	0.00108118	0.00301619	1.2938570004002401E-2	Down	903692	904633	+	hydrolase
PA0836.1	P5	ncRNA	1274.02	1300.13	522.547	495.947	898.162	-1.33777	0.395633	4.56054e-13	7.8135336239226395E-12	Down				P5
PA0839	hypothetical protein	CDS	120.609	158.33	322.01	345.404	236.588	1.261	2.39662	1.02543e-05	7.7226998390822607E-5	Up	914412	915002	+	transcriptional regulator
PA0840	hypothetical protein	CDS	621.069	560.243	1883.18	2057.43	1280.48	1.73759	3.33477	1.93482e-21	5.8363661161106999E-20	Up	915043	916155	+	oxidoreductase
PA0845	hypothetical protein	CDS	457.484	388.212	128.66	118.61	273.242	-1.77511	0.292171	2.8283e-11	4.27714600820408E-10	Down	921792	923804	-	neutral ceramidase
PA0852	cbpD	CDS	5509.22	5377.11	2244.72	3149.69	4070.19	-1.01281	0.49558	5.49006e-08	5.9758383643850602E-7	Down	930653	931822	-	chitin-binding protein CbpD
PA0870	phhC	CDS	1.386	1.522	0.719	0.652	1.0698	-1.08575	0.471146	0.730283	NA	NA	950962	952161	-	aromatic amino acid aminotransferase
PA0871	phhB	CDS	1.386	1.522	0.719	0.652	1.0698	-1.08575	0.471146	0.730283	NA	NA	952158	952514	-	pterin-4-alpha-carbinolamine dehydratase
PA0872	phhA	CDS	1.386	1.522	0.719	0.652	1.0698	-1.08575	0.471146	0.730283	NA	NA	952619	953407	-	phenylalanine 4-monooxygenase
PA0874	hypothetical protein	CDS	92.883	51.762	23.001	28.675	49.0801	-1.48627	0.356933	0.00764631	2.8659780458731299E-2	Down	955456	955722	-	hypothetical protein
PA0878	hypothetical protein	CDS	49.907	28.926	10.782	20.203	27.4543	-1.34621	0.393325	0.0641837	NA	NA	960497	961324	+	hypothetical protein
PA0905.1	hypothetical protein	tRNA	1.386	10.657	1.438	0.652	3.53309	-2.528	0.173379	0.214852	NA	NA				tRNA-Ser
PA0905.2	hypothetical protein	tRNA	1.386	1.522	0.719	0.652	1.0698	-1.08575	0.471146	0.730283	NA	NA				tRNA-Arg
PA0905.3	hypothetical protein	tRNA	141.404	118.747	44.564	33.889	84.651	-1.73218	0.300996	4.72071e-05	3.1794694521050101E-4	Down				tRNA-Arg
PA0908	hypothetical protein	CDS	19.408	13.702	7.906	4.562	11.3946	-1.41477	0.37507	0.183373	NA	NA	993409	993783	+	hypothetical protein
PA0909	hypothetical protein	CDS	18.022	10.657	5.75	6.517	10.2365	-1.22738	0.427092	0.267067	NA	NA	993776	994051	+	hypothetical protein
PA0920	hypothetical protein	CDS	891.401	873.857	989.03	1098.77	963.266	0.242197	1.18279	0.18457	0.34442209124295098	noSig	1003966	1006611	-	hypothetical protein
PA0921	hypothetical protein	CDS	255.082	220.748	842.4	784.001	525.558	1.7719	3.41504	1.70769e-15	3.5202609873642697E-14	Up	1006860	1007219	+	hypothetical protein
PA0922	hypothetical protein	CDS	392.327	668.333	524.703	404.057	497.355	-0.190636	0.876219	0.482637	0.66159901227172102	noSig	1007234	1007548	-	hypothetical protein
PA0922.1	hypothetical protein	tRNA	19.408	19.791	12.219	6.517	14.4839	-1.06863	0.47677	0.256706	NA	NA				tRNA-Met
PA0923	dinB	CDS	661.273	637.885	434.857	435.99	542.501	-0.577211	0.670258	0.00478212	1.9398729962723099E-2	noSig	1007950	1008999	+	DNA polymerase IV
PA0924	hypothetical protein	CDS	203.788	207.046	183.287	217.669	202.948	-0.0344738	0.976388	0.904332	0.94656060928265595	noSig	1009006	1010934	-	hypothetical protein
PA0925	hypothetical protein	CDS	128.927	124.837	190.475	217.018	165.314	0.683402	1.60592	0.028339	8.4229938186308903E-2	noSig	1011047	1011454	-	hypothetical protein
PA0939	hypothetical protein	CDS	517.096	615.049	153.817	168.14	363.526	-1.81309	0.28458	1.42708e-13	2.5856189423500599E-12	Down	1029825	1030151	-	hypothetical protein
PA0962	hypothetical protein	CDS	5.545	3.045	8.625	39.754	14.2423	2.48796	5.60985	0.0316052	NA	NA	1047549	1048019	-	DNA-binding stress protein
PA0985	pyoS5	CDS	1963.02	2455.63	425.513	442.508	1321.67	-2.34737	0.196503	1.53955e-33	8.5596014130349795E-32	Down	1066321	1067817	-	pyocin S5
PA0986	hypothetical protein	CDS	27.726	39.582	15.094	16.944	24.8368	-1.06821	0.47691	0.139222	NA	NA	1068193	1068456	+	hypothetical protein
PA0989	hypothetical protein	CDS	232.901	217.703	582.205	551.994	396.201	1.33112	2.51599	1.10239e-08	1.3189083637425199E-7	Up	1070294	1070854	-	hypothetical protein
PA0992	cupC1	CDS	426.985	558.721	113186	86549.6	50180.4	7.66415	202.833	7.29736e-216	4.1383341177412399E-212	Up	1073285	1073902	+	fimbrial subunit CupC1
PA0993	cupC2	CDS	11.091	16.746	4331.32	3046.72	1851.47	8.06159	267.165	2.76307e-137	2.6115634299073602E-134	Up	1073960	1074673	+	chaperone CupC2
PA0996	pqsA	CDS	2636.77	2603.3	1990.28	1710.72	2235.27	-0.50184	0.706205	0.00244832	1.08302730706289E-2	noSig	1078462	1080015	+	anthranilate--CoA ligase	quorum sensing (pqs, phn)
PA0997	pqsB	CDS	3410.34	3874.51	3008.78	2722.17	3253.95	-0.346055	0.786732	0.0319837	9.2493377941121294E-2	noSig	1080009	1080860	+	hypothetical protein	quorum sensing (pqs, phn)
PA0998	pqsC	CDS	3646.01	4488.03	3325.76	2623.11	3520.73	-0.451322	0.731372	0.0133086	4.5329086596155699E-2	noSig	1080853	1081899	+	hypothetical protein	quorum sensing (pqs, phn)
PA0999	pqsD	CDS	2406.64	3187.9	2701.14	2201.46	2624.29	-0.19031	0.876418	0.316811	0.50104576410908397	noSig	1081942	1082955	+	3-oxoacyl-ACP synthase	quorum sensing (pqs, phn)
PA1000	pqsE	CDS	5430.2	4800.12	2788.83	2368.3	3846.86	-0.988419	0.50403	2.75794e-09	3.4833573412703899E-8	noSig	1082949	1083854	+	thioesterase PqsE	quorum sensing (pqs, phn)
PA1001	phnA	CDS	2936.22	3029.57	2821.9	2286.18	2768.47	-0.224041	0.856164	0.186574	0.34713207365049698	noSig	1083972	1085564	+	anthranilate synthase component I	quorum sensing (pqs, phn)
PA1002	phnB	CDS	1712.1	1804.04	1410.23	1441.57	1591.99	-0.301981	0.811138	0.0671683	0.16162596714501901	noSig	1085542	1086144	+	anthranilate synthase component II	quorum sensing (pqs, phn)
PA1010	dapA	CDS	289.74	412.57	755.429	660.829	529.642	1.01345	2.01873	2.01938e-05	1.4404922005392399E-4	Up	1093251	1094129	+	4-hydroxy-tetrahydrodipicolinate synthase
PA1023	hypothetical protein	CDS	81.793	76.12	164.599	161.623	121.034	1.04602	2.06482	0.00327404	1.3856044414229499E-2	Up	1108949	1109866	+	short-chain dehydrogenase
PA1069	hypothetical protein	CDS	987.057	1006.31	2503.48	2543.6	1760.11	1.34033	2.53209	6.93399e-16	1.4618091740374401E-14	Up	1155584	1157878	+	hypothetical protein
PA1093	hypothetical protein	CDS	1.386	1.522	15.094	1.303	4.82658	2.49257	5.6278	0.191549	NA	NA	1184603	1184974	+	hypothetical protein
PA1095	hypothetical protein	CDS	1.386	1.522	9.344	1.303	3.38904	1.86907	3.65298	0.368301	NA	NA	1186606	1186986	+	B-type flagellar protein FliS
PA1112.1	hypothetical protein	ncRNA	11438.5	11558.1	6192.94	4893.65	8520.78	-1.05268	0.482073	2.14891e-10	3.02393323003351E-9	Down				hp
PA1112b	hypothetical protein	CDS	9363.18	9384.07	5206.78	4028.84	6995.72	-1.0215	0.492606	1.75286e-09	2.25919417270301E-8	Down	1205107	1205298	-	hypothetical protein
PA1136	hypothetical protein	CDS	558.685	560.243	1490.01	1122.24	932.794	1.22291	2.33418	3.65387e-09	4.5741900889200803E-8	Up	1227474	1228205	+	transcriptional regulator
PA1137	hypothetical protein	CDS	4524.94	3831.88	11827.4	9211.85	7349.01	1.33189	2.51732	7.30202e-14	1.3488521595300901E-12	Up	1228212	1229198	-	oxidoreductase
PA1147	hypothetical protein	CDS	293.899	185.733	113.566	113.397	176.649	-1.08127	0.472613	0.00103158	5.1271700197759503E-3	Down	1238834	1240324	-	amino acid permease
PA1148	toxA	CDS	5179.28	4596.12	863.245	797.687	2859.08	-2.55744	0.169877	9.79369e-51	1.15708367684948E-48	Down	1240584	1242500	-	exotoxin A
PA1151	imm2	CDS	342.42	249.673	820.837	659.525	518.114	1.32003	2.49671	5.37806e-08	5.8764942228493703E-7	Up	1245665	1245928	+	pyocin-S2 immunity protein
PA1159	hypothetical protein	CDS	4389.08	5069.59	2246.16	1964.24	3417.27	-1.16768	0.445136	2.69679e-12	4.4073530425859299E-11	Down	1257772	1257981	+	cold-shock protein
PA1168	hypothetical protein	CDS	60.998	114.18	12.219	15.641	50.7595	-2.64765	0.15958	6.37028e-06	5.0738538805259802E-5	Down	1267282	1267602	+	hypothetical protein
PA1171	hypothetical protein	CDS	469.961	435.406	960.279	951.489	704.284	1.0779	2.11096	4.26119e-08	4.74758465373425E-7	Up	1270972	1272168	+	transglycosylase
PA1178	oprH	CDS	6483.8	5241.62	12817.9	12291.8	9208.77	1.09846	2.14125	1.49734e-11	2.32005889936852E-10	Up	1277006	1277608	+	PhoP/Q and low Mg2+ inducible outer membrane protein H1
PA1179	phoP	CDS	1171.44	831.23	3207.16	3036.94	2061.69	1.63964	3.11589	7.92454e-17	1.76929315823448E-15	Up	1277688	1278365	+	two-component response regulator PhoP
PA1183	dctA	CDS	2650.64	2633.75	14685.2	12330.9	8075.13	2.35398	5.11231	3.17136e-46	3.1552239971531102E-44	Up	1284513	1285823	+	C4-dicarboxylate transport protein
PA1196	hypothetical protein	CDS	1118.76	1003.26	548.423	486.172	789.153	-1.03696	0.487352	1.08349e-07	1.15281188840813E-6	Down	1297309	1298709	+	transcriptional regulator
PA1198	hypothetical protein	CDS	3913.57	4614.39	1975.18	1878.87	3095.5	-1.14573	0.451962	3.74917e-12	6.04021050260569E-11	Down	1299558	1300175	+	hypothetical protein
PA1201	hypothetical protein	CDS	259.241	270.987	235.038	265.244	257.628	-0.0832587	0.943923	0.749651	0.855012658241318	noSig	1301481	1302395	-	transcriptional regulator
PA1202	hypothetical protein	CDS	52.68	95.911	292.54	357.786	199.729	2.13611	4.39575	7.73708e-10	1.0251633192845399E-8	Up	1302696	1303313	+	hydrolase
PA1203	hypothetical protein	CDS	135.859	124.837	353.636	349.965	241.074	1.43159	2.69744	2.2063e-07	2.2352193216105802E-6	Up	1303457	1303864	+	hypothetical protein
PA1204	hypothetical protein	CDS	267.559	235.972	698.646	682.335	471.128	1.45456	2.74073	8.12339e-11	1.1812235761920201E-9	Up	1303892	1304449	+	NAD(P)H-dependent FMN reductase
PA1205	hypothetical protein	CDS	415.895	403.436	779.867	805.507	601.176	0.952186	1.9348	2.69615e-06	2.2889042382135301E-5	noSig	1304476	1305423	+	quercetin 2,3-dioxygenase
PA1206	hypothetical protein	CDS	105.36	92.866	180.412	175.309	138.487	0.842462	1.79311	0.011925	4.1442197785545302E-2	noSig	1305583	1306056	+	hypothetical protein
PA1207	kefB	CDS	446.394	505.437	518.234	603.479	518.386	0.237776	1.17917	0.272424	0.452789538812365	noSig	1306059	1307900	+	glutathione-regulated potassium-efflux system protein KefB
PA1212	hypothetical protein	CDS	54.066	91.344	71.158	44.316	65.2211	-0.331432	0.794747	0.504864	0.68006686931235105	noSig	1312136	1313365	-	major facilitator superfamily transporter
PA1213	hypothetical protein	CDS	34.658	39.582	38.814	18.248	32.8254	-0.381901	0.767426	0.563861	0.72723581546463001	noSig	1313362	1314321	-	hypothetical protein
PA1214	hypothetical protein	CDS	51.294	22.836	28.751	27.372	32.563	-0.406312	0.75455	0.539734	0.70895365593882098	noSig	1314318	1315916	-	hypothetical protein
PA1215	hypothetical protein	CDS	52.68	53.284	38.095	45.619	47.4196	-0.339137	0.790514	0.518697	0.69196241833026895	noSig	1315916	1317202	-	hypothetical protein
PA1216	hypothetical protein	CDS	26.34	42.627	61.096	32.585	40.662	0.443424	1.35983	0.470218	0.65048050684205405	noSig	1317404	1318150	-	hypothetical protein
PA1217	hypothetical protein	CDS	382.623	347.107	314.822	289.357	333.477	-0.273102	0.827539	0.253685	0.43163756956621602	noSig	1318147	1319514	-	2-isopropylmalate synthase
PA1218	hypothetical protein	CDS	91.497	80.687	101.347	117.307	97.7094	0.344253	1.26949	0.371215	0.555891248734383	noSig	1319511	1320389	-	hypothetical protein
PA1220	hypothetical protein	CDS	27.726	7.612	15.094	1.955	13.0969	-1.06336	0.478517	0.359327	NA	NA	1320994	1322256	-	hypothetical protein
PA1245	hypothetical protein	CDS	8344.24	9329.26	2180.03	2436.72	5572.56	-1.93648	0.261253	3.83502e-33	2.0517355857786698E-31	Down	1349416	1350660	+	hypothetical protein	type I secretion (apr)
PA1246	aprD	CDS	1071.62	896.693	199.819	236.569	601.176	-2.17289	0.221766	1.9736e-22	6.3233170303351203E-21	Down	1350747	1352528	+	alkaline protease secretion ATP-binding protein AprD	type I secretion (apr)
PA1247	aprE	CDS	926.059	812.961	188.318	325.852	563.298	-1.75667	0.29593	5.13871e-11	7.5889690328790798E-10	Down	1352525	1353823	+	alkaline protease secretion protein AprE	type I secretion (apr)
PA1248	aprF	CDS	1685.76	1797.95	321.291	344.752	1037.44	-2.38651	0.191245	1.24516e-36	7.84590934743778E-35	Down	1353827	1355272	+	alkaline protease secretion protein AprF	type I secretion (apr)
PA1249	aprA	CDS	20283.2	23480	4311.91	4945.79	13255.2	-2.2409	0.211554	4.25997e-42	3.5012025544906502E-40	Down	1355631	1357070	+	alkaline metalloproteinase	type I secretion (apr)
PA1250	aprI	CDS	711.18	648.542	375.199	369.517	526.109	-0.868916	0.547558	3.20089e-05	2.2163885849452701E-4	noSig	1357317	1357712	+	alkaline proteinase inhibitor AprI	type I secretion (apr)
PA1255	hypothetical protein	CDS	134.473	120.27	46.72	74.946	94.1021	-1.06437	0.478181	0.0100919	3.6199445622697599E-2	Down	1363439	1364473	-	trans-3-hydroxy-L-proline dehydratase
PA1256	hypothetical protein	CDS	164.972	237.494	84.815	91.89	144.793	-1.18555	0.439658	0.000564741	3.0100035031435201E-3	Down	1364499	1365221	-	amino acid ABC transporter ATP binding protein
PA1265	hypothetical protein	CDS	49.907	10.657	17.251	13.034	22.7122	-1.00714	0.49753	0.238915	NA	NA	1373945	1374847	+	hypothetical protein
PA1266	hypothetical protein	CDS	77.634	24.358	10.063	23.461	33.8791	-1.60481	0.328779	0.031297	9.1064757776732896E-2	Down	1374844	1376097	-	oxidoreductase
PA1271	hypothetical protein	CDS	508.778	441.496	475.827	516.15	485.563	0.0615225	1.04357	0.77642	0.87258791288731097	noSig	1381804	1383654	+	tonB-dependent receptor	Vitamin B12 synthesis (cob)
PA1272	cobO	CDS	494.915	525.228	697.927	879.15	649.305	0.629081	1.54658	0.00299843	1.28721331530282E-2	noSig	1383718	1384329	+	cob(I)yrinic acid a,c-diamide adenosyltransferase	Vitamin B12 synthesis (cob)
PA1273	cobB	CDS	295.285	295.345	355.792	330.414	319.209	0.216191	1.16166	0.370291	0.55494780151172296	noSig	1384361	1385668	+	hydrogenobyrinate a,c-diamide synthase	Vitamin B12 synthesis (cob)
PA1274	hypothetical protein	CDS	149.722	144.628	128.66	129.689	138.175	-0.188393	0.877583	0.564525	0.72776147807815506	noSig	1385670	1386326	+	5,6-dimethylbenzimidazole synthase	Vitamin B12 synthesis (cob)
PA1275	cobD	CDS	74.861	74.598	52.47	42.361	61.0724	-0.657383	0.634027	0.162679	0.31327419567362302	noSig	1386323	1387261	+	cobalamin biosynthesis protein CobD	Vitamin B12 synthesis (cob)
PA1276	cobC	CDS	151.108	140.061	113.566	115.352	130.022	-0.34742	0.785989	0.300861	0.48484872575538501	noSig	1387254	1388249	+	threonine-phosphate decarboxylase	Vitamin B12 synthesis (cob)
PA1277	cobQ	CDS	318.853	408.003	289.665	277.626	323.537	-0.356628	0.780988	0.153988	0.301348714098648	noSig	1388242	1389714	+	cobyric acid synthase	Vitamin B12 synthesis (cob)
PA1278	cobP	CDS	151.108	144.628	140.879	159.668	149.071	0.0234298	1.01637	0.941541	0.96494495758956	noSig	1389707	1390228	+	bifunctional adenosylcobinamide kinase/adenosylcobinamide-phosphate guanylyltransferase	Vitamin B12 synthesis (cob)
PA1279	cobU	CDS	328.557	194.867	221.382	204.635	237.36	-0.299337	0.812626	0.328738	0.51182427606955805	noSig	1390225	1391280	+	nicotinate-nucleotide--dimethylbenzimidazole phosphoribosyltransferase	Vitamin B12 synthesis (cob)
PA1280	hypothetical protein	CDS	55.453	71.553	68.283	64.519	64.9519	0.0659868	1.0468	0.886051	0.93693789006248995	noSig	1391277	1391861	+	hypothetical protein	Vitamin B12 synthesis (cob)
PA1281	cobV	CDS	56.839	24.358	26.595	33.237	35.2572	-0.444228	0.734977	0.49317	0.67042246765607905	noSig	1391864	1392601	+	adenosylcobinamide-GDP ribazoletransferase	Vitamin B12 synthesis (cob)
PA1286	hypothetical protein	CDS	45.748	18.269	10.782	11.079	21.4694	-1.55419	0.34052	0.0586368	NA	NA	1397254	1398453	+	major facilitator superfamily transporter
PA1298	hypothetical protein	CDS	30.499	4.567	40.251	35.844	27.7903	1.10564	2.15194	0.17244	NA	NA	1408999	1409274	+	hypothetical protein
PA1300	hypothetical protein	CDS	90.111	94.389	42.408	24.113	62.755	-1.47491	0.359756	0.00302185	1.2945614374938999E-2	Down	1409949	1410476	+	ECF subfamily sigma-70 factor
PA1322	hypothetical protein	CDS	268.945	264.897	1358.48	1784.37	919.172	2.55769	5.88763	2.92186e-31	1.44085614687972E-29	Up	1433166	1435364	+	TonB-dependent receptor
PA1339	hypothetical protein	CDS	1398.79	1397.56	3679.39	2309.64	2196.35	1.0986	2.14147	3.73367e-07	3.6506277886664E-6	Up	1453470	1454204	-	amino acid ABC transporter ATP binding protein
PA1340	hypothetical protein	CDS	518.482	379.077	1168	785.304	712.717	1.12037	2.17403	6.42815e-06	5.1127648116097398E-5	Up	1454201	1454869	-	amino acid ABC transporter permease
PA1341	hypothetical protein	CDS	450.553	452.153	1433.95	1032.3	842.239	1.44971	2.73152	3.7458e-11	5.6048602062189005E-10	Up	1454866	1455612	-	amino acid ABC transporter permease
PA1352	hypothetical protein	CDS	27.726	12.179	1.438	0.652	10.4987	-4.27386	0.0516941	0.00162544	NA	NA	1466109	1467320	-	hypothetical protein
PA1371	hypothetical protein	CDS	1247.68	1248.37	438.451	494.644	857.287	-1.41918	0.373924	8.9779e-14	1.6423769094656399E-12	Down	1486266	1486967	-	hypothetical protein
PA1372	hypothetical protein	CDS	5604.88	6120.05	3103.66	2621.81	4362.6	-1.03417	0.488297	2.45824e-10	3.4336712052488202E-9	Down	1486960	1489095	-	hypothetical protein
PA1377	hypothetical protein	CDS	321.625	455.197	1022.81	1035.56	708.798	1.40763	2.653	2.36339e-10	3.3093308061389999E-9	Up	1494959	1495492	+	hypothetical protein
PA1381	hypothetical protein	CDS	24.954	38.06	266.664	194.86	131.134	2.87853	7.35398	2.76721e-12	4.5094448739279701E-11	Up	1498338	1498829	+	hypothetical protein
PA1385	hypothetical protein	CDS	158.04	193.345	488.046	410.574	312.501	1.3559	2.55957	2.54942e-07	2.5364469519781699E-6	Up	1504605	1505729	+	glycosyl transferase family protein
PA1388	hypothetical protein	CDS	115.064	105.046	788.493	634.76	410.841	2.69152	6.45994	6.67556e-25	2.4743187302999101E-23	Up	1508737	1509465	+	hypothetical protein
PA1389	hypothetical protein	CDS	342.42	362.331	1175.19	830.924	677.717	1.50916	2.84644	7.26298e-11	1.05882709872239E-9	Up	1509562	1511046	+	glycosyl transferase family protein
PA1391	hypothetical protein	CDS	97.042	175.076	444.92	311.515	257.138	1.47823	2.78606	7.98872e-06	6.2488340796236204E-5	Up	1512260	1514035	+	glycosyl transferase family protein
PA1393	cysC	CDS	177.448	132.449	380.949	314.773	251.405	1.1642	2.24109	4.8612e-05	3.2665529248157501E-4	Up	1515337	1515927	-	adenylyl-sulfate kinase
PA1395	hypothetical protein	CDS	81.793	74.598	260.195	260.682	169.317	1.73478	3.32829	6.71236e-08	7.2783543050159399E-7	Up	1516703	1517119	+	hypothetical protein
PA1396	hypothetical protein	CDS	166.358	202.479	379.511	411.226	289.894	1.10185	2.1463	2.49811e-05	1.75115051413482E-4	Up	1517146	1518768	-	two-component sensor
PA1414	hypothetical protein	CDS	30559.9	35685	15039.6	15350.9	24158.9	-1.12417	0.458767	1.59377e-13	2.8784373286793099E-12	Down	1538683	1538916	+	hypothetical protein
PA1420	hypothetical protein	CDS	24.954	47.194	9.344	20.855	25.5867	-1.24909	0.420712	0.10329	NA	NA	1545837	1546256	-	hypothetical protein
PA1422	gbuR	CDS	138.632	144.628	360.105	351.269	248.658	1.3288	2.51194	9.72093e-07	8.9202909540395996E-6	Up	1547437	1548330	+	protein GbuR
PA1423	bdlA	CDS	1009.24	1070.25	3311.38	3991.69	2345.64	1.81255	3.51264	1.11599e-24	4.0310842302866799E-23	Up	1548334	1549587	-	biofilm dispersion protein
PA1431	rsaL	CDS	9106.71	11253.6	2932.59	3369.97	6665.71	-1.6916	0.309584	9.77934e-23	3.15105926252706E-21	Down	1558880	1559122	-	regulatory protein RsaL
PA1468	hypothetical protein	CDS	26.34	56.329	306.916	171.398	140.246	2.53987	5.81536	1.24615e-08	1.4601116426548801E-7	Up	1596889	1597305	+	hypothetical protein
PA1475	ccmA	CDS	195.471	181.166	173.943	159.668	177.562	-0.175754	0.885304	0.555144	0.72107738454428305	noSig	1602179	1602880	+	cytochrome c biogenesis ATP-binding export protein CcmA	heme export and cytochrome c (ccm)
PA1476	ccmB	CDS	220.424	135.494	117.16	109.486	145.641	-0.653531	0.635722	0.0630685	0.154497506481939	noSig	1602877	1603548	+	heme exporter protein CcmB	heme export and cytochrome c (ccm)
PA1477	ccmC	CDS	1114.6	1170.72	695.052	822.451	950.707	-0.590256	0.664225	0.00174182	8.0373373888089402E-3	noSig	1603671	1604429	+	heme exporter protein CcmC	heme export and cytochrome c (ccm)
PA1478	hypothetical protein	CDS	102.587	155.285	79.065	93.845	107.696	-0.573819	0.671836	0.137577	0.27784684155483302	noSig	1604426	1604602	+	heme exporter protein CcmD	heme export and cytochrome c (ccm)
PA1479	ccmE	CDS	829.017	977.38	595.862	493.992	724.063	-0.728957	0.60334	0.000423615	2.32108364161605E-3	noSig	1604599	1605087	+	cytochrome c-type biogenesis protein CcmE	heme export and cytochrome c (ccm)
PA1480	ccmF	CDS	1179.76	1243.8	1301.7	1210.22	1233.87	0.0517065	1.03649	0.765416	0.86571069420586	noSig	1605088	1607061	+	cytochrome c-type biogenesis protein CcmF	heme export and cytochrome c (ccm)
PA1494	hypothetical protein	CDS	465.802	485.645	1053	1203.05	801.874	1.24599	2.37181	2.32065e-10	3.2575290532377298E-9	Up	1621472	1623127	-	hypothetical protein
PA1507	hypothetical protein	CDS	306.376	243.584	638.988	608.692	449.41	1.18029	2.26622	3.41714e-07	3.3585144658724998E-6	Up	1636329	1637696	-	transporter
PA1508	hypothetical protein	CDS	310.535	377.555	2087.31	2841.43	1404.21	2.84191	7.16967	9.07157e-38	6.3512161762965603E-36	Up	1638379	1638639	-	hypothetical protein
PA1509	hypothetical protein	CDS	2743.52	2441.93	13579	14664	8357.12	2.44518	5.44592	2.1348e-52	2.7514624776860902E-50	Up	1638652	1639794	-	hypothetical protein
PA1510	hypothetical protein	CDS	2528.64	2581.99	11739.7	15639	8122.32	2.42154	5.35743	3.55636e-40	2.76275681805608E-38	Up	1639791	1641500	-	hypothetical protein
PA1511	hypothetical protein	CDS	2726.88	2846.89	9834.95	11661	6767.42	1.94743	3.85687	9.55532e-33	5.0174292732205597E-31	Up	1641497	1644025	-	hypothetical protein
PA1512	hcpA	CDS	1893.71	1918.22	29937.6	33171.1	16730.2	4.04928	16.556	1.62567e-130	1.31702336349635E-127	Up	1644207	1644725	-	secreted protein Hcp
PA1523	xdhB	CDS	704.248	767.289	1541.05	1889.94	1225.63	1.2218	2.33237	1.32746e-10	1.90101785237774E-9	Up	1655346	1657745	-	xanthine dehydrogenase
PA1531	hypothetical protein	CDS	48.521	45.672	115.003	117.307	81.6258	1.30178	2.46533	0.00226125	1.01052370578375E-2	Up	1669086	1669952	-	hypothetical protein
PA1550	hypothetical protein	CDS	29.113	24.358	98.472	111.442	65.8461	1.97093	3.92022	6.07702e-05	4.0026450185258998E-4	Up	1687373	1687912	-	hypothetical protein
PA1552	ccoP1	CDS	679.295	592.213	1178.07	1651.42	1025.25	1.15381	2.225	8.33347e-08	8.9675679035015198E-7	Up	1689557	1690513	-	cytochrome C oxidase cbb3-type subunit CcoP
PA1555	ccoP2	CDS	0	1.522	0.719	0	0.560293	-1.08358	0.471855	0.825445	NA	NA	1693119	1694045	-	cytochrome C oxidase cbb3-type subunit CcoP
PA1555.1	ccoQ2	CDS	0	1.522	0.719	0	0.560293	-1.08358	0.471855	0.825445	NA	NA	1694042	1694227	-	cytochrome C oxidase cbb3-type subunit CcoQ
PA1556	ccoO2	CDS	0	1.522	0.719	0	0.560293	-1.08358	0.471855	0.825445	NA	NA	1694233	1694841	-	cbb3-type cytochrome C oxidase subunit II
PA1557	ccoN2	CDS	0	6.09	2.875	0	2.24117	-1.08314	0.471999	0.69093	NA	NA	1694852	1696279	-	cbb3-type cytochrome C oxidase subunit I
PA1581	sdhC	CDS	1.386	3.045	0.719	0.652	1.4504	-1.68916	0.310107	0.547307	NA	NA	1720744	1721130	+	succinate dehydrogenase subunit C
PA1582	sdhD	CDS	1.386	1.522	0.719	0.652	1.0698	-1.08575	0.471146	0.730283	NA	NA	1721124	1721492	+	succinate dehydrogenase subunit D
PA1583	sdhA	CDS	2.773	91.344	0.719	0.652	23.8718	-6.10029	0.0145757	2.26018e-05	NA	NA	1721496	1723268	+	succinate dehydrogenase flavoprotein subunit
PA1584	sdhB	CDS	1.386	39.582	0.719	0.652	10.5848	-4.89831	0.0335322	0.00329061	NA	NA	1723280	1723987	+	succinate dehydrogenase iron-sulfur subunit
PA1585	sucA	CDS	8.318	398.869	7.906	5.865	105.24	-4.88617	0.0338156	0.0302667	8.8520986646741406E-2	Down	1724244	1727075	+	2-oxoglutarate dehydrogenase subunit E1
PA1586	sucB	CDS	2.773	102.001	2.875	1.955	27.4009	-4.44054	0.0460537	0.000273137	NA	NA	1727118	1728347	+	2-oxoglutarate dehydrogenase complex dihydrolipoyllysine-residue succinyltransferase
PA1587	lpdG	CDS	5.545	298.39	4.313	3.91	78.0396	-5.2079	0.0270562	0.0260121	7.8256974609874005E-2	Down	1728416	1729852	+	2-oxoglutarate dehydrogenase complex dihydrolipoyl dehydrogenase
PA1588	sucC	CDS	1.386	21.314	1.438	1.303	6.36021	-3.04414	0.121234	0.0709851	NA	NA	1730181	1731347	+	succinyl-CoA ligase subunit beta
PA1596	htpG	CDS	1828.55	1651.8	530.454	587.186	1149.5	-1.63869	0.321149	4.43708e-19	1.17582672793743E-17	Down	1737536	1739440	+	chaperone protein HtpG
PA1607	hypothetical protein	CDS	4075.77	4521.53	2041.31	1862.57	3125.29	-1.13897	0.454084	1.55201e-12	2.5810741159186399E-11	Down	1749349	1749789	-	hypothetical protein
PA1608	hypothetical protein	CDS	664.045	697.259	1415.26	1408.33	1046.22	1.05276	2.07449	4.6997e-09	5.8575852520257999E-8	Up	1749895	1751520	-	chemotaxis transducer
PA1639	hypothetical protein	CDS	450.553	510.004	1316.79	1208.26	871.402	1.39494	2.62977	7.0593e-13	1.1914663850431799E-11	Up	1785127	1785732	+	hypothetical protein
PA1648	hypothetical protein	CDS	282.808	379.077	1224.79	1226.51	778.295	1.89076	3.7083	1.4423e-18	3.6678468724643E-17	Up	1794883	1795887	-	oxidoreductase
PA1654	hypothetical protein	CDS	249.537	194.867	261.633	252.21	239.562	0.207941	1.15504	0.449587	0.62968844656263301	noSig	1800629	1801795	+	aminotransferase	H2-T6SS
PA1655	hypothetical protein	CDS	264.786	337.973	316.26	310.863	307.47	0.0583508	1.04127	0.818031	0.89968265541613801	noSig	1801851	1802453	+	glutathione S-transferase	H2-T6SS
PA1656	hypothetical protein	CDS	5847.48	6197.69	21610.6	21400	13763.9	1.83628	3.57089	2.40326e-35	1.4498826107212999E-33	Up	1803626	1805182	+	hypothetical protein	H2-T6SS
PA1657	hypothetical protein	CDS	1329.48	1536.1	16355.7	17463.7	9171.24	3.56137	11.8053	6.69232e-97	2.9193950563339898E-94	Up	1805218	1805724	+	hypothetical protein	H2-T6SS
PA1658	hypothetical protein	CDS	7764.76	7602.86	51896.8	56698.3	30990.7	2.82098	7.06644	6.77965e-75	2.02354652993945E-72	Up	1805753	1807228	+	hypothetical protein	H2-T6SS
PA1659	hypothetical protein	CDS	881.697	893.648	5451.88	6112.34	3334.89	2.70359	6.51423	2.64311e-57	3.7472659645355202E-55	Up	1807241	1807648	+	hypothetical protein	H2-T6SS
PA1660	hypothetical protein	CDS	1786.96	1603.09	6801.02	7486.13	4419.3	2.07511	4.21378	6.93683e-37	4.6280915081646301E-35	Up	1808193	1809773	+	hypothetical protein	H2-T6SS
PA1661	hypothetical protein	CDS	1215.8	1338.19	5357.72	5901.84	3453.39	2.14065	4.40961	4.56267e-38	3.2343632325009403E-36	Up	1809737	1810744	+	hypothetical protein	H2-T6SS
PA1662	hypothetical protein	CDS	4648.32	3946.06	18086.5	19317.2	11499.5	2.12156	4.35165	1.74234e-39	1.31744347285038E-37	Up	1810751	1813384	+	ClpA/B-type protease	H2-T6SS
PA1663	hypothetical protein	CDS	1082.71	980.425	5240.56	5665.92	3242.41	2.40194	5.28514	1.46082e-46	1.4793376558193401E-44	Up	1813395	1814906	+	transcriptional regulator	H2-T6SS
PA1664	hypothetical protein	CDS	146.949	94.389	672.052	716.223	407.403	2.5197	5.73465	1.04016e-20	3.0405882827209201E-19	Up	1814995	1815135	+	hypothetical protein
PA1665	hypothetical protein	CDS	1107.67	962.156	6669.48	6657.82	3849.28	2.68629	6.43655	2.97167e-57	4.1103264950394802E-55	Up	1815153	1816346	+	hypothetical protein
PA1666	hypothetical protein	CDS	973.194	931.708	4654.05	5401.33	2990.07	2.40007	5.2783	5.25172e-44	4.8036332945390198E-42	Up	1816352	1816858	+	hypothetical protein
PA1667	hypothetical protein	CDS	1397.41	1295.56	8148.72	9315.47	5039.29	2.69694	6.48427	6.86806e-58	1.02496742960684E-55	Up	1816855	1818186	+	hypothetical protein
PA1669	hypothetical protein	CDS	3971.8	3312.74	25913.9	26664.5	14965.7	2.85136	7.21679	4.75928e-66	9.9962444630005505E-64	Up	1819074	1822601	+	hypothetical protein
PA1670	stp1	CDS	506.005	365.376	3330.07	3300.88	1875.58	2.92595	7.59975	2.91111e-47	3.0016229939857301E-45	Up	1822601	1823329	+	serine/threonine phosphoprotein phosphatase Stp1
PA1671	stk1	CDS	393.714	388.212	2025.5	2026.15	1208.39	2.3733	5.18126	1.17694e-37	8.1395615009622006E-36	Up	1823326	1824315	+	serine-threonine kinase Stk1
PA1675	hypothetical protein	CDS	137.245	124.837	315.541	302.391	220.003	1.2365	2.35627	1.31414e-05	9.6659937486665294E-5	Up	1826118	1826675	-	hypothetical protein
PA1690	pscU	CDS	343.806	411.048	68.283	59.305	220.611	-2.56529	0.168955	1.53827e-17	3.6653463065813E-16	Down	1840468	1841517	-	translocation protein in type III secretion
PA1691	pscT	CDS	131.7	120.27	15.813	11.079	69.7154	-3.23312	0.106349	1.16538e-10	1.68164712390699E-9	Down	1841514	1842302	-	translocation protein in type III secretion
PA1692	hypothetical protein	CDS	153.881	239.017	29.47	11.079	108.362	-3.2844	0.102636	2.89584e-11	4.3676397389934502E-10	Down	1842299	1842565	-	translocation protein in type III secretion
PA1694	pscQ	CDS	446.394	376.033	66.846	64.519	238.448	-2.64721	0.159628	1.00336e-19	2.7355952293709102E-18	Down	1843218	1844147	-	type III secretion system protein	Type III scretion (psc, pcr)
PA1695	pscP	CDS	469.961	345.585	21.563	18.899	214.002	-4.33619	0.0495081	3.32808e-34	1.9258743044050101E-32	Down	1844144	1845253	-	translocation protein in type III secretion	Type III scretion (psc, pcr)
PA1696	pscO	CDS	138.632	111.135	9.344	12.382	67.8733	-3.51977	0.0871851	1.26363e-11	1.9633009321754199E-10	Down	1845241	1845717	-	translocation protein in type III secretion	Type III scretion (psc, pcr)
PA1697	hypothetical protein	CDS	415.895	459.765	30.907	17.596	231.041	-4.18234	0.0550796	2.55968e-33	1.39576633989458E-31	Down	1845714	1847036	-	type III secretion system ATPase	Type III scretion (psc, pcr)
PA1698	popN	CDS	404.804	369.943	30.188	50.833	213.942	-3.25229	0.104945	6.84481e-22	2.1211431999365101E-20	Down	1847227	1848093	+	type III secretion outer membrane protein PopN	Type III scretion (psc, pcr)
PA1699	hypothetical protein	CDS	94.269	137.016	7.188	11.731	62.551	-3.60329	0.0822815	1.12948e-10	1.6339984946843001E-9	Down	1848074	1848352	+	hypothetical protein	Type III scretion (psc, pcr)
PA1700	hypothetical protein	CDS	274.491	229.882	8.625	13.034	131.508	-4.53414	0.0431606	3.17513e-26	1.2591738270278699E-24	Down	1848339	1848710	+	hypothetical protein	Type III scretion (psc, pcr)
PA1701	hypothetical protein	CDS	70.702	62.418	7.906	3.259	36.0714	-3.58904	0.0830981	5.2284e-07	5.0169677409087502E-6	Down	1848707	1849072	+	hypothetical protein	Type III scretion (psc, pcr)
PA1702	hypothetical protein	CDS	135.859	103.523	7.906	3.91	62.7997	-4.35443	0.0488863	1.6174e-13	2.9118391774844299E-12	Down	1849077	1849406	+	hypothetical protein
PA1703	pcrD	CDS	1559.61	1750.76	304.04	262.637	969.26	-2.54687	0.171126	3.68548e-37	2.4881400841456601E-35	Down	1849403	1851523	+	type III secretory apparatus protein PcrD
PA1704	pcrR	CDS	169.131	181.166	18.688	22.81	97.9484	-3.07472	0.118691	3.65881e-13	6.4040536877416899E-12	Down	1851520	1851954	+	transcriptional regulator PcrR
PA1705	pcrG	CDS	858.129	934.753	31.626	20.203	461.178	-5.12045	0.0287468	4.05731e-69	1.15045097829575E-66	Down	1851982	1852278	+	type III secretion regulator
PA1706	pcrV	CDS	2778.18	3277.73	122.91	127.082	1576.47	-4.59787	0.0412954	6.24405e-108	3.2190929689459101E-105	Down	1852288	1853172	+	type III secretion protein PcrV
PA1707	pcrH	CDS	4638.61	5071.11	43.126	46.271	2449.78	-6.76161	0.00921619	5.3951e-203	1.5297818700842099E-199	Down	1853181	1853684	+	regulatory protein PcrH
PA1708	popB	CDS	8173.72	8712.69	163.88	144.027	4298.58	-5.77847	0.0182183	2.66198e-191	5.0320353690104502E-188	Down	1853665	1854837	+	translocator protein PopB
PA1709	popD	CDS	7408.47	8188.98	154.536	162.926	3978.73	-5.61802	0.0203614	1.21182e-183	1.71805839054273E-180	Down	1854849	1855736	+	translocator outer membrane protein PopD
PA1710	exsC	CDS	8401.07	10443.7	1153.63	1029.04	5256.85	-3.11009	0.115816	4.79272e-65	9.7069687665199701E-63	Down	1855862	1856299	+	exoenzyme S synthesis protein ExsC
PA1711	hypothetical protein	CDS	2089.18	2158.76	228.569	251.558	1182.02	-3.14465	0.113075	2.04717e-60	3.4145564880697098E-58	Down	1856308	1856553	+	hypothetical protein
PA1712	exsB	CDS	1073.01	898.216	120.035	79.508	542.692	-3.3077	0.100991	4.7103e-36	2.9034931414724499E-34	Down	1856562	1856975	+	exoenzyme S synthesis protein ExsB
PA1713	exsA	CDS	1896.48	2247.06	301.884	308.256	1188.42	-2.7633	0.147287	9.61398e-46	9.4001511455270495E-44	Down	1857273	1858109	+	exoenzyme S transcriptional regulator ExsA
PA1714	exsD	CDS	3693.14	3982.6	334.948	432.08	2110.69	-3.32193	0.1	2.21162e-64	4.3248667642220996E-62	Down	1858207	1859037	+	hypothetical protein
PA1715	pscB	CDS	680.681	584.601	40.97	41.057	336.827	-3.9476	0.0648116	1.87552e-44	1.7436195551432801E-42	Down	1859071	1859493	+	type III export apparatus protein
PA1716	pscC	CDS	2137.7	2519.57	217.069	206.59	1270.23	-3.4586	0.0909617	6.93011e-67	1.5720264357071399E-64	Down	1859493	1861295	+	type III secretion outer membrane protein PscC
PA1717	pscD	CDS	1799.44	1659.41	135.848	110.79	926.373	-3.81177	0.0712101	8.99706e-69	2.4296341247557602E-66	Down	1861297	1862595	+	type III export protein PscD
PA1718	pscE	CDS	557.299	714.005	71.877	58.002	350.296	-3.29252	0.10206	7.39912e-32	3.7802173128265603E-30	Down	1862558	1862761	+	type III export protein PscE
PA1719	pscF	CDS	1086.87	1400.61	143.754	110.79	685.506	-3.29007	0.102233	2.19201e-41	1.77584478210197E-39	Down	1862764	1863021	+	type III export protein PscF
PA1720	pscG	CDS	758.315	659.199	83.378	78.205	394.774	-3.13402	0.113911	3.68492e-35	2.1997049533444499E-33	Down	1863024	1863371	+	type III export protein PscG
PA1721	pscH	CDS	382.623	348.629	33.782	25.416	197.613	-3.63091	0.0807213	3.51727e-27	1.4453956737830499E-25	Down	1863368	1863799	+	type III export protein PscH
PA1722	pscI	CDS	560.072	532.84	66.127	56.698	303.934	-3.15527	0.112246	1.18354e-30	5.6880147000170004E-29	Down	1863799	1864137	+	type III export protein PscI
PA1723	pscJ	CDS	1201.94	1421.92	194.787	164.23	745.718	-2.87028	0.136761	4.33325e-39	3.1914088519793101E-37	Down	1864134	1864880	+	type III export protein PscJ
PA1724	pscK	CDS	227.356	202.479	26.595	18.899	118.832	-3.24475	0.105495	7.03934e-16	1.4785211373044001E-14	Down	1864889	1865515	+	type III export protein PscK
PA1725	pscL	CDS	332.716	309.047	40.251	28.023	177.509	-3.23706	0.106059	7.03927e-21	2.06837762713223E-19	Down	1865494	1866138	+	type III secretion system protein
PA1734	hypothetical protein	CDS	119.223	146.15	295.415	257.423	204.553	1.06014	2.08514	0.000356676	1.9928164396861201E-3	Up	1876588	1877409	-	hypothetical protein
PA1750	hypothetical protein	CDS	823.472	893.648	2135.47	1985.09	1459.42	1.2631	2.40011	3.93464e-13	6.8445786724376004E-12	Up	1890739	1891815	-	phospho-2-dehydro-3-deoxyheptonate aldolase
PA1751	hypothetical protein	CDS	105.36	162.897	301.165	248.3	204.43	1.03705	2.05202	0.001089	5.3608554920788597E-3	Up	1892133	1892510	+	hypothetical protein
PA1789	hypothetical protein	CDS	4243.51	3483.25	1168	1051.2	2486.49	-1.80016	0.287143	3.70633e-24	1.2974445660228699E-22	Down	1938549	1939412	-	hypothetical protein
PA1791	hypothetical protein	CDS	166.358	153.762	813.65	683.638	454.352	2.22465	4.67396	3.72824e-20	1.04151992962722E-18	Up	1940255	1941586	-	hypothetical protein
PA1796	folD	CDS	324.398	263.375	329.916	325.201	310.722	0.155356	1.1137	0.534004	0.70458982232093603	noSig	1946187	1947041	-	bifunctional 5,10-methylene-tetrahydrofolate dehydrogenase/ 5,10-methylene-tetrahydrofolate cyclohydrolase
PA1796.3	hypothetical protein	tRNA	113.678	86.777	45.283	41.057	71.6987	-1.21715	0.430133	0.00646118	2.4909146805057601E-2	Down				tRNA-Leu
PA1796.4	hypothetical protein	tRNA	51.294	35.015	16.532	16.944	29.9462	-1.36827	0.387355	0.0407018	NA	NA				tRNA-His
PA1797	hypothetical protein	CDS	341.034	333.405	277.446	309.56	315.361	-0.200097	0.870492	0.410126	0.59136185897573701	noSig	1948502	1950334	-	hypothetical protein
PA1798	parS	CDS	436.689	406.481	352.917	380.596	394.171	-0.201121	0.869874	0.373724	0.55817483945877699	noSig	1950439	1951725	-	two-component sensor ParS
PA1799	parR	CDS	151.108	105.046	212.038	228.097	174.072	0.778529	1.71538	0.0150175	5.0126076145156899E-2	noSig	1951726	1952433	-	two-component response regulator ParR
PA1800	tig	CDS	12.477	13.702	10.782	9.124	11.521	-0.395384	0.760287	0.699126	NA	noSig	1952665	1953975	+	trigger factor
PA1804.1	hypothetical protein	tRNA	1.386	1.522	0.719	0.652	1.0698	-1.08575	0.471146	0.730283	NA	NA				tRNA-Asp
PA1806	fabI	CDS	359.056	575.467	842.4	909.78	671.676	0.908628	1.87726	0.000162094	9.6659715237286099E-4	noSig	1961227	1962024	-	NADH-dependent enoyl-ACP reductase
PA1807	hypothetical protein	CDS	449.166	519.138	653.364	740.337	590.501	0.526264	1.44019	0.0122626	4.22998414106475E-2	noSig	1962046	1963656	-	ABC transporter ATP-binding protein
PA1808	hypothetical protein	CDS	342.42	353.197	419.044	402.754	379.354	0.240559	1.18145	0.290768	0.47479015424513799	noSig	1963658	1964677	-	ABC transporter permease
PA1809	hypothetical protein	CDS	381.237	430.839	424.075	422.956	414.777	0.061385	1.04347	0.783816	0.87673032475716095	noSig	1964682	1965764	-	ABC transporter permease
PA1810	hypothetical protein	CDS	1096.58	1450.85	1475.64	1263.65	1321.68	0.105183	1.07563	0.593198	0.75022847756727196	noSig	1965771	1967618	-	ABC transporter
PA1828	hypothetical protein	CDS	571.162	689.647	1637.36	1696.39	1148.64	1.40367	2.64574	8.04378e-14	1.48104766422719E-12	Up	1986989	1987756	-	short-chain dehydrogenase
PA1829	hypothetical protein	CDS	428.372	479.556	1325.41	1306.67	885.003	1.5362	2.90029	1.17727e-15	2.4455236680992201E-14	Up	1987781	1988851	-	hypothetical protein
PA1832	hypothetical protein	CDS	8094.7	8622.87	2674.55	2602.91	5498.76	-1.66344	0.315686	7.87015e-28	3.3060451381446499E-26	Down	1990428	1991453	+	protease
PA1849	hypothetical protein	CDS	2.773	1.522	5.75	7.169	4.30349	1.58188	2.9936	0.364071	NA	NA	2009482	2009724	-	hypothetical protein
PA1852	hypothetical protein	CDS	848.425	779.468	2072.94	2178.65	1469.87	1.38469	2.61116	1.53965e-15	3.18662784252869E-14	Up	2012255	2012530	-	hypothetical protein
PA1871	lasA	CDS	1341.95	1504.13	517.516	720.785	1021.1	-1.19981	0.435332	1.23111e-08	1.44547457369069E-7	Down	2032695	2033951	+	protease LasA
PA1877	hypothetical protein	CDS	212.106	289.256	123.629	109.486	183.619	-1.10405	0.46521	0.000402221	2.2145560776165901E-3	Down	2047275	2048462	+	secretion protein
PA1887	hypothetical protein	CDS	232.901	302.957	466.483	671.256	418.399	1.0881	2.12594	3.88327e-05	2.6532533159919001E-4	Up	2057278	2057946	-	hypothetical protein
PA1891	hypothetical protein	CDS	19.408	16.746	8.625	8.472	13.3131	-1.08143	0.472561	0.261131	NA	NA	2061278	2061667	-	hypothetical protein
PA1898	qscR	CDS	164.972	162.897	57.502	51.485	109.214	-1.58977	0.332225	1.79904e-05	1.29800744818738E-4	Down	2069490	2070203	+	quorum-sensing control repressor
PA1899	phzA2	CDS	81.793	51.762	39.532	42.361	53.8619	-0.707851	0.612232	0.166813	0.31970197001080197	noSig	2070685	2071173	+	phenazine biosynthesis protein PhzA
PA1900	phzB2	CDS	173.289	178.121	117.879	144.027	153.329	-0.423185	0.745777	0.185767	0.34596840414070001	noSig	2071209	2071697	+	phenazine biosynthesis protein PhzB
PA1901	phzC2	CDS	1391.86	1105.26	942.31	1019.92	1114.84	-0.348171	0.785579	0.0677558	0.16233335749636599	noSig	2071721	2072938	+	phenazine biosynthesis protein PhzC
PA1902	phzD2	CDS	221.811	242.061	235.038	269.154	242.016	0.121146	1.0876	0.652287	0.79125600791481299	noSig	2072935	2073558	+	phenazine biosynthesis protein PhzD
PA1903	phzE2	CDS	1362.75	1459.98	885.527	1158.08	1216.58	-0.465486	0.724227	0.0161855	5.3025979216970297E-2	noSig	2073555	2075438	+	phenazine biosynthesis protein PhzE
PA1904	phzF2	CDS	926.059	806.872	731.71	919.555	846.049	-0.0696833	0.952847	0.731044	0.84211888359783404	noSig	2075452	2076288	+	trans-2,3-dihydro-3-hydroxyanthranilate isomerase
PA1905	phzG2	CDS	751.383	812.961	562.079	553.297	669.93	-0.487799	0.713112	0.01244	4.2807819566175E-2	noSig	2076311	2076958	+	pyridoxamine 5'-phosphate oxidase
PA1913	hypothetical protein	CDS	176.062	202.479	1224.79	1154.82	689.537	2.65358	6.29229	3.28733e-34	1.92190276598841E-32	Up	2086021	2086701	-	hypothetical protein
PA1927	metE	CDS	1225.5	911.917	2728.46	2694.15	1890.01	1.34233	2.5356	1.20148e-12	2.00399562033418E-11	Up	2106580	2108880	+	5-methyltetrahydropteroyltriglutamate-- homocysteine methyltransferase
PA1934	hypothetical protein	CDS	4106.27	5745.53	680.677	903.263	2858.94	-2.63629	0.160842	6.66809e-34	3.7440312243593599E-32	Down	2115885	2116265	+	hypothetical protein
PA1946	rbsB	CDS	1495.84	1699	479.421	503.768	1044.51	-1.6998	0.307828	7.85098e-20	2.1613051761469198E-18	Down	2130854	2131813	+	ribose ABC transporter substrate-binding protein
PA1975	hypothetical protein	CDS	120.609	39.582	110.691	123.172	98.5137	0.540745	1.45472	0.257278	0.43539905725309402	noSig	2159270	2160433	+	hypothetical protein	ethanol oxidation, glycolysis (erb, exa)
PA1976	ercS'	CDS	171.903	143.106	132.973	151.847	149.957	-0.145956	0.90378	0.652016	0.79124155084439995	noSig	2160363	2163008	+	sensor histidine kinase	ethanol oxidation, glycolysis (erb, exa)
PA1977	hypothetical protein	CDS	45.748	44.15	76.909	74.294	60.2752	0.749692	1.68143	0.116094	0.24521681232457801	noSig	2163010	2163873	-	hypothetical protein	ethanol oxidation, glycolysis (erb, exa)
PA1978	hypothetical protein	CDS	141.404	111.135	637.551	559.814	362.476	2.24257	4.73239	1.09073e-17	2.6209913063500598E-16	Up	2163883	2164548	-	glycerol metabolism activator	ethanol oxidation, glycolysis (erb, exa)
PA1979	eraS	CDS	48.521	28.926	40.251	54.091	42.9473	0.281991	1.21587	0.623688	0.77107813825034499	noSig	2165213	2165863	+	sensor kinase EraS	ethanol oxidation, glycolysis (erb, exa)
PA1980	eraR	CDS	26.34	16.746	46.72	16.293	26.5248	0.542349	1.45634	0.483277	NA	noSig	2165876	2166553	+	response regulator EraR	ethanol oxidation, glycolysis (erb, exa)
PA1981	hypothetical protein	CDS	18.022	4.567	7.188	10.427	10.0511	-0.364877	0.776535	0.752433	NA	noSig	2166580	2167227	-	hypothetical protein	ethanol oxidation, glycolysis (erb, exa)
PA1982	exaA	CDS	130.314	97.434	124.348	120.565	118.165	0.102845	1.07389	0.774501	0.87146773491209095	noSig	2167281	2169152	-	quinoprotein ethanol dehydrogenase	ethanol oxidation, glycolysis (erb, exa)
PA1983	exaB	CDS	20.795	15.224	15.094	22.158	18.3177	0.0477934	1.03368	0.953866	NA	noSig	2169464	2169901	+	cytochrome C550	ethanol oxidation, glycolysis (erb, exa)
PA1984	exaC	CDS	975.966	989.559	1162.25	1219.34	1086.78	0.277125	1.21178	0.114611	0.24342953963318001	noSig	2169988	2171508	+	NAD+ dependent aldehyde dehydrogenase ExaC	ethanol oxidation, glycolysis (erb, exa)
PA1986	pqqB	CDS	253.696	204.001	515.359	464.665	359.431	1.09675	2.13873	8.84417e-06	6.7777400465731999E-5	Up	2171989	2172903	+	coenzyme PQQ synthesis protein B
PA2010	hypothetical protein	CDS	589.184	682.035	207.006	316.077	448.576	-1.27951	0.411936	6.92907e-07	6.4842840608818402E-6	Down	2198891	2199694	+	transcriptional regulator
PA2014	liuB	CDS	4849.33	5007.17	1777.52	2501.24	3533.82	-1.20363	0.434181	1.82032e-10	2.5872254292592801E-9	Down	2203460	2205067	-	methylcrotonyl-CoA carboxylase subunit beta
PA2015	liuA	CDS	14988.8	16598.7	5077.4	5497.13	10540.5	-1.5787	0.334784	6.48456e-25	2.4193396799259799E-23	Down	2205190	2206353	-	isovaleryl-CoA dehydrogenase
PA2016	liuR	CDS	1498.61	1957.81	525.422	444.463	1106.57	-1.83342	0.280599	9.01365e-19	2.31295991344771E-17	Down	2206402	2206806	-	liu genes regulator
PA2026	hypothetical protein	CDS	101.201	56.329	192.631	124.476	118.659	1.00444	2.00617	0.0148685	4.9775208908484303E-2	Up	2218098	2219099	-	hypothetical protein
PA2027	hypothetical protein	CDS	62.384	80.687	339.26	767.708	312.51	2.9548	7.75322	1.12385e-14	2.19770625056355E-13	Up	2219253	2219645	-	hypothetical protein
PA2037	hypothetical protein	CDS	156.654	226.837	595.143	411.877	347.628	1.39458	2.62911	1.25943e-06	1.1336844535790299E-5	Up	2227541	2229001	+	hypothetical protein
PA2038	hypothetical protein	CDS	97.042	56.329	186.162	215.063	138.649	1.38306	2.6082	0.000192475	1.1346443085863999E-3	Up	2229126	2229440	-	hypothetical protein
PA2052	cynS	CDS	331.329	458.242	150.942	185.084	281.399	-1.23061	0.426137	1.05562e-05	7.9080910626971597E-5	Down	2245986	2246456	-	cyanate hydratase
PA2060	hypothetical protein	CDS	26.34	13.702	2.875	8.472	12.8472	-1.81465	0.284273	0.0878289	NA	NA	2256704	2257720	+	ABC transporter permease
PA2090	hypothetical protein	CDS	8.318	16.746	24.438	28.023	19.3815	1.07293	2.1037	0.203313	NA	NA	2300676	2301755	+	hypothetical protein
PA2101	hypothetical protein	CDS	167.744	172.031	240.07	273.716	213.39	0.597111	1.51268	0.0345081	9.8240781619193501E-2	noSig	2312899	2313789	+	hypothetical protein	sulfur / carbon metabolism
PA2102	hypothetical protein	CDS	123.382	140.061	219.225	192.253	168.73	0.643904	1.56255	0.0383833	0.10628508344231501	noSig	2313791	2314249	+	hypothetical protein	sulfur / carbon metabolism
PA2103	hypothetical protein	CDS	658.5	723.14	797.118	807.462	746.555	0.216203	1.16167	0.258239	0.43650476302511099	noSig	2314512	2315690	+	molybdopterin biosynthesis protein MoeB	sulfur / carbon metabolism
PA2104	hypothetical protein	CDS	363.215	328.838	400.356	467.272	389.92	0.326028	1.25356	0.161937	0.31214935414494299	noSig	2315709	2316626	+	cysteine synthase	sulfur / carbon metabolism
PA2105	hypothetical protein	CDS	345.193	357.764	446.357	450.328	399.91	0.351384	1.27578	0.116918	0.24648464671866399	noSig	2316708	2317403	+	acetyltransferase	sulfur / carbon metabolism
PA2106	hypothetical protein	CDS	607.206	726.184	460.014	455.542	562.237	-0.541793	0.686917	0.00994787	3.5735634368404698E-2	noSig	2317400	2318134	+	hypothetical protein	sulfur / carbon metabolism
PA2110	hypothetical protein	CDS	42.976	25.881	12.219	18.248	24.8309	-1.17668	0.442368	0.112106	NA	NA	2321130	2322071	-	hypothetical protein
PA2111	hypothetical protein	CDS	56.839	57.851	19.407	13.034	36.7828	-1.8249	0.28226	0.00319516	1.3573325565009E-2	Down	2322068	2322781	-	hypothetical protein
PA2126	hypothetical protein	CDS	153.881	150.718	371.605	317.38	248.396	1.17705	2.26114	1.80871e-05	1.30167228576341E-4	Up	2339352	2339987	-	hypothetical protein
PA2136	hypothetical protein	CDS	121.996	121.792	58.939	53.44	89.0417	-1.11782	0.46079	0.00502537	2.0211977194055201E-2	Down	2351906	2352430	-	hypothetical protein
PA2140	hypothetical protein	CDS	0	9.134	15.094	10.427	8.66397	1.502	2.83235	0.285737	NA	NA	2355918	2356157	+	metallothionein
PA2141	hypothetical protein	CDS	24.954	15.224	5.75	3.259	12.2966	-2.16471	0.223027	0.0420967	NA	NA	2356168	2356716	+	hypothetical protein
PA2143	hypothetical protein	CDS	314.694	493.257	168.911	191.601	292.116	-1.1624	0.446769	5.15141e-05	3.4288333053250999E-4	Down	2358024	2358311	+	hypothetical protein
PA2146	hypothetical protein	CDS	126.155	135.494	59.658	65.17	96.6192	-1.06681	0.477372	0.00553964	2.1929702998931599E-2	Down	2361706	2361873	+	hypothetical protein
PA2166	hypothetical protein	CDS	390.941	333.405	127.223	136.206	246.944	-1.45954	0.363609	8.16993e-08	8.8083059141764601E-7	Down	2390255	2390620	+	hypothetical protein
PA2170	hypothetical protein	CDS	18.022	19.791	10.063	5.865	13.4354	-1.25029	0.420363	0.199874	NA	NA	2393424	2393633	+	hypothetical protein
PA2173	hypothetical protein	CDS	70.702	118.747	28.032	44.968	65.6122	-1.37107	0.386606	0.00641455	2.4779928723164799E-2	Down	2395285	2395635	+	hypothetical protein
PA2188	hypothetical protein	CDS	108.133	115.702	47.439	62.564	83.4594	-1.02308	0.492066	0.0141342	4.7825097889628299E-2	Down	2407681	2408847	-	alcohol dehydrogenase
PA2191	exoY	CDS	1188.07	1380.82	90.565	93.845	688.325	-3.79948	0.0718196	5.99374e-62	1.0964671273746201E-59	Down	2410344	2411480	-	adenylate cyclase ExoY
PA2199	hypothetical protein	CDS	7972.7	10649.2	1351.29	1130.71	5275.97	-2.90754	0.133273	1.92353e-49	2.18166391366279E-47	Down	2417760	2418635	+	dehydrogenase
PA2200	hypothetical protein	CDS	1799.44	1924.31	427.669	427.518	1144.73	-2.12232	0.229677	1.96263e-31	9.7632176110806603E-30	Down	2418723	2420318	+	hypothetical protein
PA2207	hypothetical protein	CDS	38.817	44.15	93.44	83.418	64.9562	1.09293	2.13308	0.0200676	6.3294342125265704E-2	Up	2425497	2427017	-	hypothetical protein
PA2208	hypothetical protein	CDS	24.954	22.836	12.938	6.517	16.8112	-1.30141	0.405729	0.143024	NA	NA	2427014	2427544	-	hypothetical protein
PA2223	hypothetical protein	CDS	447.78	548.064	201.975	155.757	338.394	-1.47749	0.359113	1.44075e-08	1.6777209691168399E-7	Down	2445545	2446564	-	hypothetical protein
PA2224	hypothetical protein	CDS	202.402	229.882	62.533	65.17	139.997	-1.75833	0.29559	1.93842e-07	1.9878436890803201E-6	Down	2446597	2447325	-	hypothetical protein
PA2226	hypothetical protein	CDS	140.018	184.21	82.659	74.946	120.458	-1.03985	0.486379	0.00384936	1.59340868478011E-2	Down	2448033	2448533	-	hypothetical protein
PA2231	pslA	CDS	1190.85	1231.62	924.34	886.318	1058.28	-0.419948	0.747452	0.0171803	5.5769649599859403E-2	noSig	2453667	2455103	+	biofilm formation protein PslA	biofilm formation (psl)
PA2232	pslB	CDS	596.116	654.632	816.525	840.699	726.993	0.406422	1.32539	0.0352746	9.9921099280668002E-2	noSig	2455103	2456569	+	biofilm formation protein PslB	biofilm formation (psl)
PA2233	pslC	CDS	600.275	590.691	512.484	535.701	559.788	-0.184196	0.880139	0.363918	0.54858597879133597	noSig	2456569	2457480	+	biofilm formation protein PslC	biofilm formation (psl)
PA2234	pslD	CDS	867.834	907.35	601.612	705.145	770.485	-0.441518	0.736359	0.0235822	7.2133133690484505E-2	noSig	2457510	2458280	+	biofilm formation protein PslD	biofilm formation (psl)
PA2235	pslE	CDS	2164.04	2262.28	1727.21	1711.38	1966.23	-0.364225	0.776886	0.0229253	7.0657325071217594E-2	noSig	2458295	2460283	+	biofilm formation protein PslE	biofilm formation (psl)
PA2236	pslF	CDS	564.231	576.989	419.763	410.574	492.889	-0.458781	0.727601	0.0287345	8.5004222365555701E-2	noSig	2460283	2461470	+	biofilm formation protein PslF	biofilm formation (psl)
PA2237	pslG	CDS	716.725	749.02	595.143	514.847	643.934	-0.40127	0.757192	0.0465142	0.121895501926579	noSig	2461460	2462788	+	biofilm formation protein PslG	biofilm formation (psl)
PA2238	pslH	CDS	359.056	356.241	243.664	265.244	306.051	-0.490888	0.711587	0.0444905	0.117899796823348	noSig	2462797	2464005	+	biofilm formation protein PslH	biofilm formation (psl)
PA2241	pslK	CDS	234.287	188.778	84.815	92.542	150.106	-1.25475	0.419067	0.000131931	8.0623224637174E-4	Down	2466540	2467949	+	biofilm formation protein PslL
PA2250	lpdV	CDS	0	4.567	0	0	1.1418	-4.17453	0.0553786	0.260918	NA	NA	2476785	2478179	+	branched-chain alpha-keto acid dehydrogenase complex dihydrolipoyl dehydrogenase
PA2258	ptxR	CDS	128.927	91.344	38.814	32.585	72.9176	-1.62809	0.323516	0.000362391	2.0148219626586598E-3	Down	2486355	2487293	-	HTH-type transcriptional regulator PtxR
PA2259	ptxS	CDS	733.361	870.812	540.516	471.183	653.968	-0.664868	0.630747	0.00135113	6.4605769049117402E-3	noSig	2487856	2488878	+	transcriptional regulator PtxS	pentose phosphate
PA2260	hypothetical protein	CDS	30.499	45.672	28.751	33.889	34.7026	-0.278758	0.8243	0.651469	0.79110924455116904	noSig	2488950	2489732	+	hypothetical protein	pentose phosphate
PA2261	hypothetical protein	CDS	81.793	51.762	56.783	57.35	61.9218	-0.22951	0.852925	0.632998	0.777166293510827	noSig	2489725	2490675	+	2-ketogluconate kinase	pentose phosphate
PA2262	hypothetical protein	CDS	170.517	98.956	156.692	178.567	151.183	0.312433	1.2418	0.376618	0.56072492565374099	noSig	2490738	2492045	+	2-ketogluconate transporter	pentose phosphate
PA2263	hypothetical protein	CDS	38.817	24.358	46.72	46.923	39.2045	0.563977	1.47834	0.339894	0.52392945010400405	noSig	2492064	2493050	+	2-hydroxyacid dehydrogenase	pentose phosphate
PA2279	arsC	CDS	20.795	18.269	50.314	31.282	30.1648	1.05998	2.0849	0.121613	NA	NA	2508293	2508763	+	low molecular weight phosphatase
PA2297	hypothetical protein	CDS	9.704	24.358	48.876	44.316	31.8137	1.4611	2.75318	0.0367836	NA	NA	2527412	2527657	-	ferredoxin
PA2298	hypothetical protein	CDS	576.707	506.959	1011.31	1258.44	838.355	1.06631	2.09406	2.03925e-07	2.0837123003445499E-6	Up	2527743	2529467	-	oxidoreductase
PA2300	chiC	CDS	6823.45	7027.4	9571.16	9652.4	8268.6	0.472925	1.38792	0.00105844	5.2422819176690802E-3	noSig	2530389	2531840	-	chitinase	antimetabolite L -2-amino-4-methoxy-trans-3-butenoic acid (amb)
PA2301	hypothetical protein	CDS	250.923	175.076	255.164	248.3	232.366	0.239014	1.18019	0.406112	0.58807699185060602	noSig	2532059	2532601	-	hypothetical protein	antimetabolite L -2-amino-4-methoxy-trans-3-butenoic acid (amb)
PA2302	ambE	CDS	6137.22	5454.76	4949.46	5689.38	5557.71	-0.123814	0.917758	0.436201	0.61826990147851102	noSig	2532669	2539043	-	protein AmbE	antimetabolite L -2-amino-4-methoxy-trans-3-butenoic acid (amb)
PA2303	ambD	CDS	435.303	274.032	585.799	907.825	550.74	1.07303	2.10385	0.000117994	7.3050707799316697E-4	Up	2539063	2540082	-	protein AmbD	antimetabolite L -2-amino-4-methoxy-trans-3-butenoic acid (amb)
PA2304	ambC	CDS	666.818	764.244	843.119	996.457	817.66	0.363006	1.2861	0.0671755	0.16162596714501901	noSig	2540079	2541167	-	protein AmbC	antimetabolite L -2-amino-4-methoxy-trans-3-butenoic acid (amb)
PA2305	ambB	CDS	2200.08	2000.43	1730.08	1662.5	1898.27	-0.308398	0.807538	0.0598017	0.14848301087101501	noSig	2541197	2544946	-	protein AmbB	antimetabolite L -2-amino-4-methoxy-trans-3-butenoic acid (amb)
PA2306	ambA	CDS	453.325	554.153	495.234	537.656	510.092	0.0369343	1.02593	0.865766	0.92636972208783497	noSig	2545042	2545659	-	protein AmbA	antimetabolite L -2-amino-4-methoxy-trans-3-butenoic acid (amb)
PA2311	hypothetical protein	CDS	357.669	357.764	96.315	134.903	236.663	-1.62783	0.323575	2.11685e-08	2.4154197064548699E-7	Down	2549748	2549906	+	hypothetical protein
PA2338	hypothetical protein	CDS	206.561	193.345	508.89	457.497	341.573	1.27222	2.41533	2.20723e-07	2.2352193216105802E-6	Up	2582097	2583407	+	maltose/mannitol ABC transporter substrate-binding protein
PA2356	msuD	CDS	8.318	9.134	38.814	31.282	21.8869	2.00664	4.01844	0.0148368	NA	NA	2603560	2604705	-	methanesulfonate monooxygenase
PA2357	msuE	CDS	0	12.179	30.907	21.506	16.1482	2.12859	4.37291	0.0576828	NA	NA	2604715	2605275	-	FMN reductase MsuE
PA2363	hypothetical protein	CDS	510.164	535.885	720.209	706.448	618.176	0.447884	1.36404	0.0244722	7.4533676326108703E-2	noSig	2612817	2614148	-	hypothetical protein	H3-T6SS
PA2364	hypothetical protein	CDS	571.162	835.797	539.079	620.423	641.615	-0.277839	0.824826	0.229831	0.40227466800724299	noSig	2614208	2614684	-	hypothetical protein	H3-T6SS
PA2365	hypothetical protein	CDS	603.047	665.288	1149.32	1210.87	907.13	0.896466	1.8615	1.60791e-06	1.4137107456020101E-5	noSig	2614893	2615438	+	hypothetical protein	H3-T6SS
PA2366	hypothetical protein	CDS	2104.43	2116.14	3938.87	4868.89	3257.08	1.06144	2.08701	4.40059e-10	5.9418435045961299E-9	Up	2615461	2616945	+	uricase	H3-T6SS
PA2367	hypothetical protein	CDS	892.787	1051.98	963.154	1259.74	1041.92	0.193555	1.14358	0.34048	0.52426302946970504	noSig	2617019	2617516	+	hypothetical protein	H3-T6SS
PA2368	hypothetical protein	CDS	146.949	140.061	203.412	249.603	185.006	0.658651	1.57861	0.0296903	8.7285463765557902E-2	noSig	2617529	2617954	+	hypothetical protein	H3-T6SS
PA2369	hypothetical protein	CDS	532.345	640.93	549.142	696.672	604.772	0.0875967	1.0626	0.691156	0.81780322559863405	noSig	2617938	2619731	+	hypothetical protein	H3-T6SS
PA2370	hypothetical protein	CDS	221.811	188.778	202.694	217.669	207.738	0.0332228	1.0233	0.90661	0.94820274983160702	noSig	2619695	2620711	+	hypothetical protein	H3-T6SS
PA2371	hypothetical protein	CDS	1943.62	2352.11	1496.48	1596.03	1847.06	-0.473756	0.720087	0.00653517	2.5109028648295399E-2	noSig	2620713	2623262	+	ClpA/B-type protease	H3-T6SS
PA2373	hypothetical protein	CDS	1249.07	1386.91	734.585	800.945	1042.88	-0.779182	0.582697	1.89797e-05	1.3590115904897401E-4	noSig	2624204	2626210	+	hypothetical protein	H3-T6SS
PA2374	hypothetical protein	CDS	275.877	234.449	165.317	216.366	223.002	-0.418933	0.747978	0.146363	0.290545800458264	noSig	2626221	2626757	+	hypothetical protein	H3-T6SS
PA2375	hypothetical protein	CDS	293.899	348.629	291.103	289.357	305.747	-0.145734	0.903919	0.557045	0.72288376004733501	noSig	2626780	2627175	-	hypothetical protein	H3-T6SS
PA2377	hypothetical protein	CDS	2412.19	3592.86	1091.1	1454.61	2137.69	-1.23759	0.42408	1.8868e-08	2.17480396240009E-7	Down	2628225	2629499	+	hypothetical protein
PA2386	pvdA	CDS	27860.8	28657.6	5639.48	10665.1	18205.8	-1.79337	0.288498	4.8128e-14	8.97808934332558E-13	Down	2638928	2640259	-	L-ornithine N5-oxygenase
PA2387	fpvI	CDS	253.696	194.867	102.784	121.217	168.141	-1.00225	0.499222	0.00166738	7.7760867074067102E-3	Down	2640392	2640871	-	RNA polymerase sigma factor
PA2415	hypothetical protein	CDS	47.135	44.15	110.691	81.463	70.8596	1.07235	2.10285	0.0198799	6.2842330379777794E-2	Up	2697742	2698167	-	hypothetical protein
PA2425	pvdG	CDS	1839.64	1627.44	579.33	761.191	1201.9	-1.37059	0.386733	6.41198e-12	1.02141455639194E-10	Down	2720767	2721531	-	pyoverdine biosynthesis protein PvdG
PA2453	hypothetical protein	CDS	15.249	19.791	11.5	5.214	12.9387	-1.07102	0.475984	0.286659	NA	NA	2754602	2754823	+	hypothetical protein
PA2462	hypothetical protein	CDS	16239.3	18128.7	40770.2	42490.5	29407.2	1.2766	2.42267	7.5134e-18	1.81312788925445E-16	Up	2761921	2778804	-	hypothetical protein
PA2463	hypothetical protein	CDS	504.619	484.123	1347.7	1272.13	902.142	1.4055	2.6491	8.73525e-14	1.6031589584267199E-12	Up	2778917	2780614	-	hypothetical protein
PA2464	hypothetical protein	CDS	468.575	398.869	2255.51	2037.88	1290.21	2.30619	4.94576	2.8308e-33	1.5289038681998E-31	Up	2780927	2781451	-	hypothetical protein
PA2468	foxI	CDS	159.426	118.747	30.907	71.036	95.0291	-1.44562	0.367135	0.00181976	8.3519617627975107E-3	Down	2786365	2786883	-	ECF sigma factor FoxI
PA2487	hypothetical protein	CDS	48.521	48.717	92.003	103.621	73.2154	1.00889	2.01236	0.0227273	7.0123350587088407E-2	Up	2803860	2804132	-	hypothetical protein
PA2499	hypothetical protein	CDS	12.477	6.09	2.156	6.517	6.80995	-1.09588	0.46785	0.426769	NA	NA	2816997	2817452	+	deaminase
PA2500	hypothetical protein	CDS	1555.45	1604.61	594.424	471.834	1056.58	-1.56792	0.337293	8.97455e-16	1.8711282473484699E-14	Down	2817449	2818675	+	major facilitator superfamily transporter
PA2501	hypothetical protein	CDS	5561.9	5419.74	1135.66	798.99	3229.07	-2.50547	0.176108	1.54724e-36	9.64217172801879E-35	Down	2818719	2818886	-	hypothetical protein
PA2503	hypothetical protein	CDS	357.669	432.361	861.089	928.028	644.787	1.18043	2.26644	1.83623e-08	2.12082229936441E-7	Up	2820448	2821701	+	hypothetical protein
PA2508	catC	CDS	27.726	13.702	8.625	8.472	14.6313	-1.28074	0.411583	0.17619	NA	NA	2825636	2825926	-	muconolactone delta-isomerase
PA2510	catR	CDS	19.408	25.881	49.595	78.205	43.2723	1.50097	2.83033	0.0121457	4.1998860500737999E-2	Up	2827241	2828113	+	transcriptional regulator CatR
PA2516	xylZ	CDS	38.817	12.179	10.063	14.989	19.012	-1.0288	0.490118	0.242575	NA	NA	2833155	2834168	-	toluate 1,2-dioxygenase electron transfer subunit
PA2517	xylY	CDS	27.726	22.836	9.344	15.641	18.8868	-1.01516	0.494775	0.220342	NA	NA	2834202	2834690	-	toluate 1,2-dioxygenase subunit beta
PA2519	xylS	CDS	49.907	88.299	173.224	169.443	120.218	1.31486	2.48778	0.000737143	3.8072320161468701E-3	Up	2836171	2837127	-	transcriptional regulator XylS
PA2534	hypothetical protein	CDS	112.292	133.971	63.971	55.395	91.4071	-1.04466	0.484761	0.00872455	3.21070357967633E-2	Down	2861914	2862825	-	transcriptional regulator
PA2536	hypothetical protein	CDS	1111.83	1438.67	4790.61	4102.48	2860.9	1.80246	3.48813	5.94044e-22	1.8510010291890501E-20	Up	2864170	2865105	-	phosphatidate cytidylyltransferase
PA2537	hypothetical protein	CDS	536.504	727.707	2616.33	2542.3	1605.71	2.03	4.08405	6.81662e-25	2.51019844452838E-23	Up	2865107	2865736	-	acyltransferase
PA2538	hypothetical protein	CDS	289.74	162.897	733.866	627.592	453.524	1.58543	3.00098	1.20686e-08	1.41993573491879E-7	Up	2865748	2866200	-	hypothetical protein
PA2539	hypothetical protein	CDS	530.959	502.392	3232.32	3319.78	1896.36	2.66429	6.33916	7.2616e-52	9.1512354008271305E-50	Up	2866193	2867506	-	hypothetical protein
PA2541	hypothetical protein	CDS	931.604	1016.96	3542.11	3065.62	2139.07	1.76196	3.39159	5.66825e-24	1.9600405116393799E-22	Up	2869392	2870027	-	CDP-alcohol phosphatidyltransferase
PA2550	hypothetical protein	CDS	798.518	962.156	4250.1	4674.68	2671.36	2.34242	5.07154	2.59057e-39	1.93304211781366E-37	Up	2881754	2882983	-	acyl-CoA dehydrogenase
PA2554	hypothetical protein	CDS	6106.72	6424.52	2954.87	3208.99	4673.78	-1.02353	0.491912	2.15655e-11	3.30534888278786E-10	Down	2886570	2887337	-	short-chain dehydrogenase
PA2557	hypothetical protein	CDS	1481.97	1542.19	526.86	566.331	1029.34	-1.4677	0.361559	6.80778e-16	1.4405564337333599E-14	Down	2890356	2892050	-	AMP-binding protein
PA2559a	hypothetical protein	CDS	335.488	272.509	925.778	864.16	599.484	1.55629	2.94097	7.82895e-13	1.3096753842519E-11	Up	2894147	2894377	+	hypothetical protein
PA2560	mdtC	CDS	944.081	1225.53	5337.6	5623.56	3282.69	2.33767	5.05486	2.35872e-37	1.6116056592610701E-35	Up	2894452	2894739	-	Belongs to the resistance-nodulation-cell division (RND) (TC 2.A.6) family
PA2570.1	hypothetical protein	tRNA	311.921	293.823	140.879	81.463	207.022	-1.44841	0.366425	9.99156e-06	7.5549503657205695E-5	Down				tRNA-Leu
PA2581	hypothetical protein	CDS	571.162	682.035	1389.39	1488.49	1032.77	1.20024	2.29778	2.74143e-10	3.7918687604202999E-9	Up	2917172	2918212	+	hypothetical protein
PA2581.1	hypothetical protein	tRNA	117.837	74.598	40.97	37.147	67.6379	-1.30342	0.405165	0.0058067	2.2738703053290302E-2	Down				tRNA-Cys
PA2590	hypothetical protein	CDS	299.444	167.464	92.722	113.397	168.257	-1.18087	0.441084	0.000905565	4.5607981914235702E-3	Down	2930808	2933462	-	hypothetical protein
PA2622	cspD	CDS	402.032	137.016	122.191	110.79	193.007	-1.21267	0.431471	0.00346605	1.4570790081449399E-2	Down	2965201	2965473	+	cold-shock protein CspD
PA2626	trmU	CDS	977.353	1176.82	1449.04	1382.27	1246.37	0.394806	1.31477	0.0298353	8.7575619783157005E-2	noSig	2969987	2971114	+	tRNA-specific 2-thiouridylase MnmA
PA2627	hypothetical protein	CDS	307.762	249.673	239.351	236.569	258.339	-0.229173	0.853124	0.386871	0.57079873396772596	noSig	2971111	2971731	+	high frequency lysogenization protein HflD
PA2628	hypothetical protein	CDS	264.786	162.897	171.786	210.501	202.493	-0.163489	0.892863	0.609982	0.76294881337460796	noSig	2971734	2972624	+	hypothetical protein
PA2629	purB	CDS	744.452	688.124	840.244	757.933	757.688	0.157344	1.11523	0.414756	0.59582859581438996	noSig	2972699	2974069	+	adenylosuccinate lyase
PA2630	hypothetical protein	CDS	1041.12	1096.13	1138.53	979.512	1063.82	-0.0130957	0.990964	0.942934	0.96494810125992903	noSig	2974129	2975298	+	hypothetical protein
PA2631	hypothetical protein	CDS	1800.82	1759.89	2497.01	2489.51	2136.81	0.485813	1.40037	0.00219106	9.8302970372976094E-3	noSig	2975291	2975716	+	acetyltransferase
PA2632	hypothetical protein	CDS	345.193	341.017	459.295	422.956	392.115	0.36228	1.28546	0.11043	0.23631990856919499	noSig	2975723	2976343	+	hypothetical protein
PA2664	fhypothetical protein	CDS	1097.96	1281.86	262.352	382.551	756.181	-1.88232	0.271247	5.47189e-16	1.1754195778281201E-14	Down	3012592	3013773	-	flavohemoprotein
PA2665	hypothetical protein	CDS	327.171	275.554	125.785	164.881	223.348	-1.05171	0.482395	0.000297468	1.68862867906701E-3	Down	3013928	3015481	+	anaerobic nitric oxide reductase transcriptional regulator
PA2669	hypothetical protein	CDS	51.294	89.822	215.632	265.896	155.661	1.77643	3.42577	1.30394e-06	1.1700358038426299E-5	Up	3017234	3017818	-	hypothetical protein
PA2670	hypothetical protein	CDS	124.768	115.702	661.989	524.622	356.77	2.30176	4.93061	5.64299e-18	1.3793694642917199E-16	Up	3017818	3018804	-	hypothetical protein
PA2671	hypothetical protein	CDS	128.927	70.03	569.267	345.404	278.407	2.19562	4.58086	3.5888e-10	4.88060104873897E-9	Up	3018848	3019927	-	hypothetical protein
PA2672	hypothetical protein	CDS	37.431	31.97	199.819	158.364	106.896	2.36496	5.15138	1.17281e-08	1.3856244179586599E-7	Up	3019917	3020507	-	type II secretion system protein
PA2673	hypothetical protein	CDS	37.431	44.15	322.729	213.107	154.354	2.71711	6.57554	2.05787e-12	3.3924897294772397E-11	Up	3020504	3020929	-	type II secretion system protein
PA2674	hypothetical protein	CDS	42.976	42.627	352.198	306.301	186.026	2.94306	7.69039	6.12135e-18	1.4898787001586801E-16	Up	3020929	3021339	-	type II secretion system protein
PA2678	hypothetical protein	CDS	181.607	179.643	733.147	535.05	407.362	1.81119	3.50931	2.26597e-12	3.7200183526480201E-11	Up	3024705	3025508	-	ABC transporter permease
PA2687	pfeS	CDS	399.259	397.346	107.097	134.903	259.651	-1.71759	0.304056	3.32938e-10	4.5606094588057097E-9	Down	3038803	3040143	+	two-component sensor histidine kinase PfeS
PA2697	hypothetical protein	CDS	18.022	53.284	18.688	13.034	25.7571	-1.16561	0.445774	0.133075	NA	NA	3050331	3050612	-	hypothetical protein
PA2702	hypothetical protein	CDS	192.698	191.822	1024.97	1070.75	620.06	2.44632	5.45025	1.69937e-29	7.7096975197605204E-28	Up	3056890	3057366	+	hypothetical protein
PA2704	hypothetical protein	CDS	178.835	194.867	1075.28	1011.45	615.108	2.48209	5.58705	1.30799e-29	5.9819618537743598E-28	Up	3057902	3058921	-	transcriptional regulator
PA2736	hypothetical protein	CDS	1007.85	1301.65	522.547	424.26	814.077	-1.28643	0.409965	2.30412e-09	2.9231947975135401E-8	Down	3098626	3098979	-	hypothetical protein
PA2741	rplT	CDS	50061.2	62992.3	25409.3	26843.1	41326.5	-1.11342	0.462198	7.8158e-12	1.23463564622218E-10	Down	3103643	3103999	-	50S ribosomal protein L20
PA2747	hypothetical protein	CDS	1113.21	1146.37	429.825	510.285	799.922	-1.2646	0.416215	1.26987e-10	1.82315258324905E-9	Down	3108970	3109257	-	hypothetical protein
PA2753	hypothetical protein	CDS	11530	12954.1	3301.32	3529.63	7828.76	-1.8416	0.279012	4.76057e-32	2.4542887199312098E-30	Down	3114819	3115193	+	hypothetical protein
PA2759	hypothetical protein	CDS	2984.74	3428.44	513.922	534.398	1865.38	-2.61268	0.163495	2.36079e-48	2.5746184595116001E-46	Down	3119394	3119708	-	hypothetical protein
PA2760	hypothetical protein	CDS	824.858	683.557	1671.86	1664.45	1211.18	1.14449	2.21069	5.54722e-10	7.4369471279683103E-9	Up	3120073	3121350	+	hypothetical protein
PA2774	hypothetical protein	CDS	209.334	248.151	589.393	620.423	416.825	1.40436	2.647	2.04285e-09	2.62103989433548E-8	Up	3132229	3132816	-	hypothetical protein
PA2775	hypothetical protein	CDS	134.473	109.613	347.886	256.772	212.186	1.3065	2.47341	2.34765e-05	1.6517984362734401E-4	Up	3132821	3133258	-	hypothetical protein
PA2784	hypothetical protein	CDS	26.34	13.702	1.438	9.124	12.6508	-1.91482	0.265205	0.0902747	NA	NA	3141719	3142276	+	hypothetical protein
PA2785	hypothetical protein	CDS	1.386	1.522	2.875	5.865	2.91229	1.59077	3.0121	0.449338	NA	NA	3142285	3142503	+	hypothetical protein
PA2786	hypothetical protein	CDS	494.915	759.677	201.256	235.917	422.941	-1.51938	0.348835	9.79149e-09	1.1764314287560199E-7	Down	3142618	3143085	+	hypothetical protein
PA2792	hypothetical protein	CDS	164.972	89.822	687.865	629.547	393.051	2.36504	5.15165	4.22466e-16	9.2146403476723493E-15	Up	3148723	3149319	-	hypothetical protein
PA2793	hypothetical protein	CDS	328.557	264.897	1375.73	1249.97	804.788	2.14382	4.4193	2.71005e-24	9.6054297610627601E-23	Up	3149400	3150434	-	hypothetical protein
PA2819.1	hypothetical protein	tRNA	133.086	73.075	35.22	30.63	68.0029	-1.64992	0.318657	0.000796222	4.0715759600196601E-3	Down				tRNA-Gly
PA2819.2	hypothetical protein	tRNA	892.787	692.692	235.757	209.849	507.771	-1.83221	0.280833	3.81803e-15	7.6509073177186405E-14	Down				tRNA-Gly
PA2819.3	hypothetical protein	tRNA	845.653	645.497	268.821	215.714	493.921	-1.62322	0.324611	1.7617e-11	2.7148391444169702E-10	Down				tRNA-Glu
PA2852.1	hypothetical protein	tRNA	313.307	98.956	77.627	70.384	140.069	-1.4807	0.358314	0.00130898	6.2962193403219803E-3	Down				tRNA-Ser
PA2863	lipH	CDS	216.265	205.524	581.486	534.398	384.418	1.40303	2.64457	3.05723e-09	3.8357471328281997E-8	Up	3215423	3216289	+	lipase chaperone
PA2872	hypothetical protein	CDS	304.989	281.644	137.285	132.948	214.217	-1.11877	0.460486	6.18532e-05	4.0598346495513299E-4	Down	3224614	3225384	-	hypothetical protein
PA2873	hypothetical protein	CDS	827.631	840.364	247.257	261.985	544.309	-1.71138	0.305367	4.24642e-16	9.2266053816352892E-15	Down	3225381	3227387	-	protein-glutamine gamma-glutamyltransferase
PA2874	hypothetical protein	CDS	295.285	211.613	50.314	61.26	154.618	-2.18347	0.220146	4.31905e-10	5.8456636383916701E-9	Down	3227384	3228337	-	hypothetical protein
PA2882	hypothetical protein	CDS	74.861	63.941	35.939	21.506	49.0617	-1.27657	0.412777	0.0192173	6.0985654596369503E-2	Down	3234256	3235371	-	two-component sensor
PA2890	atuE	CDS	24.954	24.358	10.063	12.382	17.9393	-1.13435	0.455542	0.175245	NA	NA	3243505	3244299	+	isohexenylglutaconyl-CoA hydratase
PA2896	hypothetical protein	CDS	418.667	351.674	731.71	864.16	591.553	1.05009	2.07066	1.4101e-06	1.2502656525529399E-5	Up	3250738	3251322	-	RNA polymerase sigma factor
PA2922	hypothetical protein	CDS	52.68	6.09	16.532	12.382	21.9209	-1.03084	0.489424	0.268169	NA	NA	3277409	3278578	+	hydrolase
PA2936	hypothetical protein	CDS	27.726	0	27.313	39.102	23.5355	1.25774	2.39122	0.59726	NA	NA	3291283	3291864	+	hypothetical protein
PA2939	hypothetical protein	CDS	4495.82	4486.51	1622.27	1801.96	3101.64	-1.39119	0.381251	2.24997e-18	5.6709300716929897E-17	Down	3294282	3295892	+	aminopeptidase
PA2947	hypothetical protein	CDS	76.247	44.15	133.692	118.61	93.1747	1.0625	2.08855	0.012115	4.1918366178010501E-2	Up	3307085	3307513	+	hypothetical protein
PA2967	fabG	CDS	20040.6	23050.6	11028.1	9396.93	15879.1	-1.07706	0.473994	1.95002e-11	2.9968930151199301E-10	Down	3325379	3326122	-	3-oxoacyl-[acyl-carrier-protein] reductase FabG
PA2970	rpmF	CDS	7504.13	8902.99	3470.95	3302.19	5795.06	-1.27637	0.412833	1.90971e-15	3.89566783397421E-14	Down	3328203	3328385	-	50S ribosomal protein L32
PA2971	hypothetical protein	CDS	5268	6231.18	2257.66	2298.56	4013.85	-1.33549	0.396258	2.13915e-16	4.7019867441299001E-15	Down	3328399	3328935	-	hypothetical protein
PA3021	hypothetical protein	CDS	658.5	590.691	2276.35	2585.96	1527.88	1.96021	3.8912	8.08797e-27	3.2529689202191599E-25	Up	3383948	3384334	+	hypothetical protein
PA3022	hypothetical protein	CDS	496.301	529.795	1142.13	1422.67	897.724	1.32222	2.5005	5.87718e-11	8.6345799470074404E-10	Up	3384378	3385184	-	hypothetical protein
PA3023	hypothetical protein	CDS	1624.76	1601.56	801.43	778.787	1201.64	-1.02986	0.489757	2.67273e-09	3.38326719136631E-8	Down	3385287	3386195	-	lipid kinase
PA3024	hypothetical protein	CDS	3097.03	3332.53	463.608	392.978	1821.54	-2.90859	0.133177	8.43654e-56	1.1391331342315599E-53	Down	3386270	3387829	-	carbohydrate kinase
PA3025	hypothetical protein	CDS	2226.42	2023.27	242.226	280.233	1193.04	-3.02334	0.122994	1.44046e-53	1.8997298723366499E-51	Down	3387850	3389430	-	FAD-dependent glycerol-3-phosphate dehydrogenase
PA3026	hypothetical protein	CDS	5359.5	5530.88	538.36	714.268	3035.75	-3.11932	0.115078	3.52618e-59	5.4045898020058798E-57	Down	3389436	3391031	-	hypothetical protein
PA3038	hypothetical protein	CDS	2008.77	2215.09	5742.27	4648.61	3653.68	1.29877	2.46019	5.37916e-14	1.0001706623559699E-12	Up	3400684	3401949	+	porin
PA3040	hypothetical protein	CDS	80.406	114.18	118.597	378.64	172.956	1.35629	2.56026	0.00317953	1.35368562081739E-2	Up	3403812	3404141	+	hypothetical protein
PA3042	hypothetical protein	CDS	62.384	89.822	25.157	32.585	52.487	-1.39487	0.380278	0.00788504	2.9437842496250099E-2	Down	3404539	3404862	+	hypothetical protein
PA3055	hypothetical protein	CDS	284.195	272.509	631.8	525.926	428.608	1.05572	2.07875	5.45921e-06	4.4038673784636897E-5	Up	3420309	3420785	-	hypothetical protein
PA3056	hypothetical protein	CDS	117.837	172.031	496.671	342.797	282.334	1.5362	2.9003	4.76314e-07	4.6095182782717901E-6	Up	3420823	3421299	-	hypothetical protein
PA3058	pelG	CDS	91.497	123.314	109.972	123.172	111.989	0.120483	1.0871	0.744482	0.85120067057502702	noSig	3421696	3423066	-	pellicle/biofilm biosynthesis Wzx-like polysaccharide transporter PelG	biofilm formation (pel)
PA3059	pelF	CDS	121.996	102.001	94.159	108.183	106.585	-0.147282	0.90295	0.691189	0.81780322559863405	noSig	3423068	3424591	-	pellicle/biofilm biosynthesis glycosyltransferase PelF	biofilm formation (pel)
PA3060	pelE	CDS	73.475	63.941	67.565	72.991	69.4927	0.0319055	1.02236	0.942314	0.96494495758956	noSig	3424588	3425577	-	pellicle/biofilm biosynthesis protein PelE	biofilm formation (pel)
PA3061	pelD	CDS	62.384	63.941	34.501	21.506	45.5831	-1.17605	0.442562	0.0344914	9.8240781619193501E-2	Down	3425555	3426922	-	pellicle/biofilm biosynthesis protein PelD	biofilm formation (pel)
PA3062	pelC	CDS	36.044	22.836	25.157	13.034	24.2678	-0.630238	0.64607	0.40378	NA	noSig	3426928	3427446	-	pellicle/biofilm biosynthesis outer membrane protein PelC	biofilm formation (pel)
PA3063	pelB	CDS	151.108	118.747	95.597	86.025	112.869	-0.573037	0.6722	0.115836	0.24511338617945699	noSig	3427486	3431067	-	pellicle/biofilm biosynthesis protein PelB	biofilm formation (pel)
PA3064	pelA	CDS	262.014	272.509	161.005	151.195	211.681	-0.775855	0.584043	0.00532473	2.1175697185340701E-2	noSig	3431045	3433891	-	hypothetical protein	biofilm formation (pel)
PA3073	hypothetical protein	CDS	350.738	325.793	169.63	164.881	252.761	-1.01655	0.494296	0.000106692	6.6635363517609202E-4	Down	3445236	3446258	+	hypothetical protein
PA3074	hypothetical protein	CDS	544.822	353.197	233.601	212.456	336.019	-1.01113	0.496158	0.000211706	1.2377159367085199E-3	Down	3446255	3448015	+	hypothetical protein
PA3079	hypothetical protein	CDS	4520.78	5393.86	1970.15	2028.76	3478.39	-1.30979	0.40338	2.15273e-15	4.3600541806836201E-14	Down	3452872	3455253	-	hypothetical protein
PA3081	hypothetical protein	CDS	786.041	686.602	321.291	383.854	544.447	-1.06227	0.478877	1.08491e-06	9.8763089685763298E-6	Down	3456543	3457910	-	hypothetical protein
PA3091	hypothetical protein	CDS	600.275	669.856	289.665	233.962	448.439	-1.2788	0.412137	3.22431e-08	3.6279835580444398E-7	Down	3468988	3470427	-	hypothetical protein
PA3094.3	hypothetical protein	tRNA	593.343	598.303	313.384	256.12	440.288	-1.06585	0.477692	2.857e-06	2.4146112457142399E-5	Down				tRNA-Val
PA3095	xcpZ	CDS	583.639	551.109	235.757	226.793	399.324	-1.29506	0.407519	1.18183e-08	1.39337470894301E-7	Down	3475956	3476480	-	type II secretion system protein M	Type II secretion - general (xcp)
PA3096	xcpY	CDS	1257.39	949.977	543.391	546.78	824.384	-1.01837	0.493674	8.32614e-07	7.7152857773177204E-6	Down	3476482	3477630	-	type II secretion system protein L	Type II secretion - general (xcp)
PA3097	xcpX	CDS	542.049	482.601	225.694	228.748	369.773	-1.17334	0.443394	5.17714e-07	4.9761923886488897E-6	Down	3477627	3478628	-	type II secretion system protein K	Type II secretion - general (xcp)
PA3098	xcpW	CDS	585.025	548.064	267.383	352.572	438.261	-0.869421	0.547367	0.000225548	1.3078563657963099E-3	noSig	3478625	3479338	-	type II secretion system protein J	Type II secretion - general (xcp)
PA3099	xcpV	CDS	231.515	248.151	122.191	124.476	181.583	-0.959039	0.514399	0.00118645	5.7853677058542601E-3	noSig	3479335	3479724	-	type II secretion system protein I	Type II secretion - general (xcp)
PA3100	xcpU	CDS	546.208	723.14	293.259	348.01	477.654	-0.983788	0.50565	3.21818e-05	2.2256433838995201E-4	noSig	3479721	3480239	-	type II secretion system protein H	Type II secretion - general (xcp)
PA3101	xcpT	CDS	1210.25	1635.06	916.434	1060.32	1205.52	-0.524739	0.695085	0.00925544	3.3624355047544699E-2	noSig	3480246	3480692	-	type II secretion system protein G	Type II secretion - general (xcp)
PA3102	xcpS	CDS	841.494	742.931	411.856	415.788	603.017	-0.937237	0.522232	4.25505e-06	3.49716115254894E-5	noSig	3480697	3481914	-	type II secretion system protein F	Type II secretion - general (xcp)
PA3103	xcpR	CDS	1811.91	1709.65	1431.08	1321.66	1568.58	-0.355578	0.781557	0.0339354	9.6853436283560995E-2	noSig	3481914	3483422	-	type II secretion system protein E	Type II secretion - general (xcp)
PA3119	hypothetical protein	CDS	239.833	269.465	606.643	491.385	401.832	1.10872	2.15655	4.3773e-06	3.5851996004779303E-5	Up	3501809	3502570	-	hypothetical protein
PA3120	leuD	CDS	1943.62	2501.3	5173	5007.05	3656.24	1.19589	2.29086	6.66845e-12	1.05929300134179E-10	Up	3502642	3503280	-	isopropylmalate isomerase small subunit
PA3121	leuC	CDS	2792.04	2936.71	8820.77	7216.98	5441.62	1.4852	2.79956	4.73429e-19	1.2487509842339999E-17	Up	3503292	3504716	-	3-isopropylmalate dehydratase large subunit
PA3126	ibpA	CDS	2757.38	2849.93	197.662	329.763	1533.68	-3.40841	0.0941815	4.68929e-45	4.5072772852077397E-43	Down	3508717	3509166	-	heat-shock protein IbpA
PA3133.1	hypothetical protein	tRNA	24.954	30.448	7.188	8.472	17.7654	-1.8204	0.283142	0.0347585	NA	NA				tRNA-Glu
PA3133.2	hypothetical protein	tRNA	230.128	170.509	62.533	44.316	126.872	-1.91014	0.266067	4.11394e-07	4.0086222603959099E-6	Down				tRNA-Ala
PA3133.3	hypothetical protein	tRNA	461.643	456.72	175.38	162.926	314.167	-1.44114	0.368276	4.79622e-09	5.9647724709468097E-8	Down				tRNA-Glu
PA3133.4	hypothetical protein	tRNA	611.365	541.974	266.664	228.097	412.025	-1.22202	0.428683	1.42072e-07	1.4675575387235699E-6	Down				tRNA-Ala
PA3140	hypothetical protein	CDS	169.131	252.718	580.049	509.633	377.883	1.37152	2.58743	2.02319e-07	2.07102675771471E-6	Up	3524161	3524490	-	hypothetical protein
PA3150	wbpG	CDS	5294.34	5944.97	3129.53	2171.48	4135.08	-1.08434	0.471607	2.2564e-08	2.5694881529429702E-7	Down	3533948	3535081	-	LPS biosynthesis protein WbpG
PA3157	hypothetical protein	CDS	2094.72	2234.88	1111.22	959.309	1600.03	-1.06437	0.478181	9.73741e-10	1.28122666348485E-8	Down	3540782	3542671	-	acetyltransferase
PA3229	hypothetical protein	CDS	156.654	129.404	393.168	441.204	280.107	1.54292	2.91384	1.12609e-08	1.34443514415425E-7	Up	3617044	3617310	+	hypothetical protein
PA3230	hypothetical protein	CDS	231.515	213.136	513.922	589.793	387.091	1.31126	2.48157	3.99315e-08	4.4577129128033198E-7	Up	3617343	3618467	-	hypothetical protein
PA3234	hypothetical protein	CDS	7066.05	7509.99	19995.5	17634.5	13051.5	1.36831	2.58167	3.66696e-19	9.76306726360987E-18	Up	3621505	3623160	-	acetate permease
PA3235	hypothetical protein	CDS	5055.89	4943.23	17740	15220.6	10739.9	1.72083	3.29626	6.44666e-28	2.7282822444916502E-26	Up	3623157	3623468	-	hypothetical protein
PA3277	hypothetical protein	CDS	310.535	205.524	764.054	834.834	528.737	1.62904	3.09307	3.52206e-11	5.2840188332724701E-10	Up	3669821	3670633	-	short-chain dehydrogenase
PA3291	hypothetical protein	CDS	77.634	83.732	424.075	273.064	214.626	2.1112	4.32049	2.64629e-10	3.68724871661199E-9	Up	3684163	3684717	-	hypothetical protein
PA3292	hypothetical protein	CDS	155.267	161.374	738.897	733.82	447.34	2.21795	4.65232	2.88466e-21	8.6555203727103101E-20	Up	3684905	3685762	-	hypothetical protein
PA3293	hypothetical protein	CDS	164.972	150.718	936.56	877.195	532.361	2.52132	5.74109	3.89368e-28	1.6728075602991001E-26	Up	3685759	3686574	-	hypothetical protein
PA3294	hypothetical protein	CDS	449.166	356.241	2966.37	3012.18	1695.99	2.89044	7.41498	9.72103e-51	1.15708367684948E-48	Up	3686584	3688650	-	hypothetical protein
PA3295	hypothetical protein	CDS	622.456	771.856	1566.2	1384.87	1086.35	1.08238	2.11752	2.66295e-08	3.02637112784351E-7	Up	3688879	3689316	-	HIT family protein
PA3304.1	hypothetical protein	ncRNA	2.773	3.045	0.719	0.652	1.79698	-2.08616	0.235506	0.418194	NA	NA				P18
PA3305.1	phrS	ncRNA	56302.4	72432.7	35755.3	25756	47561.6	-1.06549	0.477812	3.06728e-08	3.4582296348606701E-7	Down				PhrS
PA3317	hypothetical protein	CDS	185.766	223.793	506.734	581.972	374.566	1.41212	2.66128	1.03843e-08	1.24502391986003E-7	Up	3719329	3720057	+	hypothetical protein
PA3320	hypothetical protein	CDS	22.181	4.567	44.564	26.72	24.508	1.40045	2.63983	0.0958454	NA	NA	3722990	3723445	-	hypothetical protein
PA3326	clpP2	CDS	10106.2	11513.9	15316.3	14123.7	12765	0.445445	1.36173	0.00336647	1.4173173789082999E-2	noSig	3729471	3730076	-	ATP-dependent Clp protease proteolytic subunit	fatty acid and LPS biosynthesis
PA3327	hypothetical protein	CDS	3773.55	4198.78	10201.5	10667.8	7210.4	1.38844	2.61795	1.18868e-19	3.22535809956282E-18	Up	3730557	3737615	+	non-ribosomal peptide synthetase	fatty acid and LPS biosynthesis
PA3328	hypothetical protein	CDS	1081.33	1214.88	2707.61	3519.21	2130.75	1.43967	2.71258	2.257e-14	4.30957464789833E-13	Up	3737612	3738778	+	FAD-dependent monooxygenase	fatty acid and LPS biosynthesis
PA3329	hypothetical protein	CDS	1232.43	1225.53	3195.66	3747.95	2350.39	1.49829	2.82508	1.48332e-18	3.7553235098996298E-17	Up	3738775	3740103	+	hypothetical protein	fatty acid and LPS biosynthesis
PA3330	hypothetical protein	CDS	3098.42	3500	6038.4	6101.26	4684.52	0.879698	1.83999	1.34483e-08	1.56924194697672E-7	noSig	3740105	3741019	+	short-chain dehydrogenase	fatty acid and LPS biosynthesis
PA3331	hypothetical protein	CDS	2392.78	2406.91	7371	6438.84	4652.39	1.52465	2.87717	1.03393e-21	3.1523870050030902E-20	Up	3741012	3742268	+	cytochrome P450	fatty acid and LPS biosynthesis
PA3332	hypothetical protein	CDS	1775.87	2294.26	4566.36	4259.54	3224.01	1.11705	2.16904	2.66039e-10	3.6978116699394999E-9	Up	3742265	3742690	+	hypothetical protein	fatty acid and LPS biosynthesis
PA3333	fabH2	CDS	1958.86	2128.31	5408.76	5570.12	3766.51	1.42574	2.68652	7.97206e-20	2.1840353691672398E-18	Up	3742694	3743686	+	3-oxoacyl-ACP synthase III	fatty acid and LPS biosynthesis
PA3334	hypothetical protein	CDS	2428.82	2688.56	6711.17	7291.27	4779.96	1.45239	2.73661	3.64135e-20	1.0222831063504799E-18	Up	3743700	3743939	+	acyl carrier protein	fatty acid and LPS biosynthesis
PA3335	hypothetical protein	CDS	1147.87	1304.7	3682.99	3315.87	2362.86	1.51314	2.85431	6.57776e-19	1.7111227025439599E-17	Up	3744057	3744809	+	hypothetical protein	fatty acid and LPS biosynthesis
PA3336	hypothetical protein	CDS	2355.35	2041.54	3098.62	2630.28	2531.45	0.381455	1.30266	0.0262157	7.8744446183533406E-2	noSig	3744901	3746067	+	major facilitator superfamily transporter	fatty acid and LPS biosynthesis
PA3337	rfaD	CDS	11112.7	11658.5	4745.33	4845.43	8090.5	-1.24747	0.421188	2.21653e-17	5.1728232125624696E-16	Down	3746078	3747076	-	ADP-L-glycero-D-mannoheptose-6-epimerase
PA3342	hypothetical protein	CDS	1023.1	1382.34	494.515	534.398	858.588	-1.22442	0.427971	5.98728e-09	7.3652611868969204E-8	Down	3752596	3753612	-	hypothetical protein
PA3361	lecB	CDS	4566.52	4892.99	15399	18443.2	10825.4	1.83907	3.57778	1.20382e-29	5.55029707083411E-28	Up	3773029	3773376	+	fucose-binding lectin PA-IIL
PA3366	amiE	CDS	149.722	124.837	304.04	342.797	230.349	1.23503	2.35387	1.43023e-05	1.04790967218894E-4	Up	3776959	3777999	-	acylamide amidohydrolase
PA3367	hypothetical protein	CDS	185.766	115.702	700.802	610.647	403.23	2.11702	4.33797	1.01814e-14	1.9978729999062099E-13	Up	3778266	3778604	+	hypothetical protein
PA3368	hypothetical protein	CDS	74.861	83.732	196.225	200.073	138.723	1.32241	2.50083	0.000106103	6.6340509889930199E-4	Up	3778704	3779369	+	acetyltransferase
PA3368.1	hypothetical protein	tRNA	30.499	21.314	89.128	78.856	54.9491	1.69238	3.23189	0.00137607	6.5467211348074804E-3	Up				tRNA-Arg
PA3384	phnC	CDS	99.815	98.956	39.532	54.743	73.2616	-1.07442	0.47486	0.0154184	5.1211842398857801E-2	Down	3790150	3790986	-	phosphonate ABC transporter ATP-binding protein
PA3385	amrZ	CDS	171.903	168.986	393.168	351.269	271.332	1.12646	2.18323	1.86014e-05	1.3369927297896301E-4	Up	3791347	3791673	+	alginate and motility regulator Z
PA3387	rhlG	CDS	69.316	48.717	125.066	150.544	98.4107	1.22064	2.33051	0.00263131	1.1549669775299601E-2	Up	3792290	3793060	+	3-oxoacyl-ACP reductase
PA3388	hypothetical protein	CDS	55.453	24.358	114.285	109.486	75.8955	1.47981	2.78911	0.00235096	1.0464912700586399E-2	Up	3793113	3793808	+	S-adenosylmethionine-dependent methyltransferase RcsF
PA3397	fpr	CDS	0	0	2.156	0	0.539079	2.00815	4.02267	0.576354	NA	NA	3802567	3803343	-	ferredoxin-NADP reductase
PA3406	hasD	CDS	2725.5	2064.37	835.932	1392.69	1754.62	-1.10364	0.465342	3.54013e-06	2.93509889494558E-5	Down	3811938	3813740	-	transporter HasD
PA3407	hasAp	CDS	190911	243451	155220	182324	192977	-0.363819	0.777105	0.0314299	9.12643117655733E-2	noSig	3813958	3814575	-	heme acquisition protein HasA
PA3410	hypothetical protein	CDS	76.247	91.344	30.907	47.574	61.5182	-1.09128	0.469344	0.0254542	7.67568861442018E-2	Down	3818597	3819112	-	ECF subfamily sigma-70 factor
PA3412	hypothetical protein	CDS	84.565	108.09	37.376	37.799	66.9577	-1.35636	0.390566	0.00319527	1.3573325565009E-2	Down	3819527	3819796	-	hypothetical protein
PA3420	hypothetical protein	CDS	108.133	88.299	339.979	314.122	212.633	1.73325	3.32475	6.79074e-09	8.2996314085567095E-8	Up	3826838	3829321	-	transcriptional regulator
PA3427	hypothetical protein	CDS	363.215	336.45	1441.14	1651.42	948.056	2.14366	4.41881	4.83334e-27	1.97193482290431E-25	Up	3836466	3837377	-	short-chain dehydrogenase
PA3428	hypothetical protein	CDS	33.272	10.657	89.846	98.407	58.0456	2.08738	4.24977	0.000286461	1.6343272840395799E-3	Up	3837493	3837786	-	hypothetical protein
PA3429	hypothetical protein	CDS	79.02	100.478	232.882	219.624	158.001	1.33608	2.52465	4.95881e-05	3.3240416724775298E-4	Up	3837885	3838781	-	epoxide hydrolase
PA3430	hypothetical protein	CDS	314.694	520.661	1038.62	1056.41	732.598	1.32853	2.51147	4.58676e-08	5.0704696666190403E-7	Up	3838778	3839557	-	aldolase
PA3436	hypothetical protein	CDS	63.771	18.269	351.479	308.908	185.607	2.99541	7.97462	1.55821e-12	2.5838020720133201E-11	Up	3844385	3844942	+	hypothetical protein
PA3442	hypothetical protein	CDS	69.316	68.508	43.845	48.878	57.6367	-0.571371	0.672977	0.233274	0.40595382308539402	noSig	3847974	3848798	-	aliphatic sulfonates ABC transporter ATP-binding subunit	sulfur / riboflavin metabolism
PA3443	hypothetical protein	CDS	40.203	18.269	36.657	39.102	33.5579	0.368251	1.29079	0.572544	0.73342552736493205	noSig	3848795	3849583	-	ABC transporter permease	sulfur / riboflavin metabolism
PA3444	hypothetical protein	CDS	79.02	57.851	106.378	108.183	87.8581	0.646121	1.56495	0.115344	0.244550130961493	noSig	3849604	3850752	-	alkanesulfonate monooxygenase	sulfur / riboflavin metabolism
PA3445	hypothetical protein	CDS	164.972	147.673	254.445	341.493	227.146	0.930493	1.90593	0.00151954	7.1751008021338301E-3	noSig	3850830	3851801	-	hypothetical protein	sulfur / riboflavin metabolism
PA3446	hypothetical protein	CDS	700.089	974.336	273.852	447.069	598.837	-1.21422	0.431006	5.70494e-06	4.5825347522528999E-5	Down	3851920	3852513	-	NAD(P)H-dependent FMN reductase	sulfur / riboflavin metabolism
PA3447	hypothetical protein	CDS	23.567	19.791	15.813	18.248	19.3548	-0.348743	0.785268	0.66278	NA	noSig	3852667	3853416	-	ABC transporter ATP-binding protein	sulfur / riboflavin metabolism
PA3448	hypothetical protein	CDS	34.658	31.97	19.407	22.158	27.0483	-0.680584	0.623913	0.318614	NA	noSig	3853413	3854237	-	ABC transporter permease	sulfur / riboflavin metabolism
PA3449	hypothetical protein	CDS	26.34	35.015	46.001	66.474	43.4576	0.87804	1.83788	0.12643	0.26100625093741697	noSig	3854241	3855242	-	hypothetical protein	sulfur / riboflavin metabolism
PA3454	hypothetical protein	CDS	277.263	339.495	628.925	669.952	478.909	1.07584	2.10794	1.80624e-06	1.5710416427570101E-5	Up	3859338	3860522	-	acyl-CoA thiolase
PA3459	hypothetical protein	CDS	7897.84	9810.34	4344.26	3839.19	6472.91	-1.1136	0.462139	4.88022e-11	7.2260392625007399E-10	Down	3865897	3867666	+	glutamine amidotransferase
PA3464	hypothetical protein	CDS	3569.76	3906.48	391.731	442.508	2077.62	-3.1632	0.11163	5.85232e-68	1.4429793079879001E-65	Down	3874654	3875979	-	hypothetical protein
PA3475	pheC	CDS	281.422	330.361	521.11	607.389	435.07	0.884526	1.84616	0.000136005	8.2667043773254005E-4	noSig	3888178	3888984	-	cyclohexadienyl dehydratase	quorum sensing (rhl)
PA3476	rhlI	CDS	2498.14	2781.42	5311	5043.54	3908.53	0.971922	1.96145	5.47889e-10	7.3627480118518598E-9	noSig	3889139	3889744	-	acyl-homoserine-lactone synthase	quorum sensing (rhl)
PA3477	rhlR	CDS	6069.29	7097.43	4918.56	5613.78	5924.76	-0.321928	0.8	0.0463994	0.12165098839053901	noSig	3889925	3890650	-	transcriptional regulator RhlR	quorum sensing (rhl)
PA3478	rhlB	CDS	1856.28	1764.46	1886.06	2623.76	2032.64	0.316911	1.24566	0.0993475	0.21879590477444799	noSig	3890775	3892055	-	rhamnosyltransferase subunit B	quorum sensing (rhl)
PA3479	rhlA	CDS	5546.65	6135.27	3893.59	4975.11	5137.65	-0.397328	0.759263	0.0204678	6.4341858971516494E-2	noSig	3892121	3893008	-	rhamnosyltransferase subunit A	quorum sensing (rhl)
PA3484	hypothetical protein	CDS	460.257	522.183	1405.2	1716.59	1026.06	1.66875	3.17938	7.96923e-17	1.7722935219805501E-15	Up	3898278	3899504	+	hypothetical protein
PA3486	hypothetical protein	CDS	729.202	741.408	4002.84	4022.32	2373.94	2.4482	5.45735	2.85148e-48	3.0510805011475301E-46	Up	3900233	3902659	+	hypothetical protein
PA3487	pldA	CDS	2487.05	2656.59	11069.1	10962.3	6793.76	2.09882	4.28358	1.44867e-42	1.2261785545642799E-40	Up	3902663	3905962	+	phospholipase D
PA3488	hypothetical protein	CDS	569.776	774.901	2364.04	2249.68	1489.6	1.77982	3.43384	2.39628e-19	6.4404329337080801E-18	Up	3906055	3907089	+	hypothetical protein
PA3513	hypothetical protein	CDS	102.587	76.12	195.506	174.005	137.055	1.0452	2.06366	0.00271017	1.18499275102419E-2	Up	3928331	3929338	-	hypothetical protein
PA3514	hypothetical protein	CDS	140.018	129.404	644.738	602.827	379.247	2.21021	4.62743	5.62566e-19	1.47018871787921E-17	Up	3929379	3930230	-	ABC transporter ATP-binding protein
PA3530	hypothetical protein	CDS	567.003	875.38	154.536	256.772	463.423	-1.80799	0.285589	9.89335e-10	1.29873143003166E-8	Down	3949853	3950074	+	hypothetical protein
PA3532	hypothetical protein	CDS	806.836	834.275	2083.72	1861.27	1396.52	1.26538	2.4039	6.8747e-13	1.1637733127416701E-11	Up	3950827	3951978	-	hypothetical protein
PA3534	hypothetical protein	CDS	237.06	168.986	741.772	788.563	484.095	1.91156	3.76217	4.00239e-15	7.9921009366580801E-14	Up	3952500	3954608	-	oxidoreductase
PA3555	arnD	CDS	166.358	76.12	52.47	61.26	89.0521	-1.09458	0.468272	0.0171355	5.56561358735784E-2	Down	3984006	3984893	+	4-deoxy-4-formamido-L-arabinose- phosphoundecaprenol deformylase ArnD
PA3558	arnF	CDS	30.499	33.493	20.844	11.079	23.9788	-1.00623	0.497844	0.179306	NA	NA	3986880	3987293	+	4-amino-4-deoxy-L-arabinose-phosphoundecaprenol flippase subunit ArnF
PA3572	hypothetical protein	CDS	12547.5	15790.3	5054.4	5321.17	9678.36	-1.44946	0.366158	3.66909e-18	9.0862108632028306E-17	Down	4004783	4004959	+	hypothetical protein
PA3573	hypothetical protein	CDS	2851.65	2958.02	1302.41	1399.21	2127.82	-1.10448	0.465071	9.1403e-12	1.4279512752723401E-10	Down	4004967	4006145	-	major facilitator superfamily transporter
PA3577	hypothetical protein	CDS	142.791	147.673	71.877	59.305	105.411	-1.14767	0.451353	0.00218198	9.8102230920310007E-3	Down	4008938	4009051	-	hypothetical protein
PA3578	hypothetical protein	CDS	644.637	666.811	247.976	327.807	471.808	-1.18655	0.439353	3.25479e-07	3.21007028492485E-6	Down	4009542	4010327	-	hypothetical protein
PA3601	hypothetical protein	CDS	432.531	420.182	168.911	195.511	304.284	-1.22591	0.427528	9.99826e-07	9.1599584237212698E-6	Down	4035758	4036021	-	50S ribosomal protein L31 type B
PA3603	dgkA	CDS	36.044	42.627	79.065	87.328	61.2662	1.08264	2.11791	0.0249168	7.5725052743375501E-2	Up	4037945	4038316	-	diacylglycerol kinase
PA3606	hypothetical protein	CDS	60.998	62.418	123.629	96.452	85.8743	0.833973	1.78259	0.0452307	0.119192894871038	noSig	4040104	4040820	-	hypothetical protein	polyamine transport (pot)
PA3607	potA	CDS	141.404	85.254	130.098	125.127	120.471	0.168141	1.12361	0.653583	0.79214929843689796	noSig	4041079	4042170	+	polyamine transporter ATP-binding protein PotA	polyamine transport (pot)
PA3608	potB	CDS	81.793	63.941	94.159	64.519	76.1028	0.119867	1.08663	0.78753	0.88001670521561104	noSig	4042175	4043068	+	polyamine ABC transporter permease PotB	polyamine transport (pot)
PA3609	potC	CDS	37.431	18.269	22.282	17.596	23.8943	-0.487449	0.713285	0.517147	NA	noSig	4043061	4043831	+	polyamine ABC transporter permease PotC	polyamine transport (pot)
PA3610	potD	CDS	48.521	73.075	61.814	80.811	66.0555	0.233875	1.17599	0.621305	0.76913822725455305	noSig	4043920	4044984	+	polyamine ABC transporter substrate-binding protein PotD	polyamine transport (pot)
PA3611	hypothetical protein	CDS	311.921	312.092	488.765	416.439	382.304	0.536325	1.45027	0.0219375	6.8209569154506697E-2	noSig	4045160	4045570	+	hypothetical protein	polyamine transport (pot)
PA3612	hypothetical protein	CDS	185.766	208.569	279.602	304.998	244.734	0.569027	1.48352	0.0342201	9.7567800975720403E-2	noSig	4045589	4045810	+	hypothetical protein	polyamine transport (pot)
PA3619	hypothetical protein	CDS	252.309	298.39	644.019	718.83	478.387	1.3086	2.477	8.02695e-09	9.7060323815061004E-8	Up	4053392	4054399	+	hypothetical protein
PA3621.1	rsmZ	ncRNA	1236.59	811.439	4493.04	2096.53	2159.4	1.6858	3.2172	0.00650475	2.5026087577815999E-2	Up				regulatory RNA RsmZ
PA3633	ygbP	CDS	177.448	173.554	299.009	309.56	239.893	0.793864	1.73371	0.00317175	1.3513909919988701E-2	noSig	4067604	4068308	-	2-C-methyl-D-erythritol 4-phosphate cytidylyltransferase
PA3634	hypothetical protein	CDS	567.003	615.049	689.302	723.392	648.687	0.257593	1.19548	0.192704	0.35515812653522499	noSig	4068328	4068612	-	cell division protein FtsB
PA3635	eno	CDS	4082.7	3719.22	3297.72	755.977	2963.91	-0.94462	0.519566	0.327192	0.51005209441038202	noSig	4068677	4069966	-	enolase
PA3636	kdsA	CDS	264.786	140.061	92.722	14.989	128.139	-1.91137	0.26584	0.12074	0.25219705111587298	noSig	4070012	4070857	-	2-dehydro-3-deoxyphosphooctonate aldolase
PA3637	pyrG	CDS	583.639	337.973	736.022	88.632	436.566	-0.160543	0.894688	0.902275	0.94529111046534997	noSig	4070860	4072488	-	CTP synthetase
PA3686	adk	CDS	648.796	400.391	1492.17	975.602	879.24	1.23237	2.34953	3.07185e-06	2.5808062785232899E-5	Up	4126948	4127595	-	adenylate kinase
PA3714	hypothetical protein	CDS	33.272	42.627	122.91	112.745	77.8884	1.63716	3.11054	0.000259742	1.49391414065075E-3	Up	4160329	4160970	+	two-component response regulator
PA3715	hypothetical protein	CDS	169.131	196.39	442.763	431.429	309.928	1.25914	2.39353	6.85518e-07	6.4257351256442698E-6	Up	4161091	4161894	+	hypothetical protein
PA3720	hypothetical protein	CDS	239.833	304.48	130.816	100.363	193.873	-1.23568	0.424641	6.59026e-05	4.3106502918986901E-4	Down	4165888	4166313	-	hypothetical protein
PA3721	nalC	CDS	636.319	645.497	1455.51	1377.7	1028.76	1.14425	2.21032	2.74897e-10	3.7930498331885398E-9	Up	4166518	4167159	+	transcriptional regulator
PA3722	hypothetical protein	CDS	486.597	570.9	2097.38	1928.39	1270.82	1.9294	3.80896	1.02602e-24	3.7538933953508199E-23	Up	4167172	4167522	-	hypothetical protein
PA3724	lasB	CDS	11840.5	11591.5	5000.49	6168.39	8650.24	-1.06893	0.476671	4.34602e-11	6.4688423537603702E-10	Down	4168987	4170483	-	elastase LasB
PA3726	hypothetical protein	CDS	67.929	41.105	212.038	164.881	121.488	1.78383	3.44338	7.00049e-06	5.5292200389092098E-5	Up	4172529	4173068	-	hypothetical protein
PA3727	hypothetical protein	CDS	402.032	412.57	2254.79	2327.24	1349.16	2.49203	5.62569	3.59054e-42	2.9944059657677799E-40	Up	4173175	4173867	-	hypothetical protein
PA3728	hypothetical protein	CDS	2914.04	3364.5	10739.9	14745.5	7940.97	2.02134	4.05962	1.76238e-26	7.0383360887412E-25	Up	4173886	4179126	-	hypothetical protein
PA3729	hypothetical protein	CDS	2665.89	3088.95	13486.3	16961.3	9050.6	2.40369	5.29153	3.85519e-41	3.07926698275865E-39	Up	4179276	4181342	-	hypothetical protein
PA3730	hypothetical protein	CDS	194.084	257.285	766.929	785.956	501.064	1.78476	3.44562	2.52607e-14	4.8071560183520296E-13	Up	4181378	4182019	-	hypothetical protein
PA3731	hypothetical protein	CDS	773.564	1204.22	4333.48	4239.34	2637.65	2.11692	4.33767	1.90131e-23	6.4180482650903896E-22	Up	4182075	4182770	-	hypothetical protein
PA3732	hypothetical protein	CDS	521.255	593.736	2449.57	2379.37	1485.98	2.11537	4.33302	1.30409e-31	6.5446602670862602E-30	Up	4182785	4183405	-	hypothetical protein
PA3741	hypothetical protein	CDS	216.265	208.569	132.973	170.095	181.975	-0.486535	0.713737	0.108722	0.23398926606738699	noSig	4194431	4194856	-	acyl-CoA thioesterase
PA3742	rplS	CDS	424.213	523.705	428.388	537.656	478.491	0.0285858	1.02001	0.902285	0.94529111046534997	noSig	4195008	4195358	-	50S ribosomal protein L19
PA3743	trmD	CDS	59.612	103.523	15.813	65.17	61.0295	-1.00463	0.498397	0.106175	0.22990493837966	noSig	4195400	4196158	-	tRNA (guanine-N(1)-)-methyltransferase
PA3744	rimM	CDS	91.497	146.15	24.438	164.23	106.579	-0.332152	0.794351	0.783321	0.87635544711570801	noSig	4196165	4196692	-	ribosome maturation factor RimM
PA3745	rpsP	CDS	19.408	30.448	8.625	33.237	22.9297	-0.245489	0.84353	0.769796	NA	noSig	4196708	4196959	-	30S ribosomal protein S16
PA3746	ffh	CDS	1538.81	1616.79	1628.74	1654.68	1609.75	0.0574177	1.0406	0.727158	0.84003156412855395	noSig	4197169	4198542	-	signal recognition particle protein Ffh
PA3757	hypothetical protein	CDS	185.766	270.987	429.107	605.434	372.823	1.18201	2.26892	2.32882e-05	1.6426267745133701E-4	Up	4207408	4208151	+	transcriptional regulator
PA3758	hypothetical protein	CDS	126.155	129.404	276.727	454.238	246.631	1.51709	2.86213	1.75598e-06	1.53675040487328E-5	Up	4208168	4209259	+	N-acetylglucosamine-6-phosphate deacetylase
PA3768	hypothetical protein	CDS	799.904	782.513	319.853	313.47	553.935	-1.32126	0.400185	1.47952e-10	2.1134399874773099E-9	Down	4224107	4225498	-	metallo-oxidoreductase
PA3773	hypothetical protein	CDS	48.521	10.657	14.375	10.427	20.9951	-1.26197	0.416974	0.154019	NA	NA	4231071	4232228	+	hypothetical protein
PA3792	leuA	CDS	3457.47	3886.68	7858.33	8161.95	5841.11	1.12538	2.18159	2.77552e-13	4.9034253265899304E-12	Up	4250828	4252606	+	2-isopropylmalate synthase
PA3794	hypothetical protein	CDS	99.815	86.777	250.851	233.962	167.851	1.37603	2.59554	1.54371e-05	1.12524161131106E-4	Up	4253063	4253518	-	hypothetical protein
PA3809	fdx2	CDS	243.992	243.584	104.941	99.711	173.057	-1.25274	0.41965	3.56372e-05	2.45265586126078E-4	Down	4267372	4267710	-	(2Fe-2S) ferredoxin
PA3820	secF	CDS	3030.49	3653.76	1453.36	1210.22	2336.95	-1.32744	0.398475	2.43557e-13	4.3162953752606199E-12	Down	4276154	4277074	-	preprotein translocase subunit SecF
PA3824.1	hypothetical protein	tRNA	166.358	88.299	56.064	37.799	87.13	-1.44431	0.367467	0.00173434	8.0093235712505196E-3	Down				tRNA-Leu
PA3839	hypothetical protein	CDS	2477.35	2479.99	1124.16	963.871	1761.34	-1.24768	0.421126	4.12466e-13	7.1531862669898196E-12	Down	4300117	4301949	+	sodium:sulfate symporter
PA3840	hypothetical protein	CDS	1092.42	1099.17	359.386	256.12	701.774	-1.83325	0.280633	3.11474e-16	6.8199580388471098E-15	Down	4302041	4303051	+	SAM-dependent methyltransferase
PA3841	exoS	CDS	8902.92	10815.1	526.86	560.466	5201.34	-4.18038	0.0551542	2.11009e-111	1.3295910562338801E-108	Down	4303141	4304502	-	exoenzyme S
PA3842	hypothetical protein	CDS	1189.46	1517.83	123.629	119.262	737.545	-3.47832	0.0897264	2.15396e-51	2.6554571372918901E-49	Down	4304690	4305040	+	chaperone
PA3849	hypothetical protein	CDS	1053.6	957.589	2093.78	2143.46	1562.11	1.07477	2.10639	2.80771e-10	3.8646867930151302E-9	Up	4309904	4310908	+	nucleoid-associated protein NdpA
PA3850	hypothetical protein	CDS	956.558	855.588	3329.35	3465.11	2151.65	1.90625	3.74833	2.98684e-29	1.34431436544891E-27	Up	4310951	4311862	-	hypothetical protein
PA3875	narG	CDS	801.291	473.466	1562.61	1553.66	1097.76	1.28812	2.4421	4.34423e-08	4.8211553816350599E-7	Up	4338261	4342046	-	respiratory nitrate reductase subunit alpha
PA3877	narK1	CDS	2341.49	3276.2	907.09	778.787	1825.89	-1.7364	0.300118	1.95132e-17	4.61079688852528E-16	Down	4343540	4344835	-	nitrite extrusion protein 1
PA3882	hypothetical protein	CDS	188.539	231.405	458.576	400.798	319.83	1.03424	2.04803	5.31709e-05	3.5308203070362899E-4	Up	4348666	4349415	+	hypothetical protein
PA3884	hypothetical protein	CDS	15.249	7.612	39.532	20.855	20.8121	1.39247	2.62527	0.101577	NA	NA	4350353	4350739	+	hypothetical protein
PA3897	hypothetical protein	CDS	171.903	176.598	269.539	280.885	224.731	0.659682	1.57973	0.016286	5.3263035424868897E-2	noSig	4365273	4366175	-	hypothetical protein	fec
PA3898	hypothetical protein	CDS	356.283	336.45	733.147	664.087	522.492	1.01169	2.01626	2.27481e-06	1.9605510530020199E-5	Up	4366301	4367182	+	transcriptional regulator	fec
PA3899	hypothetical protein	CDS	42.976	44.15	14.375	13.686	28.7967	-1.63475	0.322027	0.0158079	NA	NA	4367283	4367792	+	RNA polymerase sigma factor	fec
PA3900	hypothetical protein	CDS	59.612	35.015	36.657	29.327	40.1527	-0.524273	0.695309	0.373383	0.55795918757093999	noSig	4367789	4368742	+	transmembrane sensor	fec
PA3901	fecA	CDS	967.648	1045.89	356.511	411.877	695.481	-1.38915	0.381789	6.40196e-12	1.02141455639194E-10	Down	4368837	4371191	+	Fe(III) dicitrate transporter FecA	fec
PA3923	hypothetical protein	CDS	9105.32	9624.61	29458.9	26518.5	18676.8	1.57952	2.9887	9.92658e-26	3.8294988836619797E-24	Up	4396122	4398047	-	hypothetical protein
PA3924	hypothetical protein	CDS	2166.81	1928.88	7305.6	6676.72	4519.5	1.77117	3.4133	6.26957e-28	2.6732884957773499E-26	Up	4398259	4399941	-	long-chain-fatty-acid--CoA ligase
PA3933	hypothetical protein	CDS	877.538	939.32	383.105	464.014	665.994	-1.10008	0.466489	9.83743e-08	1.0526052146976301E-6	Down	4408924	4410885	+	choline transporter
PA3953	hypothetical protein	CDS	33.272	15.224	66.127	69.732	46.0887	1.47844	2.78647	0.0118795	4.1355852846353701E-2	Up	4433411	4433992	+	hypothetical protein
PA3955	hypothetical protein	CDS	42.976	71.553	117.16	115.352	86.76	1.02592	2.03626	0.0172673	5.5955913451391497E-2	Up	4435328	4435984	+	hypothetical protein
PA4005	hypothetical protein	CDS	2697.77	2591.12	1118.41	1364.67	1942.99	-1.09062	0.469559	4.81684e-10	6.4884302991144897E-9	Down	4485824	4486180	-	hypothetical protein
PA4037	hypothetical protein	CDS	99.815	80.687	658.395	527.229	341.531	2.71261	6.55508	3.85729e-22	1.20854752050835E-20	Up	4519275	4520201	+	ABC transporter ATP-binding protein
PA4038	hypothetical protein	CDS	30.499	42.627	207.725	181.174	115.506	2.41535	5.3345	2.08923e-09	2.6745020650039499E-8	Up	4520198	4520932	+	hypothetical protein
PA4039	hypothetical protein	CDS	155.267	196.39	999.811	908.476	564.986	2.44222	5.43477	9.81879e-26	3.81386138634187E-24	Up	4520942	4522744	+	hypothetical protein
PA4040	hypothetical protein	CDS	506.005	529.795	1502.23	1246.71	946.186	1.40816	2.65399	7.67706e-13	1.2880654750731699E-11	Up	4522746	4523753	+	hypothetical protein
PA4043	ispA	CDS	296.672	170.509	519.672	433.384	355.059	1.02561	2.03582	0.000359958	2.0071989568774102E-3	Up	4525551	4526438	+	geranyltranstransferase
PA4067	oprG	CDS	37642.6	52478.6	14476.8	14033.8	29658	-1.66035	0.316363	5.73472e-20	1.5864185870876801E-18	Down	4544607	4545305	+	outer membrane protein OprG
PA4074	hypothetical protein	CDS	85.952	48.717	146.629	175.309	114.152	1.25302	2.3834	0.00169658	7.8787884121479801E-3	Up	4552859	4553527	+	transcriptional regulator
PA4079	hypothetical protein	CDS	399.259	459.765	982.561	763.798	651.346	1.02392	2.03344	3.19549e-06	2.6728042147174401E-5	Up	4558302	4558991	+	short-chain dehydrogenase
PA4085	cupB2	CDS	51.294	51.762	138.004	114.7	88.9399	1.29362	2.45143	0.00181658	8.3483042982916405E-3	Up	4568277	4569023	-	chaperone CupB2
PA4086	cupB1	CDS	188.539	170.509	1362.79	1243.45	741.323	2.85853	7.25275	1.04444e-39	8.0040910848613604E-38	Up	4569054	4569623	-	fimbrial subunit CupB1
PA4093	hypothetical protein	CDS	74.861	19.791	125.785	93.194	78.4078	1.20171	2.30012	0.027025	8.0875217278899694E-2	Up	4575908	4576324	-	hypothetical protein
PA4094	hypothetical protein	CDS	174.676	178.121	365.136	341.493	264.856	1.00211	2.00293	0.000133134	8.1010148431802799E-4	Up	4576372	4577331	-	transcriptional regulator
PA4095	hypothetical protein	CDS	12.477	13.702	3.594	6.517	9.07234	-1.3678	0.387483	0.245237	NA	NA	4577650	4578183	+	hypothetical protein
PA4097	hypothetical protein	CDS	44.362	25.881	16.532	6.517	23.3229	-1.61595	0.32625	0.0457278	NA	NA	4579510	4580568	+	alcohol dehydrogenase
PA4128	hypothetical protein	CDS	55.453	50.239	156.692	181.174	110.889	1.67583	3.19502	1.30809e-05	9.6339958370271706E-5	Up	4616162	4616968	+	2,4-dihydroxyhept-2-ene-1,7-dioic acid aldolase
PA4129	hypothetical protein	CDS	235.674	204.001	499.546	667.997	401.805	1.40843	2.65448	2.90994e-08	3.2938649083712402E-7	Up	4617050	4617538	-	hypothetical protein
PA4130	hypothetical protein	CDS	1789.73	1575.68	3491.07	4498.72	2838.8	1.24724	2.37387	8.93686e-12	1.4000254031772599E-10	Up	4617535	4619208	-	sulfite/nitrite reductase
PA4136	hypothetical protein	CDS	363.215	471.944	50.314	68.429	238.475	-2.81083	0.142514	2.64818e-19	7.08389400990017E-18	Down	4625089	4626297	-	major facilitator superfamily transporter
PA4139	hypothetical protein	CDS	1142.32	1459.98	241.507	307.605	787.854	-2.24329	0.211204	2.16486e-23	7.2644497747711901E-22	Down	4629944	4630243	+	hypothetical protein	type I secretion
PA4140	hypothetical protein	CDS	163.585	270.987	79.065	105.576	154.803	-1.23182	0.425779	0.000644214	3.3889941289756802E-3	Down	4630375	4632168	+	hypothetical protein	type I secretion
PA4141	TesG	CDS	4265.69	20709.2	26807.3	23357.1	18784.8	1.0062	2.00862	0.325649	0.50902832886146698	noSig	4632477	4632776	+	T1SS effector	T1SS (PA4142-PA4144)
PA4142	hypothetical protein	CDS	2158.49	2125.27	1340.51	1307.32	1732.9	-0.694133	0.618081	2.00186e-05	1.4297888454781099E-4	noSig	4632873	4634129	+	secretion protein	T1SS (PA4142-PA4144)
PA4143	hypothetical protein	CDS	1585.94	1663.98	1074.56	998.412	1330.73	-0.648725	0.637844	0.000154304	9.2795090828277395E-4	noSig	4634139	4636298	+	toxin transporter	T1SS (PA4142-PA4144)
PA4154	hypothetical protein	CDS	45.748	31.97	90.565	84.722	63.2514	1.16967	2.24961	0.0155732	5.1646679057934401E-2	Up	4647895	4648563	-	hypothetical protein
PA4159	fepB	CDS	113.678	68.508	27.313	32.585	60.5211	-1.60595	0.328518	0.00149923	7.0851109226653004E-3	Down	4654432	4655337	+	iron-enterobactin transporter periplasmic binding protein
PA4160	fepD	CDS	70.702	63.941	20.126	22.81	44.3945	-1.64849	0.318975	0.00298379	1.28189988426683E-2	Down	4655368	4656390	+	ferric enterobactin transporter FepD
PA4161	fepG	CDS	99.815	82.21	43.126	43.013	67.0408	-1.08047	0.472874	0.0173029	5.5979484036043699E-2	Down	4656387	4657418	+	ferric enterobactin transporter FepG
PA4174	hypothetical protein	CDS	309.148	295.345	115.722	117.959	209.544	-1.37128	0.386547	1.22523e-06	1.10465895526421E-5	Down	4669861	4670784	+	transcriptional regulator
PA4175	piv	CDS	11482.9	9722.04	891.996	1069.45	5791.58	-3.43415	0.0925164	1.56102e-77	4.9180775892482802E-75	Down	4671319	4672707	+	endopeptidase IV
PA4183	hypothetical protein	CDS	106.746	92.866	194.068	226.793	155.119	1.07533	2.10721	0.00101947	5.0848067456485801E-3	Up	4679599	4680066	-	hypothetical protein
PA4191	hypothetical protein	CDS	60.998	12.179	66.846	39.102	44.7813	0.525354	1.43929	0.443698	0.62491178339480802	noSig	4688889	4689893	-	iron/ascorbate oxidoreductase
PA4192	hypothetical protein	CDS	15.249	31.97	31.626	35.844	28.6724	0.521062	1.43501	0.456076	NA	noSig	4689902	4690645	-	ABC transporter ATP-binding protein
PA4193	hypothetical protein	CDS	44.362	42.627	38.814	46.923	43.1814	-0.0204419	0.985931	0.970393	0.98181943253981496	noSig	4690642	4691346	-	ABC transporter permease
PA4194	hypothetical protein	CDS	58.225	53.284	63.971	62.564	59.5109	0.181608	1.13415	0.701243	0.82453796551525904	noSig	4691343	4692041	-	ABC transporter permease
PA4195	hypothetical protein	CDS	273.104	302.957	84.096	91.239	187.849	-1.71516	0.304569	1.15667e-08	1.3751524136263E-7	Down	4692126	4692956	-	ABC transporter
PA4197	bfiS	CDS	336.875	232.927	132.254	138.161	210.054	-1.07655	0.47416	0.000364507	2.0246019683838701E-3	Down	4693759	4696035	-	protein BfiS
PA4209	phzM	CDS	700.089	710.96	519.672	639.322	642.511	-0.283416	0.821643	0.170751	0.32559773096287098	noSig	4712095	4713099	-	phenazine-specific methyltransferase
PA4210	phzA1	CDS	224.583	295.345	138.004	117.307	193.81	-1.02559	0.491209	0.000753055	3.8788141664565399E-3	Down	4713796	4714284	+	phenazine biosynthesis protein
PA4211	phzB1	CDS	777.723	669.856	501.703	718.83	667.028	-0.245955	0.843258	0.282499	0.46463291846139698	noSig	4714314	4714802	+	phenazine biosynthesis protein
PA4212	phzC1	CDS	644.637	287.733	414.013	563.725	477.527	0.0672287	1.0477	0.832015	0.907844934379886	noSig	4714826	4716043	+	phenazine biosynthesis protein PhzC
PA4213	phzD1	CDS	210.72	235.972	212.038	255.468	228.549	0.0668849	1.04745	0.809878	0.89393878304505503	noSig	4716040	4716663	+	phenazine biosynthesis protein PhzD
PA4214	phzE1	CDS	1296.2	1408.22	858.213	1119.63	1170.57	-0.45087	0.731601	0.0205582	6.4554577404525595E-2	noSig	4716660	4718543	+	phenazine biosynthesis protein PhzE
PA4215	phzF1	CDS	874.765	776.424	702.959	897.397	812.886	-0.0450828	0.969234	0.825862	0.90396868815573495	noSig	4718557	4719393	+	trans-2,3-dihydro-3-hydroxyanthranilate isomerase
PA4216	phzG1	CDS	763.86	844.932	590.112	630.198	707.275	-0.398252	0.758777	0.0409667	0.111288835266728	noSig	4719419	4720063	+	pyridoxamine 5'-phosphate oxidase
PA4217	phzS	CDS	11219.5	12785.1	11992.7	11031.4	11757.2	-0.0601309	0.959177	0.692461	0.81896661421791594	noSig	4720301	4721509	+	hypothetical protein
PA4228	pchD	CDS	776.337	823.618	299.728	471.183	592.716	-1.05228	0.482204	1.75433e-05	1.2689769135941899E-4	Down	4742424	4744067	+	2,3-dihydroxybenzoate-AMP ligase
PA4232	ssb	CDS	280.036	158.33	404.668	776.18	404.804	1.42789	2.69053	2.08562e-05	1.47844483259325E-4	Up	4746640	4747137	-	single-stranded DNA-binding protein
PA4242	rpmJ	CDS	7085.46	8915.17	4347.85	3443.61	5948.02	-1.03817	0.486946	1.16686e-08	1.38147061873187E-7	Down	4756979	4757095	-	50S ribosomal protein L36
PA4273	rplA	CDS	8700.52	9071.98	8565.6	8470.86	8702.24	-0.0610006	0.958599	0.672217	0.805154471906527	noSig	4781985	4782680	-	50S ribosomal protein L1	ribosome (rplA, rplK)
PA4274	rplK	CDS	3722.26	4280.99	4457.82	4177.43	4159.62	0.109764	1.07905	0.486803	0.66463313728889895	noSig	4782680	4783111	-	50S ribosomal protein L11	ribosome (rplA, rplK)
PA4275	nusG	CDS	4667.73	4379.94	3327.19	2927.46	3825.58	-0.532757	0.691232	0.000738633	3.81145222997991E-3	noSig	4783228	4783761	-	transcription antitermination protein NusG	ribosome (rplA, rplK)
PA4276	secE	CDS	4077.16	3812.09	1887.49	1937.52	2928.56	-1.04447	0.484824	2.35811e-11	3.5852176984043499E-10	Down	4783771	4784139	-	preprotein translocase subunit SecE	ribosome (rplA, rplK)
PA4276.1	hypothetical protein	tRNA	478.279	447.585	198.381	185.736	327.495	-1.26981	0.414715	1.60754e-07	1.6575229403811401E-6	Down				tRNA-Trp
PA4277	tufB	CDS	21273	24938.4	21562.4	20227	22000.2	-0.14509	0.904323	0.341438	0.52500605167314196	noSig	4784316	4785509	-	elongation factor Tu	ribosome (rplA, rplK)
PA4277.1	hypothetical protein	tRNA	478.279	441.496	164.599	155.757	310.033	-1.52219	0.348158	9.41082e-10	1.24402683795488E-8	Down				tRNA-Thr
PA4277.2	hypothetical protein	tRNA	1176.98	925.619	353.636	325.852	695.522	-1.63047	0.322984	2.18455e-14	4.1853234421366601E-13	Down				tRNA-Gly
PA4277.3	hypothetical protein	tRNA	1782.8	1332.1	571.424	472.486	1039.7	-1.57805	0.334934	1.01567e-13	1.8520470172426601E-12	Down				tRNA-Tyr
PA4278	hypothetical protein	CDS	293.899	319.704	234.32	257.423	276.336	-0.318674	0.801807	0.210181	0.377434134431617	noSig	4786021	4786725	-	hypothetical protein	ribosome (rplA, rplK)
PA4279	hypothetical protein	CDS	285.581	322.749	208.444	227.445	261.055	-0.479998	0.716979	0.0655156	0.15904929080512301	noSig	4786734	4787480	-	pantothenate kinase	ribosome (rplA, rplK)
PA4280	birA	CDS	336.875	455.197	408.981	323.897	381.238	-0.111407	0.925685	0.66124	0.79734053228742097	noSig	4787477	4788415	-	biotin--protein ligase	ribosome (rplA, rplK)
PA4280.1	hypothetical protein	rRNA	73.475	39.582	20.126	20.203	38.3464	-1.49012	0.355983	0.0157757	5.2165579308975599E-2	Down				5S ribosomal RNA
PA4280.3	hypothetical protein	tRNA	1269.87	1178.34	324.166	275.019	761.847	-2.03149	0.244602	2.31264e-23	7.7146826662653399E-22	Down				tRNA-Ala
PA4280.4	hypothetical protein	tRNA	1317	1111.35	327.76	255.468	752.895	-2.0591	0.239966	4.99377e-21	1.49050792894356E-19	Down				tRNA-Ile
PA4290	hypothetical protein	CDS	1560.99	1866.46	5142.09	4606.25	3293.95	1.50835	2.84484	1.08848e-18	2.78052994917828E-17	Up	4812598	4814214	-	chemotaxis transducer
PA4294	hypothetical protein	CDS	263.4	240.539	66.846	84.07	163.714	-1.73843	0.299696	7.39459e-08	8.0028077110219305E-7	Down	4819358	4819864	-	hypothetical protein
PA4296	pprB	CDS	1759.23	1851.24	842.4	926.724	1344.9	-1.02887	0.490094	3.03915e-09	3.8215138728100303E-8	Down	4820532	4821359	+	two-component response regulator PprB
PA4298	hypothetical protein	CDS	15.249	13.702	5.75	3.91	9.65287	-1.58706	0.332849	0.165863	NA	NA	4823080	4823364	-	hypothetical protein
PA4302	tadA	CDS	73.475	66.986	49.595	51.485	60.3851	-0.475081	0.719426	0.310877	0.49549835633773598	noSig	4825923	4827188	-	ATPase TadA	Tight adherence (tad, rcp)
PA4303	tadZ	CDS	88.724	120.27	59.658	69.732	84.5961	-0.689331	0.620141	0.097509	0.21575250355328601	noSig	4827185	4828369	-	hypothetical protein	Tight adherence (tad, rcp)
PA4304	rcpA	CDS	153.881	127.882	76.19	91.239	112.298	-0.751097	0.594152	0.0400328	0.10946627169735899	noSig	4828379	4829629	-	type II/III secretion system protein	Tight adherence (tad, rcp)
PA4305	rcpC	CDS	187.153	144.628	113.566	129.689	143.759	-0.448629	0.732739	0.178171	0.33523818861712101	noSig	4829643	4830554	-	hypothetical protein	Tight adherence (tad, rcp)
PA4306	flp	CDS	26.34	216.181	79.784	98.407	105.178	-0.443778	0.735207	0.726005	0.83972557908568801	noSig	4830964	4831182	+	type IVb pilin Flp	Tight adherence (tad, rcp)
PA4317	hypothetical protein	CDS	756.928	904.305	1945	1755.04	1340.32	1.15583	2.22812	3.54839e-10	4.8488909243199E-9	Up	4845938	4846675	+	hypothetical protein
PA4341	hypothetical protein	CDS	135.859	140.061	840.963	899.353	504.059	2.65748	6.30931	7.38802e-30	3.4625997334709099E-28	Up	4869558	4870328	-	transcriptional regulator
PA4357	hypothetical protein	CDS	207.947	175.076	37.376	86.677	126.769	-1.62338	0.324574	0.000124785	7.6718141180977305E-4	Down	4884719	4884961	-	hypothetical protein
PA4358	hypothetical protein	CDS	1046.67	1108.31	286.79	347.359	697.281	-1.76392	0.294446	1.92963e-17	4.5786259768648803E-16	Down	4884961	4887261	-	ferrous iron transporter B
PA4359	hypothetical protein	CDS	138.632	123.314	21.563	13.686	74.2987	-2.89922	0.134044	2.11096e-09	2.6962245573865499E-8	Down	4887279	4887506	-	ferrous iron transporter A
PA4376	pncB2	CDS	426.985	534.362	1040.78	884.363	721.623	1.00265	2.00368	2.32004e-06	1.9965000161297699E-5	Up	4907841	4909037	+	nicotinate phosphoribosyltransferase
PA4377	hypothetical protein	CDS	411.736	446.063	217.069	133.599	302.117	-1.29197	0.408393	7.51553e-06	5.9031267721481897E-5	Down	4909162	4909404	-	hypothetical protein
PA4385	groEL	CDS	16451.4	19086.3	6625.64	7465.28	12407.2	-1.33452	0.396525	4.76721e-17	1.0945272068218799E-15	Down	4915481	4917124	-	molecular chaperone GroEL
PA4386	groES	CDS	989.829	1265.11	560.642	555.252	842.709	-1.01436	0.495048	4.77692e-07	4.6149744619748996E-6	Down	4917175	4917468	-	co-chaperonin GroES
PA4395	hypothetical protein	CDS	216.265	412.57	889.121	1068.8	646.688	1.64132	3.11952	2.91184e-09	3.6695705855039197E-8	Up	4925316	4925795	-	nucleotide-binding protein
PA4413	ftsW	CDS	2100.27	2364.29	945.185	1232.37	1660.53	-1.03531	0.487912	4.99008e-08	5.4842537893151502E-7	Down	4946131	4947330	-	cell division protein FtsW
PA4421	hypothetical protein	CDS	5065.6	6992.38	1623.7	1839.11	3880.2	-1.79971	0.287232	6.22275e-21	1.83798081675872E-19	Down	4955574	4956029	-	cell division protein MraZ
PA4421.1	rnpB	ncRNA	47066.8	49342.5	17550.2	14089.9	32012.3	-1.60744	0.32818	6.87262e-23	2.2399211561880498E-21	Down				RNA component of RNaseP, RnpB
PA4429	hypothetical protein	CDS	87.338	146.15	25.157	43.664	75.5774	-1.75717	0.295829	0.000327655	1.85072997741357E-3	Down	4962273	4963055	-	cytochrome C1
PA4438	hypothetical protein	CDS	375.692	459.765	1018.5	817.889	667.961	1.13695	2.19915	2.27723e-07	2.2978966368752101E-6	Up	4970797	4971891	-	hypothetical protein
PA4452	hypothetical protein	CDS	903.878	916.484	919.309	881.105	905.194	-0.0159249	0.989022	0.930013	0.95938305547453995	noSig	4985847	4986155	-	hypothetical protein	LPS (lpt)
PA4453	hypothetical protein	CDS	1738.44	2084.16	2006.81	1925.79	1938.8	0.0412158	1.02898	0.809716	0.89393878304505503	noSig	4986152	4986799	-	hypothetical protein	LPS (lpt)
PA4454	hypothetical protein	CDS	923.286	971.291	782.024	780.091	864.173	-0.278221	0.824607	0.128757	0.26427138775814302	noSig	4986811	4987284	-	hypothetical protein	LPS (lpt)
PA4455	hypothetical protein	CDS	618.297	677.468	798.555	684.29	694.652	0.194641	1.14444	0.3328	0.51618622492170896	noSig	4987285	4988082	-	ABC transporter permease	LPS (lpt)
PA4456	hypothetical protein	CDS	1150.64	980.425	1663.24	1488.49	1320.7	0.564002	1.47836	0.00186369	8.5302603679823594E-3	noSig	4988082	4988891	-	ABC transporter ATP-binding protein	LPS (lpt)
PA4457	hypothetical protein	CDS	486.597	558.721	680.677	481.61	551.901	0.152945	1.11184	0.515493	0.68898501906086795	noSig	4989305	4990285	+	arabinose-5-phosphate isomerase KdsD	LPS (lpt)
PA4458	hypothetical protein	CDS	763.86	692.692	777.711	780.091	753.588	0.0965958	1.06925	0.612578	0.76469411275320698	noSig	4990285	4990824	+	hypothetical protein	LPS (lpt)
PA4459	hypothetical protein	CDS	646.023	704.871	541.954	548.084	610.233	-0.309187	0.807097	0.121706	0.25346854180171802	noSig	4990833	4991405	+	hypothetical protein	LPS (lpt)
PA4460	hypothetical protein	CDS	48.521	53.284	58.939	51.485	53.0572	0.117421	1.08479	0.814566	0.89697161322176799	noSig	4991392	4991919	+	hypothetical protein	LPS (lpt)
PA4461	hypothetical protein	CDS	2277.72	2534.8	2301.51	2249.68	2340.93	-0.0803914	0.945801	0.616503	0.76721225970665397	noSig	4991919	4992644	+	ABC transporter ATP-binding protein	LPS (lpt)
PA4471	hypothetical protein	CDS	176.062	341.017	84.815	121.869	180.941	-1.31978	0.400597	0.000375365	2.0767744349509199E-3	Down	4999909	5000304	-	hypothetical protein
PA4480	mreC	CDS	519.868	446.063	227.851	251.558	361.335	-1.01087	0.496248	2.28824e-05	1.61601478581775E-4	Down	5011322	5012314	-	rod shape-determining protein MreC
PA4487	hypothetical protein	CDS	1965.8	2269.9	5352.69	5605.96	3798.59	1.37169	2.58773	2.05764e-17	4.84186104670018E-16	Up	5017960	5018751	-	hypothetical protein
PA4488	hypothetical protein	CDS	1073.01	1277.29	3209.32	3169.24	2182.21	1.44089	2.71488	4.81065e-17	1.1000487869106499E-15	Up	5018756	5020405	-	hypothetical protein
PA4489	hypothetical protein	CDS	5107.19	5445.62	19266.7	20929.5	12687.2	1.9295	3.80922	7.45689e-37	4.91721432333582E-35	Up	5020402	5024952	-	hypothetical protein
PA4490	hypothetical protein	CDS	464.416	499.347	2072.94	2041.79	1269.62	2.09448	4.27074	1.16569e-30	5.6501213256561605E-29	Up	5024979	5025617	-	hypothetical protein
PA4491	hypothetical protein	CDS	1903.41	1778.16	7391.13	7802.21	4718.73	2.0449	4.12645	1.6166e-38	1.1753494501906601E-36	Up	5025614	5027383	-	hypothetical protein
PA4518	hypothetical protein	CDS	91.497	118.747	398.2	489.43	274.468	2.08092	4.23078	6.55625e-13	1.1131880660212E-11	Up	5059574	5059999	-	hypothetical protein
PA4523	hypothetical protein	CDS	3722.26	6960.41	2722.71	2180.6	3896.49	-1.12332	0.459036	4.32197e-06	3.5470159115626298E-5	Down	5065491	5067746	-	hypothetical protein
PA4524.1	hypothetical protein	tRNA	35254	51502.8	17764.4	15569.2	30022.6	-1.37998	0.384223	6.49613e-13	1.10629299954701E-11	Down				tRNA-Thr
PA4525	pilA	CDS	216699	285830	76474.4	66245.1	161312	-1.81602	0.284002	1.57911e-24	5.6321598634296605E-23	Down	5069082	5069531	-	type 4 fimbrial protein PilA
PA4533	hypothetical protein	CDS	217.652	133.971	375.199	387.113	278.484	1.11334	2.16346	0.000123702	7.6251293254938897E-4	Up	5075410	5075880	-	hypothetical protein
PA4540	hypothetical protein	CDS	90.111	60.896	592.987	401.45	286.361	2.71438	6.5631	5.2461e-17	1.19480474027091E-15	Up	5080757	5082394	+	hypothetical protein
PA4541	hypothetical protein	CDS	1243.53	1240.76	8786.27	6574.4	4461.24	2.62827	6.18286	6.25017e-44	5.5382346005127602E-42	Up	5082443	5086696	+	hypothetical protein
PA4541.1	hypothetical protein	tRNA	110.905	129.404	58.221	44.968	85.8743	-1.22031	0.429192	0.00327262	1.3856044414229499E-2	Down				tRNA-Lys
PA4541.2	hypothetical protein	tRNA	341.034	321.226	165.317	125.127	238.176	-1.19059	0.438123	2.43839e-05	1.711396223611E-4	Down				tRNA-Pro
PA4541.3	hypothetical protein	tRNA	519.868	417.137	250.851	174.657	340.629	-1.14072	0.453533	2.43276e-05	1.7095610767333099E-4	Down				tRNA-Asn
PA4542	clpB	CDS	10354.4	9560.67	3475.98	3448.82	6709.97	-1.52406	0.347707	5.3376e-24	1.8570259086186299E-22	Down	5087408	5089972	-	chaperone protein ClpB
PA4550	fimU	CDS	1239.37	1674.64	328.479	338.886	895.343	-2.12585	0.229116	3.98571e-23	1.30652812064822E-21	Down	5098212	5098718	+	type 4 fimbrial biogenesis protein FimU
PA4551	pilV	CDS	942.695	1023.05	297.571	246.344	627.416	-1.8542	0.276585	4.05969e-18	9.9664429034468498E-17	Down	5098709	5099266	+	type 4 fimbrial biogenesis protein PilV
PA4552	pilW	CDS	3088.71	3139.19	969.623	914.993	2028.13	-1.72457	0.302588	1.07059e-25	4.1022271412690997E-24	Down	5099263	5100087	+	type 4 fimbrial biogenesis protein PilW
PA4553	pilX	CDS	1368.29	1988.25	521.828	641.277	1129.91	-1.52815	0.346722	6.31838e-12	1.01219044001846E-10	Down	5100084	5100671	+	type 4 fimbrial biogenesis protein PilX
PA4554	pilY1	CDS	16060.5	17524.3	4653.33	4730.07	10742.1	-1.83959	0.279401	2.54331e-34	1.5024079899817399E-32	Down	5100683	5104168	+	type 4 fimbrial biogenesis protein PilY1
PA4555	pilY2	CDS	1896.48	2275.99	746.804	760.539	1419.95	-1.46857	0.36134	5.1237e-16	1.10902769709137E-14	Down	5104170	5104517	+	type 4 fimbrial biogenesis protein PilY2
PA4556	pilE	CDS	2093.34	2422.14	1008.44	991.895	1628.95	-1.17444	0.443056	1.06019e-11	1.65174575419415E-10	Down	5104514	5104939	+	type 4 fimbrial biogenesis protein PilE
PA4580	hypothetical protein	CDS	528.186	554.153	1088.22	1358.8	882.341	1.17733	2.26158	5.06484e-09	6.2713276153929401E-8	Up	5128563	5129117	-	hypothetical protein
PA4596	hypothetical protein	CDS	640.478	587.646	120.035	122.52	367.67	-2.3402	0.197483	7.61968e-22	2.3484362913805001E-20	Down	5149064	5149582	+	transcriptional regulator
PA4598	mexD	CDS	878.924	936.276	436.294	459.452	677.737	-1.01863	0.493586	2.07255e-07	2.1139226327973601E-6	Down	5151078	5154209	-	resistance-nodulation-cell division (RND) multidrug efflux transporter MexD
PA4599	mexC	CDS	282.808	234.449	22.282	30.63	142.542	-3.28599	0.102523	3.13478e-18	7.8314334564699606E-17	Down	5154237	5155400	-	resistance-nodulation-cell division (RND) multidrug efflux membrane fusion protein MexC
PA4610	hypothetical protein	CDS	528.186	583.079	235.757	208.546	388.892	-1.32276	0.399769	1.49035e-08	1.7319222574994701E-7	Down	5168755	5169189	+	hypothetical protein
PA4611	hypothetical protein	CDS	1.386	3.045	10.063	20.203	8.67419	2.78699	6.90189	0.0455211	NA	NA	5169251	5169505	-	hypothetical protein
PA4626	hypothetical proteinrA	CDS	156.654	103.523	291.821	232.007	196.001	1.00626	2.0087	0.0017486	8.0620205539730008E-3	Up	5193196	5194167	+	glycerate dehydrogenase
PA4630	hypothetical protein	CDS	503.233	688.124	1243.47	1296.24	932.768	1.09331	2.13363	1.29009e-07	1.3399416857695701E-6	Up	5197881	5198324	+	hypothetical protein
PA4636a	hypothetical protein	CDS	42.976	56.329	120.035	104.273	80.903	1.17779	2.2623	0.00660121	2.52771471306266E-2	Up	5204648	5204830	-	hypothetical protein
PA4654	hypothetical protein	CDS	110.905	68.508	304.04	291.964	193.854	1.72747	3.31147	1.31188e-07	1.3600892866037401E-6	Up	5220887	5222260	-	major facilitator superfamily transporter
PA4669.1	hypothetical protein	tRNA	1.386	1.522	0.719	0.652	1.0698	-1.08575	0.471146	0.730283	NA	NA				tRNA-Gln
PA4670	prs	CDS	49.907	30.448	109.253	93.845	70.8635	1.33248	2.51835	0.00487714	1.9713651527121501E-2	Up	5238408	5239349	+	ribose-phosphate pyrophosphokinase
PA4677	hypothetical protein	CDS	609.979	604.392	126.504	168.792	377.417	-2.03845	0.243425	6.21107e-16	1.32417282352844E-14	Down	5246185	5247423	-	hypothetical protein
PA4690.1	hypothetical protein	rRNA	73.475	45.672	21.563	20.203	40.2282	-1.51515	0.34986	0.0107956	3.8359485749200901E-2	Down				5S ribosomal RNA
PA4690.3	hypothetical protein	tRNA	942.695	870.812	242.945	199.422	563.968	-2.03661	0.243737	3.13159e-20	8.9242576893766906E-19	Down				tRNA-Ala
PA4690.4	hypothetical protein	tRNA	1461.18	1316.88	370.886	291.964	860.226	-2.06838	0.238428	3.15066e-23	1.03880339420394E-21	Down				tRNA-Ile
PA4704	cbpA	CDS	982.898	864.723	449.951	458.148	688.93	-1.02506	0.49139	2.3182e-07	2.3350779582914799E-6	Down	5283109	5283906	+	cAMP-binding protein A
PA4704.2	prrF2	ncRNA	5256.91	4530.66	2392.79	2473.22	3663.4	-1.00831	0.497129	3.21249e-10	4.41114416411437E-9	Down				regulatory RNA PrrF2
PA4726.11	crcZ	ncRNA	106239	74966	253424	159655	148571	1.18879	2.27961	9.13417e-08	9.7920424010047294E-7	Up				CrcZ
PA4726.2	hypothetical protein	ncRNA	1.386	3.045	8.625	7.169	5.05628	1.8436	3.58904	0.264099	NA	NA				P30
PA4738	hypothetical protein	CDS	4353.03	7526.74	1447.61	2022.89	3837.57	-1.77496	0.292202	4.27255e-13	7.3870905247263806E-12	Down	5322510	5322707	-	hypothetical protein
PA4739	hypothetical protein	CDS	4469.48	7053.28	1600.7	2071.77	3798.81	-1.64934	0.318785	1.27251e-13	2.3129420434491298E-12	Down	5322757	5323101	-	hypothetical protein
PA4746.1	hypothetical protein	tRNA	425.599	327.316	88.409	84.07	231.348	-2.12732	0.228883	4.28809e-13	7.3914227070572598E-12	Down				tRNA-Met
PA4746.2	hypothetical protein	tRNA	2561.91	3050.89	1017.78	997.76	1907.09	-1.47737	0.359143	2.1129e-17	4.9513496729270098E-16	Down				tRNA-Leu
PA4747	secG	CDS	17728.2	21686.6	6275.6	5914.22	12901.2	-1.69304	0.309275	3.40282e-25	1.27797266073493E-23	Down	5332354	5332743	-	preprotein translocase subunit SecG
PA4761	dnaK	CDS	3546.2	4769.68	1334.04	1829.99	2869.97	-1.39369	0.38059	1.75778e-11	2.7148391444169702E-10	Down	5347198	5349111	-	molecular chaperone DnaK
PA4823	hypothetical protein	CDS	4.159	0	0.719	0	1.21943	-2.57299	0.168055	0.483103	NA	NA	5414279	5414488	-	hypothetical protein
PA4824	hypothetical protein	CDS	38.817	4.567	5.031	0	12.1039	-3.13201	0.11407	0.0292384	NA	NA	5414539	5415315	-	hypothetical protein
PA4843	hypothetical protein	CDS	1562.38	1645.71	3499.7	3034.99	2435.69	1.02644	2.03699	7.02559e-10	9.3307061091727497E-9	Up	5436079	5437707	+	two-component response regulator
PA4856	retS	CDS	2019.86	1916.7	86.253	60.609	1020.86	-4.74877	0.0371944	1.87237e-89	7.5844216161417201E-87	Down	5452150	5454978	+	sensor histidine kinase MifS
PA4858	hypothetical protein	CDS	108.133	120.27	295.415	264.592	197.102	1.29458	2.45305	1.47591e-05	1.0785910380433299E-4	Up	5456452	5457717	+	hypothetical protein
PA4863	hypothetical protein	CDS	115.064	121.792	296.134	344.752	219.435	1.43691	2.7074	7.44329e-07	6.9311803248013398E-6	Up	5462302	5462754	+	hypothetical protein
PA4872	hypothetical protein	CDS	402.032	429.317	988.311	937.151	689.203	1.21199	2.31657	1.16301e-09	1.51968682152212E-8	Up	5469115	5469978	-	hypothetical protein
PA4873	hypothetical protein	CDS	544.822	517.616	213.475	246.344	380.564	-1.20784	0.432915	2.43397e-07	2.4344019478523001E-6	Down	5470186	5471451	+	heat-shock protein
PA4890	desT	CDS	234.287	137.016	527.578	546.129	361.253	1.52854	2.88494	5.21623e-08	5.7217106441367201E-7	Up	5486356	5486985	+	transcriptional regulator
PA4893	ureG	CDS	83.179	80.687	277.446	228.097	167.352	1.62457	3.0835	6.77904e-07	6.3754452103520399E-6	Up	5488397	5489011	+	urease accessory protein UreG
PA4896	hypothetical protein	CDS	88.724	80.687	28.032	51.485	62.232	-1.08864	0.470203	0.0293102	8.6347136978141906E-2	Down	5490645	5491181	-	RNA polymerase sigma factor
PA4904	vanA	CDS	95.656	120.27	54.627	46.923	79.3687	-1.08799	0.470418	0.0106383	3.7871966306806303E-2	Down	5503051	5504106	+	vanillate O-demethylase oxygenase
PA4908	hypothetical protein	CDS	83.179	68.508	25.876	34.54	53.0258	-1.3273	0.398514	0.00989145	3.5596076599230198E-2	Down	5506966	5507898	-	ornithine cyclodeaminase
PA4917	hypothetical protein	CDS	1730.12	2087.21	753.273	868.722	1359.83	-1.23424	0.425065	4.37174e-11	6.4900914662538905E-10	Down	5517109	5517711	-	hypothetical protein
PA4937.1	hypothetical protein	tRNA	702.862	537.407	250.851	214.411	426.383	-1.41589	0.374778	5.94463e-09	7.3286939916617104E-8	Down				tRNA-Leu
PA4937.2	hypothetical protein	tRNA	328.557	210.091	72.596	72.339	170.896	-1.8955	0.26878	2.80074e-08	3.1765946164302999E-7	Down				tRNA-Leu
PA4980	hypothetical protein	CDS	66.543	42.627	17.251	18.899	36.3301	-1.5961	0.330771	0.0102496	3.6672293519227302E-2	Down	5592633	5593424	-	enoyl-CoA hydratase
PA4993	hypothetical protein	CDS	198.243	153.762	390.293	351.921	273.555	1.07418	2.10552	7.20791e-05	4.6555901546082098E-4	Up	5608649	5609569	+	hypothetical protein
PA4995	hypothetical protein	CDS	440.848	455.197	195.506	209.849	325.35	-1.14395	0.452518	2.17017e-06	1.8732150856914799E-5	Down	5610851	5612140	-	acyl-CoA dehydrogenase
PA5020	hypothetical protein	CDS	479.665	388.212	1327.57	1230.42	856.467	1.5582	2.94487	1.28982e-14	2.4964305605181E-13	Up	5645593	5647395	+	acyl-CoA dehydrogenase
PA5033	hypothetical protein	CDS	113.678	181.166	300.447	348.01	235.825	1.14051	2.20459	0.000190228	1.12373028884708E-3	Up	5663889	5664869	+	hypothetical protein
PA5040	pilQ	CDS	18388.1	21013.7	5308.85	6655.21	12841.5	-1.71946	0.303662	1.07255e-23	3.6863292832587002E-22	Down	5675714	5677858	-	type 4 fimbrial biogenesis outer membrane protein PilQ
PA5041	pilP	CDS	1724.58	1779.68	639.707	722.741	1216.68	-1.36256	0.388891	2.6318e-14	4.99161164140404E-13	Down	5677912	5678436	-	type 4 fimbrial biogenesis protein PilP
PA5042	pilO	CDS	1816.07	2187.69	596.581	497.902	1274.56	-1.87129	0.273328	1.06695e-21	3.2356644305008797E-20	Down	5678433	5679056	-	type 4 fimbrial biogenesis protein PilO
PA5043	pilN	CDS	2090.56	2840.8	723.803	784.652	1609.95	-1.70843	0.305993	6.58323e-18	1.59544749518974E-16	Down	5679053	5679649	-	type 4 fimbrial biogenesis protein PilN
PA5044	pilM	CDS	6546.18	8027.61	2001.78	2289.44	4716.25	-1.76371	0.294491	2.93611e-24	1.03420470681155E-22	Down	5679649	5680713	-	type 4 fimbrial biogenesis protein PilM
PA5054	hslU	CDS	740.293	692.692	352.917	348.01	533.478	-1.03196	0.489047	6.81477e-07	6.3984393913876403E-6	Down	5693138	5694481	+	ATP-dependent protease ATP-binding subunit HslU
PA5059	hypothetical protein	CDS	225.969	165.942	98.472	86.025	144.102	-1.08897	0.470096	0.00136551	6.5128588233121397E-3	Down	5700097	5700714	+	transcriptional regulator
PA5076	hypothetical protein	CDS	612.752	750.543	1797.65	1689.22	1212.54	1.35561	2.55906	6.07545e-13	1.0377679493069901E-11	Up	5713232	5714032	-	ABC transporter
PA5088	hypothetical protein	CDS	252.309	337.973	920.028	751.416	565.431	1.5031	2.8345	1.93861e-10	2.7347852460343898E-9	Up	5726357	5727238	-	hypothetical protein
PA5089	hypothetical protein	CDS	834.562	953.022	2610.58	2357.22	1688.84	1.475	2.77984	6.94499e-17	1.56912527030985E-15	Up	5727239	5729476	-	hypothetical protein
PA5090	hypothetical protein	CDS	388.168	389.734	1887.49	1788.28	1113.42	2.24037	4.72517	6.84572e-33	3.6282296333897101E-31	Up	5729473	5731845	-	hypothetical protein
PA5100	hutU	CDS	3619.67	3915.61	11693	12352.4	7895.17	1.67413	3.19127	3.87531e-28	1.6728075602991001E-26	Up	5743074	5744753	-	urocanate hydratase
PA5112	estA	CDS	2941.76	3047.84	7360.94	7097.72	5112.07	1.27144	2.41403	3.26826e-17	7.5342591357383103E-16	Up	5754298	5756238	-	esterase
PA5113	hypothetical protein	CDS	715.339	608.96	2946.24	2588.57	1714.78	2.0625	4.1771	5.85885e-29	2.6161856987270801E-27	Up	5756347	5757741	-	hypothetical protein
PA5114	hypothetical protein	CDS	824.858	989.559	2654.42	2726.08	1798.73	1.5689	2.96679	7.66813e-19	1.9766350721111099E-17	Up	5757738	5761343	-	hypothetical protein
PA5119	glnA	CDS	108.133	385.167	885.527	890.229	567.264	1.84856	3.6014	0.0321216	9.2701789842033699E-2	Up	5766484	5767893	+	glutamine synthetase
PA5124	ntrB	CDS	388.168	449.108	1182.38	972.995	748.163	1.36471	2.57524	8.44605e-11	1.22500120259514E-9	Up	5772298	5773374	+	two-component sensor NtrB
PA5125	ntrC	CDS	587.798	601.348	2262.69	1833.9	1321.43	1.78445	3.44486	1.08251e-20	3.14814903080312E-19	Up	5773377	5774807	+	two-component response regulator NtrC
PA5137	hypothetical protein	CDS	497.687	637.885	198.381	226.793	390.187	-1.41599	0.374752	8.02703e-09	9.7060323815061004E-8	Down	5785948	5786703	-	hypothetical protein
PA5167	hypothetical protein	CDS	2631.23	3056.98	8318.34	6928.27	5233.71	1.42259	2.68066	7.06299e-17	1.58317037056815E-15	Up	5817191	5818186	+	C4-dicarboxylate-binding protein
PA5171	arcA	CDS	0	1.522	0	10.427	2.98742	2.8217	7.06996	0.29896	NA	NA	5822380	5823636	+	arginine deiminase
PA5173	arcC	CDS	0	1.522	0	3.259	1.19523	1.13312	2.19332	0.754486	NA	NA	5824787	5825719	+	carbamate kinase
PA5180	hypothetical protein	CDS	223.197	200.957	965.31	830.272	554.934	2.08069	4.23008	3.5546e-20	1.00289214425272E-18	Up	5831902	5832741	+	hypothetical protein
PA5181	hypothetical protein	CDS	1404.34	1351.89	3092.88	3156.21	2251.33	1.18085	2.26711	1.93389e-13	3.4596553401960502E-12	Up	5832749	5835070	+	oxidoreductase
PA5208	hypothetical protein	CDS	2693.61	3962.8	1461.26	1325.57	2360.81	-1.25591	0.418728	5.83294e-10	7.8015582032089503E-9	Down	5863034	5863711	-	hypothetical protein
PA5211	hypothetical protein	CDS	62.384	28.926	183.287	144.678	104.819	1.8368	3.57217	3.00881e-05	2.0936125372064701E-4	Up	5867233	5867685	+	hypothetical protein
PA5227.1	ssrS	ncRNA	139590	100576	54008.5	40970.1	83786	-1.33837	0.395468	8.68539e-12	1.3644009478200501E-10	Down				6S RNA
PA5232	hypothetical protein	CDS	10321.1	10361.4	4827.27	4584.74	7523.65	-1.13586	0.455062	1.13141e-14	2.20488040354722E-13	Down	5889829	5890902	-	hypothetical protein
PA5234	hypothetical protein	CDS	490.756	328.838	1075.28	993.198	722.019	1.3337	2.52049	6.09135e-09	7.4609161994961102E-8	Up	5891683	5892660	+	oxidoreductase
PA5248	hypothetical protein	CDS	439.462	580.034	226.413	269.154	378.766	-1.03924	0.486584	3.28131e-05	2.2665447426919701E-4	Down	5908397	5910298	-	hypothetical protein
PA5264	hypothetical protein	CDS	874.765	925.619	2251.91	2520.79	1643.27	1.4068	2.65148	5.2223e-16	1.1260711565296801E-14	Up	5926134	5927105	-	hypothetical protein
PA5265	hypothetical protein	CDS	1904.8	2170.94	4581.45	4939.27	3399.12	1.22429	2.33641	4.44807e-14	8.3526429690409801E-13	Up	5927336	5930605	-	hypothetical protein
PA5266	hypothetical protein	CDS	939.922	799.26	3523.42	3620.22	2220.71	2.03763	4.10571	1.07819e-31	5.4593184882703199E-30	Up	5930602	5932677	-	hypothetical protein
PA5267	hcpB	CDS	4097.95	4442.36	27585	30630.1	16688.9	2.76913	6.81696	9.24079e-68	2.18352091266477E-65	Up	5932877	5933395	-	secreted protein Hcp
PA5273	hypothetical protein	CDS	145.563	165.942	325.604	354.527	247.909	1.12781	2.18526	3.56285e-05	2.45265586126078E-4	Up	5939263	5939976	+	hypothetical protein
PA5275	hypothetical protein	CDS	993.988	1169.2	357.948	574.152	773.823	-1.21347	0.43123	5.85085e-07	5.5578168904015203E-6	Down	5940747	5941082	-	frataxin-like protein
PA5284	hypothetical protein	CDS	133.086	140.061	1198.91	867.419	584.869	2.91955	7.56609	2.01645e-30	9.5294069594950101E-29	Up	5948696	5949610	-	Fimbrial-type adhesion domain-containing protein
PA5288	glnK	CDS	80.406	44.15	213.475	118.61	114.16	1.40923	2.65595	0.0013693	6.5233936980784602E-3	Up	5952483	5952821	-	nitrogen regulatory protein P-II 2
PA5295	ProE	CDS	905.264	831.23	401.075	396.236	633.451	-1.12326	0.459056	1.9568e-08	2.2463582524900601E-7	Down	5960852	5962528	-	Bifunctional diguanylate cyclase/phosphodiesterase
PA5315	rpmG	CDS	45.748	21.314	15.813	16.944	24.9548	-1.03729	0.48724	0.164102	NA	NA	5985716	5985871	-	50S ribosomal protein L33
PA5316	rpmB	CDS	26.34	10.657	3.594	2.607	10.7994	-2.58442	0.166729	0.0277418	NA	NA	5985883	5986119	-	50S ribosomal protein L28
PA5316.1	hypothetical protein	ncRNA	1.386	1.522	0.719	0.652	1.0698	-1.08575	0.471146	0.730283	NA	NA				hp
PA5317	hypothetical protein	CDS	673.749	590.691	1318.23	1291.68	968.587	1.04489	2.06321	2.10903e-08	2.41520590031577E-7	Up	5986475	5988055	+	dipeptide ABC transporter substrate-binding protein
PA5318	hypothetical protein	CDS	109.519	146.15	268.102	267.199	197.743	1.06836	2.09705	0.000408724	2.2438286505085401E-3	Up	5988081	5988629	+	hypothetical protein
PA5326	hypothetical protein	CDS	227.356	243.584	43.845	50.833	141.404	-2.31288	0.201258	2.30019e-11	3.5065542676791197E-10	Down	5997057	5998265	-	hypothetical protein
PA5327	hypothetical protein	CDS	248.151	257.285	74.752	110.79	172.745	-1.44365	0.367635	9.96813e-06	7.5473008664040894E-5	Down	5998348	5999676	-	oxidoreductase
PA5328	hypothetical protein	CDS	76.247	57.851	8.625	17.596	40.08	-2.3494	0.196228	0.000215169	1.2553762353023201E-3	Down	5999754	6000143	-	mono-heme cytochrome C
PA5332	crc	CDS	1957.48	1816.22	653.364	605.434	1258.12	-1.58427	0.333494	4.97485e-19	1.3061271660990801E-17	Down	6002121	6002900	+	catabolite repression control protein
PA5352	hypothetical protein	CDS	22.181	6.09	35.22	43.013	26.6257	1.45722	2.74579	0.0617976	NA	NA	6019482	6019883	-	hypothetical protein
PA5353	glcF	CDS	19.408	13.702	71.877	131.644	59.1579	2.61593	6.13018	6.60965e-06	5.24242594708449E-5	Up	6019888	6021114	-	glycolate oxidase iron-sulfur subunit
PA5354	glcE	CDS	41.589	9.134	71.877	99.059	55.415	1.74151	3.34386	0.00527343	2.10011335696174E-2	Up	6021124	6022203	-	glycolate oxidase FAD binding subunit
PA5355	glcD	CDS	187.153	144.628	735.303	1148.95	554.01	2.50409	5.67292	1.28967e-19	3.4827100109873299E-18	Up	6022203	6023702	-	glycolate oxidase subunit GlcD
PA5369.1	hypothetical protein	rRNA	48.521	27.403	13.657	13.686	25.8167	-1.47633	0.359402	0.0430113	NA	NA				5S ribosomal RNA
PA5369.3	hypothetical protein	tRNA	572.548	537.407	148.786	117.307	344.012	-2.06209	0.239469	6.28155e-16	1.33418142587689E-14	Down				tRNA-Ala
PA5369.4	hypothetical protein	tRNA	741.679	668.333	191.193	142.072	435.819	-2.08273	0.236067	3.06222e-17	7.0880991683164498E-16	Down				tRNA-Ile
PA5372	betA	CDS	719.498	692.692	342.135	322.594	519.23	-1.08743	0.4706	2.13149e-07	2.1662467846239101E-6	Down	6047364	6049049	-	choline dehydrogenase
PA5373	betB	CDS	4194.99	4959.98	1037.91	1156.12	2837.25	-2.06066	0.239706	2.41074e-32	1.25424986227426E-30	Down	6049185	6050657	-	betaine aldehyde dehydrogenase
PA5374	betI	CDS	2851.65	4055.67	422.638	548.084	1969.51	-2.83017	0.140616	1.09646e-36	6.9865662859265999E-35	Down	6050718	6051311	-	BetI family transcriptional regulator
PA5380	gbdR	CDS	518.482	586.124	1462.7	1616.88	1046.05	1.47992	2.78933	4.97444e-15	9.8982550447282297E-14	Up	6058673	6059776	+	protein GbdR
PA5384	hypothetical protein	CDS	8.318	0	23.001	3.259	8.64428	1.63667	3.10948	0.278616	NA	NA	6062352	6063347	-	lipolytic protein
PA5446	hypothetical protein	CDS	3633.53	3125.49	698.646	1132.01	2147.42	-1.88401	0.27093	7.05559e-17	1.58317037056815E-15	Down	6135709	6135912	+	hypothetical protein
PA5467	hypothetical protein	CDS	206.561	129.404	589.393	658.222	395.895	1.88939	3.70479	3.09546e-12	5.0155291089958503E-11	Up	6156212	6156574	+	hypothetical protein
PA5481	hypothetical protein	CDS	1774.48	1785.77	163.161	222.231	986.413	-3.20579	0.108383	8.03914e-49	8.9392045742863293E-47	Down	6172223	6172690	-	hypothetical protein
PA5482	hypothetical protein	CDS	1340.57	1514.79	245.101	380.596	870.263	-2.18866	0.219354	2.84906e-20	8.1601205688672004E-19	Down	6172712	6172873	-	hypothetical protein
PA5485	ampDh2	CDS	1317	1397.56	295.415	367.561	844.385	-2.03276	0.244388	2.7594e-23	9.1511938241600006E-22	Down	6176516	6177295	-	protein AmpDh2
PA5486	hypothetical protein	CDS	669.591	660.721	245.101	236.569	452.995	-1.46585	0.362023	2.2376e-11	3.4203326821248802E-10	Down	6177325	6177918	-	hypothetical protein
PA5507	hypothetical protein	CDS	116.451	91.344	328.479	268.502	201.194	1.5199	2.86771	9.60926e-07	8.8321098029006106E-6	Up	6198917	6199570	+	hypothetical protein
PA5530	hypothetical protein	CDS	121.996	76.12	253.008	267.199	179.581	1.38891	2.61881	2.75033e-05	1.9208294821765299E-4	Up	6223174	6224481	+	MFS dicarboxylate transporter
PA5531	tonB1	CDS	370.146	546.541	155.255	175.96	311.976	-1.46699	0.361736	1.19061e-07	1.2526774069395801E-6	Down	6224897	6225925	-	transporter TonB
rockhopper_pred_PAE_anitsenseRNA_103	NA	NA	0	0	0.719	0.652	0.342619	1.3582	2.56365	0.677793	NA	NA	1046062	1046322	-	NA
rockhopper_pred_PAE_anitsenseRNA_107	NA	NA	0	1.522	0	0.652	0.543526	-1.15453	0.449212	0.809549	NA	NA	1053567	1053673	-	NA
rockhopper_pred_PAE_anitsenseRNA_11	NA	NA	657.114	780.991	281.759	264.592	496.114	-1.39599	0.379984	2.70137e-10	3.7455916376714402E-9	Down	127264	127641	-	NA
rockhopper_pred_PAE_anitsenseRNA_114	NA	NA	0	0	0.719	0.652	0.342619	1.3582	2.56365	0.677793	NA	NA	1079391	1079406	-	NA
rockhopper_pred_PAE_anitsenseRNA_120	NA	NA	1.386	1.522	0.719	0.652	1.0698	-1.08575	0.471146	0.730283	NA	NA	1082162	1082230	-	NA
rockhopper_pred_PAE_anitsenseRNA_128	NA	NA	2249.99	2824.05	738.179	535.05	1586.82	-1.99502	0.250865	5.29268e-21	1.5714541448988201E-19	Down	1163657	1164002	-	NA
rockhopper_pred_PAE_anitsenseRNA_137	NA	NA	15.249	9.134	4.313	5.214	8.47753	-1.35753	0.390251	0.2631	NA	NA	1252525	1253105	+	NA
rockhopper_pred_PAE_anitsenseRNA_138	NA	NA	1.386	1.522	0.719	0.652	1.0698	-1.08575	0.471146	0.730283	NA	NA	1254078	1254281	+	NA
rockhopper_pred_PAE_anitsenseRNA_139	NA	NA	5.545	4.567	1.438	3.259	3.70213	-1.10262	0.46567	0.536984	NA	NA	1273808	1274092	+	NA
rockhopper_pred_PAE_anitsenseRNA_145	NA	NA	1634.47	1963.89	5386.48	5815.81	3700.16	1.63878	3.11402	2.69648e-22	8.5908619317248597E-21	Up	1284430	1284962	-	NA
rockhopper_pred_PAE_anitsenseRNA_146	NA	NA	0	0	0.719	0.652	0.342619	1.3582	2.56365	0.677793	NA	NA	1285214	1285270	-	NA
rockhopper_pred_PAE_anitsenseRNA_147	NA	NA	4.159	6.09	7.188	21.506	9.73563	1.49248	2.81372	0.222798	NA	NA	1285396	1285593	-	NA
rockhopper_pred_PAE_anitsenseRNA_148	NA	NA	1992.14	1986.73	6002.46	7462.67	4361	1.75885	3.38429	1.12764e-24	4.04736213888336E-23	Up	1302618	1303334	-	NA
rockhopper_pred_PAE_anitsenseRNA_15	NA	NA	15.249	9.134	5.75	5.865	8.99985	-1.07283	0.475385	0.358764	NA	NA	202714	202963	+	NA
rockhopper_pred_PAE_anitsenseRNA_150	NA	NA	0	13.702	0	0	3.4254	-5.76026	0.0184496	0.0399712	NA	NA	1435512	1435791	-	NA
rockhopper_pred_PAE_anitsenseRNA_153	NA	NA	6745.81	8182.9	20656.8	17951.2	13384.2	1.37089	2.58631	1.47343e-16	3.2512938769850601E-15	Up	1455707	1456803	+	NA
rockhopper_pred_PAE_anitsenseRNA_154	NA	NA	481.052	443.018	1542.48	1253.88	930.108	1.59684	3.02481	2.62019e-15	5.2879414370028703E-14	Up	1457159	1457987	-	NA
rockhopper_pred_PAE_anitsenseRNA_155	NA	NA	0	1.522	0.719	0	0.560293	-1.08358	0.471855	0.825445	NA	NA	1556056	1556107	-	NA
rockhopper_pred_PAE_anitsenseRNA_160	NA	NA	1383.54	2003.48	783.461	842.003	1253.12	-1.05855	0.480116	4.17355e-07	4.0597286652922098E-6	Down	1671843	1672406	-	NA
rockhopper_pred_PAE_anitsenseRNA_162	NA	NA	6284.17	8021.52	3443.64	3531.59	5320.23	-1.03614	0.48763	1.00297e-09	1.3135852373478001E-8	Down	1687355	1689381	+	NA
rockhopper_pred_PAE_anitsenseRNA_171	NA	NA	65.157	82.21	24.438	38.451	52.5638	-1.22476	0.427867	0.0200318	6.3251792187824202E-2	Down	1749524	1749792	+	NA
rockhopper_pred_PAE_anitsenseRNA_174	NA	NA	2552.21	2722.05	12206.9	14633.4	8028.63	2.34748	5.08936	8.54107e-45	8.0727356815835706E-43	Up	1805158	1805725	-	NA
rockhopper_pred_PAE_anitsenseRNA_177	NA	NA	0	0	0.719	0.652	0.342619	1.3582	2.56365	0.677793	NA	NA	1891620	1891674	+	NA
rockhopper_pred_PAE_anitsenseRNA_183	NA	NA	0	0	0.719	0.652	0.342619	1.3582	2.56365	0.677793	NA	NA	1943201	1943318	-	NA
rockhopper_pred_PAE_anitsenseRNA_185	NA	NA	0	0	0.719	0.652	0.342619	1.3582	2.56365	0.677793	NA	NA	1944511	1944560	-	NA
rockhopper_pred_PAE_anitsenseRNA_187	NA	NA	1.386	1.522	0.719	0.652	1.0698	-1.08575	0.471146	0.730283	NA	NA	1945709	1945931	-	NA
rockhopper_pred_PAE_anitsenseRNA_193	NA	NA	1.386	0	0.719	0	0.526272	-1.01535	0.494708	0.846906	NA	NA	2007975	2008052	-	NA
rockhopper_pred_PAE_anitsenseRNA_199	NA	NA	2218.11	2489.12	590.112	678.425	1493.94	-1.8912	0.269582	2.52636e-25	9.5513206826611195E-24	Down	2185507	2186915	-	NA
rockhopper_pred_PAE_anitsenseRNA_20	NA	NA	1.386	1.522	1.438	7.82	3.04168	1.67564	3.19462	0.43068	NA	NA	320777	321009	-	NA
rockhopper_pred_PAE_anitsenseRNA_203	NA	NA	1735.67	2391.69	426.95	559.163	1278.37	-2.06446	0.239076	1.27824e-20	3.6984253328601402E-19	Down	2198024	2198777	+	NA
rockhopper_pred_PAE_anitsenseRNA_208	NA	NA	23.567	13.702	50.314	33.889	30.3679	1.16944	2.24925	0.0913704	NA	NA	2412598	2412871	-	NA
rockhopper_pred_PAE_anitsenseRNA_21	NA	NA	1.386	1.522	0.719	0.652	1.0698	-1.08575	0.471146	0.730283	NA	NA	321631	321724	-	NA
rockhopper_pred_PAE_anitsenseRNA_213	NA	NA	0	0	1.438	0	0.359386	1.42126	2.6782	0.667272	NA	NA	2614038	2614134	+	NA
rockhopper_pred_PAE_anitsenseRNA_215	NA	NA	196.857	281.644	76.909	51.485	151.723	-1.89907	0.268116	1.84961e-07	1.90365710778783E-6	Down	2754596	2754829	-	NA
rockhopper_pred_PAE_anitsenseRNA_219	NA	NA	1.386	3.045	0.719	0.652	1.4504	-1.68916	0.310107	0.547307	NA	NA	2886737	2886821	+	NA
rockhopper_pred_PAE_anitsenseRNA_223	NA	NA	1493.06	1220.96	651.207	578.062	985.824	-1.1433	0.452723	4.8768e-09	6.05171125592479E-8	Down	2961959	2962220	-	NA
rockhopper_pred_PAE_anitsenseRNA_230	NA	NA	0	0	0.719	0.652	0.342619	1.3582	2.56365	0.677793	NA	NA	2978248	2978280	-	NA
rockhopper_pred_PAE_anitsenseRNA_233	NA	NA	1.386	0	0	0.652	0.509505	-1.08672	0.47083	0.829045	NA	NA	2984246	2984274	-	NA
rockhopper_pred_PAE_anitsenseRNA_24	NA	NA	1.386	3.045	0.719	1.303	1.61332	-1.1225	0.459297	0.669233	NA	NA	334837	334904	-	NA
rockhopper_pred_PAE_anitsenseRNA_245	NA	NA	0	15.224	33.782	18.248	16.8135	1.79146	3.46164	0.110805	NA	NA	3117384	3117588	+	NA
rockhopper_pred_PAE_anitsenseRNA_247	NA	NA	1.386	1.522	0	0.652	0.890105	-2.10532	0.232399	0.571433	NA	NA	3157301	3157432	+	NA
rockhopper_pred_PAE_anitsenseRNA_255	NA	NA	1.386	1.522	0.719	0.652	1.0698	-1.08575	0.471146	0.730283	NA	NA	3220681	3220790	-	NA
rockhopper_pred_PAE_anitsenseRNA_262	NA	NA	1.386	1.522	0.719	0.652	1.0698	-1.08575	0.471146	0.730283	NA	NA	3329821	3329979	+	NA
rockhopper_pred_PAE_anitsenseRNA_264	NA	NA	0	1.522	0	0.652	0.543526	-1.15453	0.449212	0.809549	NA	NA	3331113	3331167	+	NA
rockhopper_pred_PAE_anitsenseRNA_267	NA	NA	32927.8	38210.7	14981.4	12275.5	24598.8	-1.38402	0.383149	8.59399e-17	1.9037697600869299E-15	Down	3332377	3335919	-	NA
rockhopper_pred_PAE_anitsenseRNA_276	NA	NA	1.386	1.522	0.719	0.652	1.0698	-1.08575	0.471146	0.730283	NA	NA	3491773	3491946	+	NA
rockhopper_pred_PAE_anitsenseRNA_277	NA	NA	1.386	0	0.719	0	0.526272	-1.01535	0.494708	0.846906	NA	NA	3492048	3492076	+	NA
rockhopper_pred_PAE_anitsenseRNA_28	NA	NA	19.408	30.448	107.097	78.205	58.7895	1.89875	3.7289	0.000368809	2.0424951826504799E-3	Up	356032	356413	+	NA
rockhopper_pred_PAE_anitsenseRNA_280	NA	NA	11277.7	9883.42	3328.63	3049.33	6884.76	-1.73036	0.301377	1.57223e-27	6.5081067259833796E-26	Down	3495432	3498324	+	NA
rockhopper_pred_PAE_anitsenseRNA_281	NA	NA	0	0	0.719	0.652	0.342619	1.3582	2.56365	0.677793	NA	NA	3522778	3522870	-	NA
rockhopper_pred_PAE_anitsenseRNA_282	NA	NA	0	0	0.719	0.652	0.342619	1.3582	2.56365	0.677793	NA	NA	3522934	3522954	-	NA
rockhopper_pred_PAE_anitsenseRNA_288	NA	NA	12286.9	11183.5	27921.4	26109.2	19375.3	1.20289	2.302	5.85819e-16	1.25365345310039E-14	Up	3579917	3581679	+	NA
rockhopper_pred_PAE_anitsenseRNA_292	NA	NA	903.878	1097.65	602.331	392.978	749.209	-1.0083	0.497133	2.33773e-05	1.6468669735377999E-4	Down	3587023	3587351	+	NA
rockhopper_pred_PAE_anitsenseRNA_296	NA	NA	1.386	1.522	0.719	0.652	1.0698	-1.08575	0.471146	0.730283	NA	NA	3643685	3643696	-	NA
rockhopper_pred_PAE_anitsenseRNA_297	NA	NA	1.386	1.522	0.719	0.652	1.0698	-1.08575	0.471146	0.730283	NA	NA	3643772	3643824	-	NA
rockhopper_pred_PAE_anitsenseRNA_298	NA	NA	1.386	1.522	0.719	0.652	1.0698	-1.08575	0.471146	0.730283	NA	NA	3643938	3644016	-	NA
rockhopper_pred_PAE_anitsenseRNA_301	NA	NA	0	0	0.719	0.652	0.342619	1.3582	2.56365	0.677793	NA	NA	3695674	3695773	+	NA
rockhopper_pred_PAE_anitsenseRNA_302	NA	NA	0	0	0.719	0.652	0.342619	1.3582	2.56365	0.677793	NA	NA	3697048	3697131	+	NA
rockhopper_pred_PAE_anitsenseRNA_303	NA	NA	55582.9	67326.6	25438	22231	42644.6	-1.36647	0.387839	6.09805e-17	1.38328207755918E-15	Down	3710191	3710693	-	NA
rockhopper_pred_PAE_anitsenseRNA_310	NA	NA	0	0	0.719	0.652	0.342619	1.3582	2.56365	0.677793	NA	NA	3775006	3775245	+	NA
rockhopper_pred_PAE_anitsenseRNA_311	NA	NA	0	0	1.438	1.303	0.685238	2.3583	5.12765	0.488468	NA	NA	3775800	3776143	+	NA
rockhopper_pred_PAE_anitsenseRNA_313	NA	NA	309.148	385.167	141.598	174.005	252.48	-1.13577	0.455091	4.47458e-05	3.0172790392699798E-4	Down	3776967	3778061	+	NA
rockhopper_pred_PAE_anitsenseRNA_314	NA	NA	14349.8	17847.1	6548.01	7241.09	11496.5	-1.22331	0.428298	1.71015e-13	3.0690696425124198E-12	Down	3791257	3791707	-	NA
rockhopper_pred_PAE_anitsenseRNA_316	NA	NA	2.773	1.522	0.719	1.303	1.5793	-1.08659	0.470873	0.681136	NA	NA	3823115	3823416	+	NA
rockhopper_pred_PAE_anitsenseRNA_320	NA	NA	1.386	0	0	0.652	0.509505	-1.08672	0.47083	0.829045	NA	NA	3876330	3876411	-	NA
rockhopper_pred_PAE_anitsenseRNA_329	NA	NA	591.957	395.824	212.756	200.073	350.153	-1.26004	0.417532	2.36843e-06	2.0319743881014898E-5	Down	3979849	3980400	-	NA
rockhopper_pred_PAE_anitsenseRNA_335	NA	NA	6.932	6.09	2.156	1.303	4.12023	-1.91747	0.264719	0.270226	NA	NA	4048593	4048727	-	NA
rockhopper_pred_PAE_anitsenseRNA_338	NA	NA	0	0	0.719	0.652	0.342619	1.3582	2.56365	0.677793	NA	NA	4064775	4064879	+	NA
rockhopper_pred_PAE_anitsenseRNA_341	NA	NA	0	0	1.438	0	0.359386	1.42126	2.6782	0.667272	NA	NA	4078820	4078977	+	NA
rockhopper_pred_PAE_anitsenseRNA_345	NA	NA	288.354	432.361	163.161	162.926	261.701	-1.14277	0.452888	6.90088e-05	4.4930984082398997E-4	Down	4085449	4086094	+	NA
rockhopper_pred_PAE_anitsenseRNA_347	NA	NA	458.871	482.601	248.695	205.939	349.026	-1.05074	0.482719	1.46616e-05	1.0728479799307E-4	Down	4087047	4087735	+	NA
rockhopper_pred_PAE_anitsenseRNA_351	NA	NA	0	1.522	0.719	0	0.560293	-1.08358	0.471855	0.825445	NA	NA	4090176	4090246	+	NA
rockhopper_pred_PAE_anitsenseRNA_363	NA	NA	0	0	1.438	0	0.359386	1.42126	2.6782	0.667272	NA	NA	4168562	4168722	+	NA
rockhopper_pred_PAE_anitsenseRNA_369	NA	NA	11.091	4.567	15.813	21.506	13.2442	1.24499	2.37016	0.223329	NA	NA	4225671	4226359	+	NA
rockhopper_pred_PAE_anitsenseRNA_371	NA	NA	1.386	1.522	0.719	0.652	1.0698	-1.08575	0.471146	0.730283	NA	NA	4226860	4227174	+	NA
rockhopper_pred_PAE_anitsenseRNA_380	NA	NA	166.358	223.793	63.252	79.508	133.228	-1.44791	0.366551	4.99734e-05	3.3341071171406699E-4	Down	4268166	4268681	+	NA
rockhopper_pred_PAE_anitsenseRNA_381	NA	NA	1.386	1.522	0	0.652	0.890105	-2.10532	0.232399	0.571433	NA	NA	4268799	4268834	+	NA
rockhopper_pred_PAE_anitsenseRNA_388	NA	NA	31.885	92.866	6.469	8.472	34.9232	-3.05517	0.12031	4.87724e-05	3.2732316521323602E-4	Down	4344571	4344771	+	NA
rockhopper_pred_PAE_anitsenseRNA_395	NA	NA	0	0	0.719	0.652	0.342619	1.3582	2.56365	0.677793	NA	NA	4461907	4461951	-	NA
rockhopper_pred_PAE_anitsenseRNA_396	NA	NA	27.726	25.881	6.469	11.079	17.7888	-1.60752	0.328161	0.0629757	NA	NA	4462087	4462281	-	NA
rockhopper_pred_PAE_anitsenseRNA_398	NA	NA	1.386	1.522	0.719	0.652	1.0698	-1.08575	0.471146	0.730283	NA	NA	4463096	4463112	-	NA
rockhopper_pred_PAE_anitsenseRNA_419	NA	NA	1.386	1.522	0.719	0.652	1.0698	-1.08575	0.471146	0.730283	NA	NA	4789409	4789519	-	NA
rockhopper_pred_PAE_anitsenseRNA_420	NA	NA	1.386	7.612	16.532	19.551	11.2703	2.02298	4.06422	0.0877622	NA	NA	4789976	4790240	-	NA
rockhopper_pred_PAE_anitsenseRNA_423	NA	NA	2908.49	3213.78	661.27	648.446	1858	-2.22474	0.213937	3.2176e-38	2.3097449572871501E-36	Down	4830933	4831198	-	NA
rockhopper_pred_PAE_anitsenseRNA_425	NA	NA	9092.84	12206.6	4620.98	5688.73	7902.29	-1.04667	0.484085	1.93687e-08	2.2279928547860801E-7	Down	4843788	4844191	-	NA
rockhopper_pred_PAE_anitsenseRNA_428	NA	NA	15.249	6.09	13.657	37.147	18.0357	1.24561	2.37118	0.184648	NA	NA	4862421	4863065	-	NA
rockhopper_pred_PAE_anitsenseRNA_429	NA	NA	5194.52	6693.99	1966.56	1549.1	3851.04	-1.75777	0.295705	5.11576e-20	1.42212999567702E-18	Down	4876739	4877642	+	NA
rockhopper_pred_PAE_anitsenseRNA_430	NA	NA	8.318	36.538	0	10.427	13.8207	-2.08994	0.23489	0.109947	NA	NA	4892414	4892886	-	NA
rockhopper_pred_PAE_anitsenseRNA_449	NA	NA	2255.54	2324.7	5675.42	7015.6	4317.82	1.47042	2.77103	3.98461e-18	9.82465037103967E-17	Up	5030511	5031165	-	NA
rockhopper_pred_PAE_anitsenseRNA_45	NA	NA	19.408	16.746	4.313	13.034	13.3754	-1.05459	0.481432	0.296333	NA	NA	603184	603460	-	NA
rockhopper_pred_PAE_anitsenseRNA_450	NA	NA	11858.5	10419.3	575.017	1291.68	6036.14	-3.57692	0.0837992	7.91655e-09	9.6340671781048604E-8	Down	5065517	5067833	+	NA
rockhopper_pred_PAE_anitsenseRNA_452	NA	NA	0	3.045	0	0	0.7612	-3.58937	0.0830791	0.383899	NA	NA	5101182	5101403	-	NA
rockhopper_pred_PAE_anitsenseRNA_454	NA	NA	0	0	1.438	0	0.359386	1.42126	2.6782	0.667272	NA	NA	5108921	5109185	+	NA
rockhopper_pred_PAE_anitsenseRNA_456	NA	NA	0	1.522	2.156	2.607	1.57138	1.68442	3.21411	0.569888	NA	NA	5114712	5114951	+	NA
rockhopper_pred_PAE_anitsenseRNA_467	NA	NA	1.386	3.045	11.5	7.169	5.77505	2.08478	4.24211	0.188109	NA	NA	5161699	5161976	-	NA
rockhopper_pred_PAE_anitsenseRNA_469	NA	NA	1.386	1.522	0.719	0.652	1.0698	-1.08575	0.471146	0.730283	NA	NA	5164768	5164781	+	NA
rockhopper_pred_PAE_anitsenseRNA_481	NA	NA	1.386	1.522	0.719	0.652	1.0698	-1.08575	0.471146	0.730283	NA	NA	5264937	5265047	-	NA
rockhopper_pred_PAE_anitsenseRNA_488	NA	NA	0	0	0.719	0.652	0.342619	1.3582	2.56365	0.677793	NA	NA	5307488	5307600	-	NA
rockhopper_pred_PAE_anitsenseRNA_489	NA	NA	0	0	0.719	0.652	0.342619	1.3582	2.56365	0.677793	NA	NA	5308163	5308299	-	NA
rockhopper_pred_PAE_anitsenseRNA_493	NA	NA	12816.5	11704.2	2663.05	2963.3	7536.76	-2.12368	0.229461	7.16159e-41	5.6407481731383003E-39	Down	5345141	5349803	+	NA
rockhopper_pred_PAE_anitsenseRNA_495	NA	NA	31.885	38.06	17.969	14.338	25.563	-1.11475	0.46177	0.116436	NA	NA	5434678	5434941	+	NA
rockhopper_pred_PAE_anitsenseRNA_496	NA	NA	1.386	0	0	0.652	0.509505	-1.08672	0.47083	0.829045	NA	NA	5435123	5435191	+	NA
rockhopper_pred_PAE_anitsenseRNA_505	NA	NA	0	7.612	20.844	0	7.11409	1.45533	2.74219	0.757012	NA	NA	5485905	5486166	+	NA
rockhopper_pred_PAE_anitsenseRNA_510	NA	NA	1127.08	785.558	197.662	159.668	567.491	-2.42188	0.186613	9.51521e-22	2.91679808328375E-20	Down	5541674	5541786	-	NA
rockhopper_pred_PAE_anitsenseRNA_512	NA	NA	2.773	1.522	0.719	0.652	1.41638	-1.65253	0.318083	0.558718	NA	NA	5613942	5614201	+	NA
rockhopper_pred_PAE_anitsenseRNA_515	NA	NA	4359.96	4559.59	2614.17	1523.03	3264.19	-1.10855	0.463758	7.23941e-07	6.7524155598087396E-6	Down	5687059	5687368	+	NA
rockhopper_pred_PAE_anitsenseRNA_517	NA	NA	1092.42	892.126	181.13	295.222	615.224	-2.05749	0.240234	2.84743e-15	5.7261583174331002E-14	Down	5692569	5694471	-	NA
rockhopper_pred_PAE_anitsenseRNA_524	NA	NA	9863.64	10726.8	33272.7	25400.8	19816	1.51075	2.84957	2.3932e-18	6.0052382982329895E-17	Up	5766416	5767917	-	NA
rockhopper_pred_PAE_anitsenseRNA_526	NA	NA	504.619	554.153	1702.05	1351.64	1028.11	1.52839	2.88464	3.02106e-14	5.7108091799762102E-13	Up	5817136	5817479	-	NA
rockhopper_pred_PAE_anitsenseRNA_529	NA	NA	2205.63	2307.96	1044.38	937.803	1623.94	-1.18731	0.439122	3.04283e-12	4.9443872705873301E-11	Down	5836521	5836730	+	NA
rockhopper_pred_PAE_anitsenseRNA_531	NA	NA	199.629	237.494	574.299	319.987	332.852	1.03279	2.04597	0.000716529	3.71294715909554E-3	Up	5867846	5868143	-	NA
rockhopper_pred_PAE_anitsenseRNA_535	NA	NA	6295.26	2926.05	948.06	1614.27	2945.91	-1.8475	0.277873	0.00559409	2.2091989594342699E-2	Down	5898862	5900176	+	NA
rockhopper_pred_PAE_anitsenseRNA_537	NA	NA	191.312	245.106	484.452	438.597	339.867	1.0822	2.11726	1.87744e-05	1.3474687453442601E-4	Up	5940190	5940454	+	NA
rockhopper_pred_PAE_anitsenseRNA_541	NA	NA	0	1.522	0	0.652	0.543526	-1.15453	0.449212	0.809549	NA	NA	5950617	5950771	+	NA
rockhopper_pred_PAE_anitsenseRNA_543	NA	NA	0	0	0	1.303	0.325852	1.2928	2.45004	0.688898	NA	NA	5962846	5962971	-	NA
rockhopper_pred_PAE_anitsenseRNA_55	NA	NA	126.155	51.762	281.04	292.615	187.893	1.68282	3.21054	8.41377e-06	6.5183708683195504E-5	Up	708651	709150	+	NA
rockhopper_pred_PAE_anitsenseRNA_551	NA	NA	2406.64	4186.6	933.684	1408.33	2233.82	-1.4927	0.355348	6.08843e-09	7.4609161994961102E-8	Down	5982092	5983087	+	NA
rockhopper_pred_PAE_anitsenseRNA_553	NA	NA	5667.26	7019.78	2916.78	2360.47	4491.07	-1.26552	0.415951	2.26966e-12	3.7200183526480201E-11	Down	5985734	5986233	+	NA
rockhopper_pred_PAE_anitsenseRNA_556	NA	NA	8.318	0	0	0.652	2.2424	-3.6265	0.0809682	0.220949	NA	NA	6023477	6023701	+	NA
rockhopper_pred_PAE_anitsenseRNA_557	NA	NA	1.386	1.522	0.719	0.652	1.0698	-1.08575	0.471146	0.730283	NA	NA	6040421	6040531	-	NA
rockhopper_pred_PAE_anitsenseRNA_558	NA	NA	1.386	1.522	6.469	5.865	3.81075	2.08536	4.24381	0.273741	NA	NA	6040988	6041252	-	NA
rockhopper_pred_PAE_anitsenseRNA_570	NA	NA	1.386	1.522	0.719	0.652	1.0698	-1.08575	0.471146	0.730283	NA	NA	6239550	6239660	+	NA
rockhopper_pred_PAE_anitsenseRNA_571	NA	NA	6.932	6.09	20.126	16.293	12.3599	1.48157	2.79253	0.156352	NA	NA	6239986	6240254	+	NA
rockhopper_pred_PAE_anitsenseRNA_58	NA	NA	548.981	598.303	107.097	154.454	352.209	-2.13085	0.228323	1.71326e-15	3.5202609873642697E-14	Down	784171	784835	-	NA
rockhopper_pred_PAE_anitsenseRNA_66	NA	NA	2.773	1.522	7.906	4.562	4.19086	1.52843	2.88473	0.387425	NA	NA	835958	836196	-	NA
rockhopper_pred_PAE_anitsenseRNA_67	NA	NA	585.025	337.973	235.038	197.467	338.876	-1.0955	0.467974	0.000180776	1.07012731945762E-3	Down	836868	837629	-	NA
rockhopper_pred_PAE_anitsenseRNA_69	NA	NA	1.386	0	0.719	0	0.526272	-1.01535	0.494708	0.846906	NA	NA	838503	838605	-	NA
rockhopper_pred_PAE_anitsenseRNA_72	NA	NA	1.386	1.522	0	0.652	0.890105	-2.10532	0.232399	0.571433	NA	NA	845939	846158	+	NA
rockhopper_pred_PAE_anitsenseRNA_73	NA	NA	1.386	1.522	0	0.652	0.890105	-2.10532	0.232399	0.571433	NA	NA	846247	848107	+	NA
rockhopper_pred_PAE_anitsenseRNA_83	NA	NA	626.615	651.587	1738.71	1612.32	1157.31	1.3906	2.62187	1.18617e-14	2.3036918864967098E-13	Up	935463	936077	-	NA
rockhopper_pred_PAE_anitsenseRNA_86	NA	NA	25716.2	28441.5	11739	14224.1	20030.2	-1.06066	0.479413	4.05613e-11	6.0532344834691201E-10	Down	950949	953438	+	NA
rockhopper_pred_PAE_anitsenseRNA_87	NA	NA	11366.4	15622.9	30020.9	28925.3	21483.9	1.12709	2.18418	1.92496e-10	2.7291088836666698E-9	Up	969661	971566	-	NA
rockhopper_pred_PAE_anitsenseRNA_92	NA	NA	1.386	1.522	0.719	0.652	1.0698	-1.08575	0.471146	0.730283	NA	NA	983867	984050	-	NA
rockhopper_pred_PAE_anitsenseRNA_93	NA	NA	133.086	106.568	227.851	264.592	183.024	1.03757	2.05277	0.000821826	4.1911639406783099E-3	Up	984269	984541	-	NA
rockhopper_pred_PAE_anitsenseRNA_95	NA	NA	31.885	27.403	13.657	0	18.2363	-2.12994	0.228468	0.0651664	NA	NA	987957	988232	-	NA
rockhopper_pred_PAE_anitsenseRNA_96	NA	NA	1.386	0	0.719	0	0.526272	-1.01535	0.494708	0.846906	NA	NA	988797	988868	-	NA
rockhopper_pred_PAE_anitsenseRNA_97	NA	NA	0	0	0.719	0.652	0.342619	1.3582	2.56365	0.677793	NA	NA	989785	989842	-	NA
rockhopper_pred_PAE_anitsenseRNA_98	NA	NA	11359.5	14156.8	6264.81	6153.4	9483.62	-1.0389	0.486699	1.92983e-10	2.7291927392009402E-9	Down	990888	991622	-	NA
rockhopper_pred_PAE_non-anitsenseRNA_365	NA	NA	1.386	1.522	0.719	0.652	1.0698	-1.08575	0.471146	0.730283	NA	NA	4195359	4195369	-	NA
rockhopper_pred_PAE_non-anitsenseRNA_433	NA	NA	88.724	102.001	46.001	38.451	68.7942	-1.1756	0.4427	0.00919587	3.3493762468580102E-2	Down	4917474	4917528	-	NA
rockhopper_pred_PAE_non-anitsenseRNA_437	NA	NA	3.80294e+06	4.29012e+06	2.05598e+06	1.97263e+06	3.03042e+06	-1.0064	0.497786	7.67017e-12	1.2150143355913601E-10	Down	4956322	4956703	+	NA
rockhopper_pred_PAE_non-anitsenseRNA_441	NA	NA	1.386	1.522	0.719	0.652	1.0698	-1.08575	0.471146	0.730283	NA	NA	4965958	4966004	-	NA
rockhopper_pred_PAE_non-anitsenseRNA_485	NA	NA	688.999	589.169	312.666	290.009	470.21	-1.0854	0.47126	9.5141e-07	8.7588409724757308E-6	Down	5269486	5269675	-	NA
rockhopper_pred_PAE_non-anitsenseRNA_486	NA	NA	394844	317740	950190	659239	580503	1.17542	2.25858	1.46381e-09	1.8952726853207801E-8	Up	5308602	5308927	+	NA
rockhopper_pred_PAE_non-anitsenseRNA_490	NA	NA	18110.8	74165.2	263943	165865	130521	2.21967	4.65788	0.0233594	7.1672608688389997E-2	Up	5308596	5308961	-	NA
rockhopper_pred_PAE_non-anitsenseRNA_554	NA	NA	1.386	1.522	0.719	0.652	1.0698	-1.08575	0.471146	0.730283	NA	NA	5986129	5986184	-	NA
rockhopper_pred_PAE_non-anitsenseRNA_561	NA	NA	451.939	374.51	200.537	187.691	303.669	-1.09102	0.469428	1.67355e-05	1.21519631436256E-4	Down	6044968	6045159	-	NA
rockhopper_pred_PAE_non-anitsenseRNA_573	NA	NA	246.764	318.181	124.348	136.206	206.375	-1.11504	0.461677	0.000149891	9.0332614270494105E-4	Down	6253493	6253505	-	NA
