# Supplementary material for: Transcriptomic profiling reveals RetS-mediated regulation of type VI secretion system and host cell responses in Pseudomonas aeruginosa infections
Source: Front Cell Infect Microbiol. 2025 Jun 10;15:1582339. doi: 10.3389/fcimb.2025.1582339 (PMC12185982; doi:10.3389/fcimb.2025.1582339)
Supplement: Supplementary Table 4 — A549 cells transcriptome data: Supplementary Table S4 .xlsx. [file Table4.xlsx]

## Sheet: Sheet1
id	SYMBOL	WT1	WT2	retS1	retS2	baseMean	log2FoldChange	lfcSE	stat	pvalue	padj	sig	Description
ENSG00000000457	SCYL3	478.898	407	245.789	175.371	326.765	-1.07283	0.320457	11.0121	0.000905195	0.00718258	Down	SCY1 like pseudokinase 3
ENSG00000002016	RAD52	411.668	463	166.894	146.655	297.054	-1.47979	0.316173	21.2379	4.05657e-06	7.83436e-05	Down	RAD52 homolog, DNA repair protein
ENSG00000003137	CYP26B1	5933.73	5662	13087.5	16710.5	10348.4	1.3616	0.175343	58.234	2.3272e-14	3.64374e-12	Up	cytochrome P450 family 26 subfamily B member 1
ENSG00000003400	CASP10	137.223	149	244.778	343.563	218.641	1.03967	0.366905	7.8992	0.00494565	0.0277526	Up	caspase 10
ENSG00000003756	RBM5	13680.8	13524	3933.64	3967.89	8776.59	-1.78366	0.155772	123.807	9.28433e-29	1.35675e-25	Down	RNA binding motif protein 5
ENSG00000004776	HSPB6	180.508	72	382.339	308.694	235.885	1.45037	0.432844	10.8635	0.000980761	0.00764384	Up	heat shock protein family B (small) member 6
ENSG00000005102	MEOX1	49.732	35	116.32	143.578	86.1576	1.61535	0.543727	8.53106	0.00349137	0.0211777	Up	mesenchyme homeobox 1
ENSG00000005801	ZNF195	1019.5	859	519.9	413.301	702.926	-1.00942	0.247931	16.302	5.40059e-05	0.000712601	Down	zinc finger protein 195
ENSG00000006016	CRLF1	430.088	466	875.941	997.87	692.475	1.06442	0.236554	19.8801	8.24549e-06	0.000143588	Up	cytokine receptor like factor 1
ENSG00000006451	RALA	10295.4	10054	5217.21	3835.6	7350.55	-1.16853	0.186432	38.2853	6.11219e-10	3.35998e-08	Down	RAS like proto-oncogene A
ENSG00000006468	ETV1	93.938	81	189.147	193.831	139.479	1.12987	0.425162	6.93736	0.00844136	0.0418986	Up	ETS variant transcription factor 1
ENSG00000006611	USH1C	1103.31	1268	546.199	605.081	880.647	-1.04234	0.223518	21.3603	3.80576e-06	7.41531e-05	Down	USH1 protein network component harmonin
ENSG00000006837	CDKL3	58.941	66	219.491	154.86	124.823	1.58371	0.462987	11.3089	0.000771348	0.00632664	Up	cyclin dependent kinase like 3
ENSG00000007314	SCN4A	103.147	118	310.524	504.576	259.062	1.88238	0.367509	24.9429	5.90544e-07	1.48046e-05	Up	sodium voltage-gated channel alpha subunit 4
ENSG00000008056	SYN1	27.629	43	190.158	221.521	120.577	2.54599	0.485845	25.5327	4.34943e-07	1.13163e-05	Up	synapsin I
ENSG00000008118	CAMK1G	34.075	25	126.435	138.451	80.9903	2.1629	0.560574	14.1025	0.000173113	0.00186354	Up	calcium/calmodulin dependent protein kinase IG
ENSG00000008323	PLEKHG6	26.708	42	111.263	113.837	73.4519	1.71413	0.586129	8.23053	0.00411914	0.0241063	Up	pleckstrin homology and RhoGEF domain containing G6
ENSG00000008516	MMP25	291.023	262	916.4	1398.87	717.072	2.06542	0.270336	54.6823	1.41675e-13	1.94094e-11	Up	matrix metallopeptidase 25
ENSG00000009780	FAM76A	273.525	253	143.63	115.888	196.511	-1.02067	0.371869	7.42118	0.00644604	0.0338538	Down	family with sequence similarity 76 member A
ENSG00000010310	GIPR	206.295	276	122.389	86.147	172.708	-1.20898	0.411848	8.43499	0.0036807	0.0220515	Down	gastric inhibitory polypeptide receptor
ENSG00000010318	PHF7	60.783	17	148.687	129.221	88.9228	1.83296	0.628061	8.12558	0.0043645	0.0251432	Up	PHD finger protein 7
ENSG00000010319	SEMA3G	64.467	131	479.441	476.886	287.948	2.29335	0.376544	34.4618	4.34697e-09	1.85471e-07	Up	semaphorin 3G
ENSG00000010671	BTK	24.866	27	239.721	242.032	133.405	3.21619	0.463585	44.0936	3.13041e-11	2.51811e-09	Up	Bruton tyrosine kinase
ENSG00000010810	FYN	1900.86	2002	905.274	948.644	1439.19	-1.07392	0.193681	30.1475	4.00406e-08	1.34255e-06	Down	FYN proto-oncogene, Src family tyrosine kinase
ENSG00000011426	ANLN	23019.4	19102	9690.98	8829.05	15160.3	-1.18548	0.167818	48.5795	3.1717e-12	3.2717e-10	Down	anillin, actin binding protein
ENSG00000013297	CLDN11	185.113	154	435.948	435.863	302.731	1.36162	0.313164	18.4051	1.78583e-05	0.000279609	Up	claudin 11
ENSG00000013375	PGM3	4030.11	3597	1899.56	1371.17	2724.46	-1.22152	0.204853	34.6054	4.03784e-09	1.73974e-07	Down	phosphoglucomutase 3
ENSG00000013392	RWDD2A	198.927	242	82.941	109.735	158.401	-1.19421	0.414906	8.11695	0.00438533	0.0252383	Down	RWD domain containing 2A
ENSG00000013441	CLK1	11797.5	10691	5832.19	4806.8	8281.87	-1.07983	0.172309	38.414	5.72213e-10	3.1654e-08	Down	CDC like kinase 1
ENSG00000014164	ZC3H3	2275.69	2409	874.93	1387.58	1736.8	-1.05008	0.233963	19.7447	8.85063e-06	0.000152655	Down	zinc finger CCCH-type containing 3
ENSG00000015520	NPC1L1	896.092	801	1513.17	2334.18	1386.11	1.18062	0.239569	23.6937	1.12951e-06	2.56902e-05	Up	NPC1 like intracellular cholesterol transporter 1
ENSG00000022976	ZNF839	357.332	433	130.481	184.601	276.353	-1.32667	0.3421	14.6494	0.000129475	0.0014869	Down	zinc finger protein 839
ENSG00000023902	PLEKHO1	599.544	745	312.547	293.31	487.6	-1.14977	0.269356	17.8494	2.39095e-05	0.000356832	Down	pleckstrin homology domain containing O1
ENSG00000024048	UBR2	2854.05	2657	1353.36	1322.97	2046.85	-1.04211	0.181884	32.208	1.38516e-08	5.22619e-07	Down	ubiquitin protein ligase E3 component n-recognin 2
ENSG00000026036	RTEL1-TNFRSF6B	3031.8	4751	780.862	1221.44	2446.27	-1.95859	0.255936	54.7554	1.36501e-13	1.88479e-11	Down	RTEL1-TNFRSF6B readthrough (NMD candidate)
ENSG00000028310	BRD9	11560.8	11854	4449.5	5234.46	8274.69	-1.27376	0.165868	57.2074	3.92202e-14	5.77954e-12	Down	bromodomain containing 9
ENSG00000029534	ANK1	959.639	769	1493.95	2231.62	1363.55	1.10753	0.241572	20.566	5.76106e-06	0.000105786	Up	ankyrin 1
ENSG00000034533	ASTE1	203.532	241	108.228	78.968	157.932	-1.24727	0.416714	8.76328	0.00307356	0.0191561	Down	asteroid homolog 1
ENSG00000034677	RNF19A	4720.83	3771	1826.73	1569.11	2971.92	-1.32237	0.192858	45.5577	1.48209e-11	1.29303e-09	Down	ring finger protein 19A, RBR E3 ubiquitin protein ligase
ENSG00000038210	PI4K2B	1421.96	1399	758.609	526.113	1026.42	-1.13464	0.237486	22.3302	2.29563e-06	4.75279e-05	Down	phosphatidylinositol 4-kinase type 2 beta
ENSG00000039987	BEST2	16.577	0	118.343	121.016	63.9841	3.84921	2.28501	2.2853	0.130605	0.305819	noSig	bestrophin 2
ENSG00000040633	PHF23	5493.52	5893	2406.31	2720.81	4128.41	-1.1511	0.17134	44.0507	3.19975e-11	2.5505e-09	Down	PHD finger protein 23
ENSG00000042062	RIPOR3	65.388	31	137.561	253.313	121.816	2.01677	0.536553	13.361	0.000256912	0.00259816	Up	RIPOR family member 3
ENSG00000042088	TDP1	987.267	1068	420.775	414.326	722.592	-1.29921	0.230454	30.9557	2.6399e-08	9.18518e-07	Down	tyrosyl-DNA phosphodiesterase 1
ENSG00000043514	TRIT1	2014.14	1873	798.057	738.404	1355.9	-1.33913	0.198369	44.2361	2.91058e-11	2.35207e-09	Down	tRNA isopentenyltransferase 1
ENSG00000044090	CUL7	8967.37	10030	4273.5	5162.67	7108.39	-1.00952	0.173907	33.0517	8.97407e-09	3.54435e-07	Down	cullin 7
ENSG00000047617	ANO2	431.008	369	200.273	185.626	296.477	-1.05199	0.314615	10.9995	0.000911347	0.00722159	Down	anoctamin 2
ENSG00000047621	C12orf4	519.42	434	230.617	196.908	345.236	-1.15727	0.302548	14.3414	0.000152474	0.00169226	Down	chromosome 12 open reading frame 4
ENSG00000047634	SCML1	9154.33	6637	17819.2	14125	11933.9	1.01637	0.19798	25.8352	3.7184e-07	9.80539e-06	Up	Scm polycomb group protein like 1
ENSG00000051341	POLQ	1681.67	1297	720.173	736.352	1108.8	-1.03236	0.221398	21.3521	3.82197e-06	7.43863e-05	Down	DNA polymerase theta
ENSG00000053438	NNAT	126.171	92	233.652	326.128	194.488	1.35826	0.395229	11.4986	0.00069647	0.00582418	Up	neuronatin
ENSG00000054356	PTPRN	0	6	105.194	51.278	40.618	4.73362	1.04537	18.5712	1.63673e-05	0.000258574	Up	protein tyrosine phosphatase receptor type N
ENSG00000056277	ZNF280C	602.307	380	72.827	48.201	275.834	-3.02081	0.38307	56.065	7.01151e-14	1.00782e-11	Down	zinc finger protein 280C
ENSG00000056487	PHF21B	427.325	445	166.894	172.294	302.878	-1.36274	0.308639	18.9869	1.31619e-05	0.00021371	Down	PHD finger protein 21B
ENSG00000057294	PKP2	1305	1268	2514.54	2838.75	1981.57	1.05692	0.185952	31.6769	1.82075e-08	6.65181e-07	Up	plakophilin 2
ENSG00000057593	F7	42.364	15	129.469	151.783	84.6541	2.28873	0.612204	13.095	0.000296079	0.00291273	Up	coagulation factor VII
ENSG00000057704	TMCC3	46.969	31	3.034	0	20.2508	-4.6785	1.37807	11.0186	0.00090201	0.00716054	Down	transmembrane and coiled-coil domain family 3
ENSG00000058335	RASGRF1	112.357	118	288.272	360.997	219.906	1.49507	0.358584	16.8458	4.05426e-05	0.000554562	Up	Ras protein specific guanine nucleotide releasing factor 1
ENSG00000059915	PSD	129.855	136	370.201	382.534	254.648	1.50168	0.330684	19.9827	7.81445e-06	0.000136761	Up	pleckstrin and Sec7 domain containing
ENSG00000064703	DDX20	1648.52	1399	486.522	499.448	1008.37	-1.62817	0.217291	53.8475	2.16666e-13	2.92265e-11	Down	DEAD-box helicase 20
ENSG00000065485	PDIA5	5046.85	5070	1753.9	1761.91	3408.17	-1.52483	0.168039	79.0493	6.05781e-19	1.93145e-16	Down	protein disulfide isomerase family A member 5
ENSG00000065989	PDE4A	803.997	881	1344.26	1753.71	1195.74	0.878669	0.220298	15.6948	7.44301e-05	0.000934961	noSig	phosphodiesterase 4A
ENSG00000066336	SPI1	239.449	265	985.181	1044.02	633.413	2.0085	0.243408	64.2861	1.07602e-15	2.07353e-13	Up	Spi-1 proto-oncogene
ENSG00000066427	ATXN3	449.428	386	199.261	131.272	291.49	-1.33769	0.340914	14.9899	0.000108087	0.00128155	Down	ataxin 3
ENSG00000067082	KLF6	32863.5	31646	4085.36	4070.45	18166.3	-2.98361	0.152427	331.065	5.63394e-74	9.87968e-70	Down	KLF transcription factor 6
ENSG00000067365	METTL22	1224.88	1405	556.314	595.851	945.51	-1.19054	0.218438	29.024	7.14855e-08	2.20699e-06	Down	methyltransferase 22, Kin17 lysine
ENSG00000068394	GPKOW	4068.79	4375	1914.73	2195.72	3138.56	-1.03858	0.177331	33.6342	6.65118e-09	2.71245e-07	Down	G-patch domain and KOW motifs
ENSG00000068976	PYGM	595.86	731	1749.86	2400.84	1369.39	1.64565	0.229256	49.2156	2.29325e-12	2.42256e-10	Up	glycogen phosphorylase, muscle associated
ENSG00000069399	BCL3	913.591	1345	2601.53	4091.99	2238.03	1.56763	0.251116	37.2802	1.02318e-09	5.23103e-08	Up	BCL3 transcription coactivator
ENSG00000069764	PLA2G10	78.281	79	170.94	181.524	127.436	1.16414	0.440323	6.85901	0.00881955	0.0433706	Up	phospholipase A2 group X
ENSG00000070047	PHRF1	6162.13	7003	1843.93	2794.65	4450.93	-1.50498	0.211777	48.4436	3.3993e-12	3.44567e-10	Down	PHD and ring finger domains 1
ENSG00000070269	TMEM260	538.761	453	252.87	182.55	356.795	-1.18765	0.311244	14.2499	0.000160067	0.00175543	Down	transmembrane protein 260
ENSG00000070371	CLTCL1	2936.01	2942	1291.66	1376.3	2136.49	-1.13961	0.180118	39.1319	3.96123e-10	2.30014e-08	Down	clathrin heavy chain like 1
ENSG00000070388	FGF22	88.412	64	203.307	232.802	147.13	1.51538	0.429169	12.084	0.00050857	0.00452475	Up	fibroblast growth factor 22
ENSG00000070886	EPHA8	1.842	9	113.286	165.115	72.3107	4.702	0.757028	35.4907	2.56277e-09	1.17646e-07	Up	EPH receptor A8
ENSG00000071189	SNX13	1537.08	1281	574.52	606.106	999.676	-1.25534	0.218934	32.0388	1.51125e-08	5.66966e-07	Down	sorting nexin 13
ENSG00000071243	ING3	1752.58	1705	644.312	606.106	1177	-1.46735	0.202835	50.5495	1.16195e-12	1.31458e-10	Down	inhibitor of growth family member 3
ENSG00000072182	ASIC4	48.811	27	81.93	149.732	76.8681	1.60912	0.614005	6.62869	0.0100349	0.0479617	Up	acid sensing ion channel subunit family member 4
ENSG00000072401	UBE2D1	2558.42	2633	1279.52	1048.12	1879.77	-1.15719	0.194547	34.5604	4.13237e-09	1.77611e-07	Down	ubiquitin conjugating enzyme E2 D1
ENSG00000072818	ACAP1	112.357	46	269.053	281.004	177.103	1.79356	0.46039	14.4859	0.000141213	0.00159146	Up	ArfGAP with coiled-coil, ankyrin repeat and PH domains 1
ENSG00000073417	PDE8A	6592.22	6468	4993.67	5156.52	5802.6	-0.363681	0.159851	5.16315	0.0230711	0.0906894	noSig	phosphodiesterase 8A
ENSG00000073670	ADAM11	215.504	123	308.501	382.534	257.385	1.0282	0.374204	7.42695	0.00642543	0.0337759	Up	ADAM metallopeptidase domain 11
ENSG00000073861	TBX21	0	0	89.01	107.684	49.1735	9.12183	1.6037	48.4992	3.30425e-12	3.3885e-10	Up	T-box transcription factor 21
ENSG00000074527	NTN4	3332.95	2880	943.71	1353.74	2127.6	-1.43537	0.217019	42.1759	8.34202e-11	5.78204e-09	Down	netrin 4
ENSG00000075702	WDR62	11114.1	12173	3337.88	4590.41	7803.85	-1.55446	0.189585	64.2872	1.07543e-15	2.07353e-13	Down	WD repeat domain 62
ENSG00000075711	DLG1	3960.12	3419	1727.61	1277.85	2596.14	-1.29587	0.204438	38.9824	4.27651e-10	2.46589e-08	Down	discs large MAGUK scaffold protein 1
ENSG00000075856	SART3	5581.01	5879	2487.23	2830.55	4194.45	-1.10771	0.17086	41.0932	1.4514e-10	9.28894e-09	Down	spliceosome associated factor 3, U4/U6 recycling protein
ENSG00000076650	GPATCH1	895.171	978	389.42	504.576	691.792	-1.06715	0.247258	18.2838	1.90321e-05	0.000293023	Down	G-patch domain containing 1
ENSG00000076662	ICAM3	399.696	307	778.839	891.212	594.187	1.24007	0.260229	22.1606	2.50764e-06	5.14315e-05	Up	intercellular adhesion molecule 3
ENSG00000076826	CAMSAP3	351.806	476	714.104	1032.74	643.662	1.07787	0.279447	14.586	0.000133903	0.00152381	Up	calmodulin regulated spectrin associated protein family member 3
ENSG00000077152	UBE2T	2053.74	1998	1001.37	878.905	1483	-1.10758	0.1962	31.2072	2.319e-08	8.19879e-07	Down	ubiquitin conjugating enzyme E2 T
ENSG00000077454	LRCH4	3503.32	4132	1085.32	1618.34	2584.74	-1.49779	0.219715	44.6366	2.3721e-11	1.97143e-09	Down	leucine rich repeats and calponin homology domain containing 4
ENSG00000078687	TNRC6C	26.708	23	80.918	98.454	57.27	1.85056	0.647946	7.82434	0.00515473	0.0287054	Up	trinucleotide repeat containing adaptor 6C
ENSG00000078814	MYH7B	95.78	80	215.445	236.904	157.032	1.36294	0.407857	10.885	0.000969484	0.00757277	Up	myosin heavy chain 7B
ENSG00000079134	THOC1	1293.03	1353	436.959	430.735	878.43	-1.60852	0.218051	52.2959	4.77362e-13	5.89509e-11	Down	THO complex subunit 1
ENSG00000079482	OPHN1	909.907	830	446.062	405.096	647.766	-1.03158	0.239848	18.1891	2.00015e-05	0.000304203	Down	oligophrenin 1
ENSG00000080608	PUM3	2232.4	1851	1053.96	959.925	1524.32	-1.0199	0.202573	24.8948	6.05451e-07	1.51242e-05	Down	pumilio RNA binding family member 3
ENSG00000080839	RBL1	1440.38	1130	477.418	357.921	851.429	-1.62162	0.249445	40.5113	1.95485e-10	1.21561e-08	Down	RB transcriptional corepressor like 1
ENSG00000081041	CXCL2	1409.99	1419	605.876	772.247	1051.78	-1.03765	0.220773	21.6916	3.20191e-06	6.38053e-05	Down	C-X-C motif chemokine ligand 2
ENSG00000081692	JMJD4	952.271	1078	340.869	390.739	690.469	-1.47247	0.240153	36.3541	1.64536e-09	7.88336e-08	Down	jumonji domain containing 4
ENSG00000081721	DUSP12	2087.81	2415	1003.39	881.982	1597.05	-1.25585	0.199459	38.584	5.24484e-10	2.95735e-08	Down	dual specificity phosphatase 12
ENSG00000082196	C1QTNF3	43.285	36	127.446	104.607	77.8347	1.54856	0.560134	7.40885	0.00649038	0.0340459	Up	C1q and TNF related 3
ENSG00000083817	ZNF416	191.559	181	78.895	62.559	128.503	-1.39706	0.446635	9.53089	0.00202042	0.0137592	Down	zinc finger protein 416
ENSG00000085274	MYNN	3689.36	3007	1602.18	1208.11	2376.66	-1.25269	0.208495	35.0946	3.14077e-09	1.40144e-07	Down	myoneurin
ENSG00000085382	HACE1	512.053	472	216.457	174.345	343.714	-1.33229	0.302444	18.9064	1.37293e-05	0.000221284	Down	HECT domain and ankyrin repeat containing E3 ubiquitin protein ligase 1
ENSG00000086102	NFX1	3311.77	3321	1540.48	1688.07	2465.33	-1.03874	0.177627	33.5459	6.96008e-09	2.82334e-07	Down	nuclear transcription factor, X-box binding 1
ENSG00000086570	FAT2	6.447	0	43.494	41.022	22.7407	3.69257	1.23253	8.09482	0.0044392	0.025486	Up	FAT atypical cadherin 2
ENSG00000086730	LAT2	177.745	140	288.272	399.969	251.496	1.11427	0.354473	9.69791	0.00184478	0.0127967	Up	linker for activation of T cells family member 2
ENSG00000087237	CETP	21.182	10	98.113	110.761	60.014	2.73856	0.680229	15.0244	0.000106129	0.00126319	Up	cholesteryl ester transfer protein
ENSG00000087258	GNAO1	189.717	268	443.028	547.649	362.099	1.11479	0.313858	12.3684	0.000436666	0.00397167	Up	G protein subunit alpha o1
ENSG00000088305	DNMT3B	456.795	625	218.48	295.361	398.909	-1.07379	0.309352	11.8276	0.00058358	0.00508379	Down	DNA methyltransferase 3 beta
ENSG00000088451	TGDS	1446.83	1320	682.749	435.863	971.359	-1.30646	0.2534	25.8208	3.74632e-07	9.83466e-06	Down	TDP-glucose 4,6-dehydratase
ENSG00000088899	LZTS3	764.395	924	281.191	435.863	601.362	-1.23548	0.282758	18.616	1.59869e-05	0.000253249	Down	leucine zipper tumor suppressor family member 3
ENSG00000089234	BRAP	1964.4	1737	816.264	795.835	1328.38	-1.19922	0.200407	34.9539	3.37612e-09	1.49127e-07	Down	BRCA1 associated protein
ENSG00000089505	CMTM1	35.917	29	97.102	110.761	68.195	1.67788	0.595215	7.66923	0.00561704	0.0305333	Up	CKLF like MARVEL transmembrane domain containing 1
ENSG00000089692	LAG3	155.642	182	737.368	924.03	499.76	2.29947	0.276274	64.4732	9.7856e-16	1.92809e-13	Up	lymphocyte activating 3
ENSG00000090238	YPEL3	266.157	293	878.976	736.352	543.621	1.53083	0.259173	33.6698	6.53067e-09	2.67575e-07	Up	yippee like 3
ENSG00000090432	MUL1	1827.18	2342	884.033	967.104	1505.08	-1.17121	0.209829	30.4211	3.47726e-08	1.17944e-06	Down	mitochondrial E3 ubiquitin protein ligase 1
ENSG00000091732	ZC3HC1	1266.32	1421	665.553	653.282	1001.54	-1.02678	0.212585	22.9241	1.68526e-06	3.6128e-05	Down	zinc finger C3HC-type containing 1
ENSG00000092068	SLC7A8	235.765	330	641.278	765.068	493.028	1.31449	0.28406	20.8306	5.0175e-06	9.36031e-05	Up	solute carrier family 7 member 8
ENSG00000092208	GEMIN2	365.62	473	142.619	150.757	282.999	-1.51495	0.329083	20.5104	5.9307e-06	0.000108334	Down	gem nuclear organelle associated protein 2
ENSG00000095464	PDE6C	6.447	0	11.126	0	4.39325	0.782987	2.72073	0.0821588	0.774393		noSig	phosphodiesterase 6C
ENSG00000095752	IL11	8703.06	10397	3299.45	3879.7	6569.8	-1.41167	0.177637	60.8666	6.10755e-15	1.05789e-12	Down	interleukin 11
ENSG00000096654	ZNF184	574.678	530	290.295	243.058	409.508	-1.05049	0.281453	13.6983	0.000214643	0.00221933	Down	zinc finger protein 184
ENSG00000096717	SIRT1	9426.93	8184	4786.32	3554.59	6487.96	-1.0782	0.190815	31.2328	2.28863e-08	8.1285e-07	Down	sirtuin 1
ENSG00000099338	CATSPERG	23.024	6	41.471	128.195	49.6724	2.54108	0.850631	8.23896	0.00410006	0.0240223	Up	cation channel sperm associated auxiliary subunit gamma
ENSG00000099617	EFNA2	141.828	181	404.592	457.4	296.205	1.41771	0.322309	18.7835	1.46427e-05	0.000234283	Up	ephrin A2
ENSG00000099840	IZUMO4	51.574	38	122.389	172.294	96.0642	1.71654	0.524755	10.2967	0.0013327	0.00979059	Up	IZUMO family member 4
ENSG00000099849	RASSF7	4227.2	5326	1856.07	2157.78	3391.76	-1.25094	0.191096	41.6447	1.09459e-10	7.27781e-09	Down	Ras association domain family member 7
ENSG00000099889	ARVCF	377.593	595	30.344	41.022	260.99	-3.76857	0.397055	79.9116	3.91546e-19	1.27151e-16	Down	ARVCF delta catenin family member
ENSG00000099949	LZTR1	2075.84	2431	823.344	1006.08	1584.06	-1.30068	0.206611	38.4909	5.50085e-10	3.06231e-08	Down	leucine zipper like post translational regulator 1
ENSG00000099954	CECR2	20.261	11	57.654	89.224	44.5348	2.22854	0.765551	8.00492	0.00466505	0.026434	Up	CECR2 histone acetyl-lysine reader
ENSG00000099985	OSM	36.838	65	203.307	244.083	137.307	2.13798	0.467611	19.706	9.03191e-06	0.00015543	Up	oncostatin M
ENSG00000099992	TBC1D10A	1370.39	1850	613.968	715.841	1137.55	-1.27585	0.230499	29.7989	4.79266e-08	1.56216e-06	Down	TBC1 domain family member 10A
ENSG00000100038	TOP3B	823.337	921	229.606	347.665	580.402	-1.59544	0.278397	31.5569	1.93676e-08	7.00269e-07	Down	DNA topoisomerase III beta
ENSG00000100092	SH3BP1	113.278	211	404.592	403.045	282.979	1.31808	0.366109	12.6082	0.000384064	0.00358623	Up	SH3 domain binding protein 1
ENSG00000100167	SEPTIN3	310.363	321	921.458	865.573	604.598	1.50114	0.243105	36.8524	1.27421e-09	6.29424e-08	Up	septin 3
ENSG00000100246	DNAL4	33.154	42	131.492	95.377	75.506	1.59509	0.57604	7.4139	0.00647218	0.0339809	Up	dynein axonemal light chain 4
ENSG00000100271	TTLL1	9.21	4	39.448	56.406	27.2658	2.85272	0.98289	7.81502	0.00518136	0.0288187	Up	TTL family tubulin polyglutamylase complex subunit L1
ENSG00000100284	TOM1	3376.23	4081	1422.14	1688.07	2641.86	-1.26158	0.192964	41.5395	1.15514e-10	7.55839e-09	Down	target of myb1 membrane trafficking protein
ENSG00000100288	CHKB	815.048	1128	316.593	503.55	690.798	-1.24427	0.288471	18.1212	2.07278e-05	0.00031416	Down	choline kinase beta
ENSG00000100307	CBX7	72.756	116	219.491	213.317	155.391	1.19874	0.428067	7.6756	0.00559724	0.0304832	Up	chromobox 7
ENSG00000100336	APOL4	40.522	17	85.976	119.991	65.8721	1.83647	0.65869	7.43892	0.00638282	0.0336224	Up	apolipoprotein L4
ENSG00000100439	ABHD4	5563.51	5751	10729.8	12215.5	8564.93	1.02003	0.162457	38.6509	5.06795e-10	2.86863e-08	Up	abhydrolase domain containing 4, N-acyl phospholipase B
ENSG00000100479	POLE2	614.279	672	230.617	179.473	424.092	-1.64893	0.28564	32.0364	1.51312e-08	5.66966e-07	Down	DNA polymerase epsilon 2, accessory subunit
ENSG00000100483	VCPKMT	547.97	630	242.755	181.524	400.562	-1.47289	0.29582	24.0008	9.62969e-07	2.24556e-05	Down	valosin containing protein lysine methyltransferase
ENSG00000100592	DAAM1	924.642	851	449.097	427.659	663.099	-1.01817	0.23628	18.2665	1.92052e-05	0.000295423	Down	dishevelled associated activator of morphogenesis 1
ENSG00000100628	ASB2	5.526	13	93.056	119.991	57.8931	3.53182	0.72674	21.4845	3.56702e-06	6.99679e-05	Up	ankyrin repeat and SOCS box containing 2
ENSG00000100664	EIF5	24485.5	23306	7259.39	7047.65	15524.6	-1.74003	0.153371	121.746	2.62337e-28	3.53872e-25	Down	eukaryotic translation initiation factor 5
ENSG00000100726	TELO2	7394.37	9276	1838.87	2522.88	5258.03	-1.9343	0.202689	85.2012	2.69494e-20	1.09406e-17	Down	telomere maintenance 2
ENSG00000100908	EMC9	921.879	1073	466.292	472.783	733.489	-1.08682	0.233106	21.328	3.87043e-06	7.51626e-05	Down	ER membrane protein complex subunit 9
ENSG00000100982	PCIF1	1658.65	1991	732.311	1018.38	1350.08	-1.05979	0.228544	21.0804	4.40404e-06	8.37628e-05	Down	phosphorylated CTD interacting factor 1
ENSG00000100991	TRPC4AP	16025.6	18009	7088.45	8288.58	12352.9	-1.14622	0.166987	45.9502	1.21297e-11	1.07428e-09	Down	transient receptor potential cation channel subfamily C member 4 associated protein
ENSG00000101104	PABPC1L	2002.16	2067	860.769	1105.55	1508.87	-1.04927	0.207359	25.1172	5.39488e-07	1.36712e-05	Down	poly(A) binding protein cytoplasmic 1 like
ENSG00000101162	TUBB1	84.728	54	184.089	148.706	117.881	1.26086	0.481105	6.71705	0.00954957	0.0461429	Up	tubulin beta 1 class VI
ENSG00000101198	NKAIN4	563.626	613	1192.53	1851.14	1055.07	1.37124	0.250388	29.0384	7.09576e-08	2.19843e-06	Up	sodium/potassium transporting ATPase interacting 4
ENSG00000101199	ARFGAP1	13728.7	16507	5637.99	7436.34	10827.5	-1.20951	0.187844	40.3199	2.15605e-10	1.31677e-08	Down	ADP ribosylation factor GTPase activating protein 1
ENSG00000101361	NOP56	13266.4	13729	6688.91	6567.69	10063	-1.026	0.154976	42.9601	5.58668e-11	4.09908e-09	Down	NOP56 ribonucleoprotein
ENSG00000101447	FAM83D	2955.36	3387	1211.75	1572.18	2281.57	-1.18788	0.201208	33.982	5.56245e-09	2.31694e-07	Down	family with sequence similarity 83 member D
ENSG00000101639	CEP192	1837.31	1307	772.77	740.455	1164.38	-1.05535	0.230293	20.6005	5.65826e-06	0.000104117	Down	centrosomal protein 192
ENSG00000101665	SMAD7	5515.62	5788	10080.4	13167.2	8637.8	1.0403	0.179832	32.7802	1.03192e-08	4.04827e-07	Up	SMAD family member 7
ENSG00000102057	KCND1	1219.35	1254	2153.44	3179.24	1951.51	1.10839	0.220198	24.7796	6.42756e-07	1.58306e-05	Up	potassium voltage-gated channel subfamily D member 1
ENSG00000102109	PCSK1N	13.814	25	143.63	144.604	81.7621	2.89711	0.588102	22.3418	2.28184e-06	4.74103e-05	Up	proprotein convertase subtilisin/kexin type 1 inhibitor
ENSG00000102362	SYTL4	292.865	253	92.045	128.195	191.526	-1.30989	0.386905	11.1848	0.000824701	0.00668606	Down	synaptotagmin like 4
ENSG00000102595	UGGT2	1285.66	862	618.014	343.563	777.309	-1.15939	0.305658	14.0537	0.000177663	0.00190315	Down	UDP-glucose glycoprotein glucosyltransferase 2
ENSG00000102871	TRADD	569.152	592	259.95	299.464	430.142	-1.05358	0.273776	14.5604	0.00013574	0.00153868	Down	TNFRSF1A associated via death domain
ENSG00000102886	GDPD3	116.041	117	331.765	323.052	221.964	1.49055	0.349116	17.6779	2.61653e-05	0.000383001	Up	glycerophosphodiester phosphodiesterase domain containing 3
ENSG00000102901	CENPT	3888.29	4833	1469.68	1429.63	2905.15	-1.58874	0.18686	69.1582	9.08734e-17	2.04302e-14	Down	centromere protein T
ENSG00000102921	N4BP1	1117.12	1046	297.375	257.416	679.478	-1.96307	0.240837	62.8641	2.21477e-15	4.02438e-13	Down	NEDD4 binding protein 1
ENSG00000103034	NDRG4	74.598	179	285.237	317.924	214.19	1.25198	0.435041	8.0721	0.00449519	0.025727	Up	NDRG family member 4
ENSG00000103037	SETD6	964.243	1238	446.062	425.608	768.478	-1.33686	0.240327	30.0662	4.17551e-08	1.38415e-06	Down	SET domain containing 6, protein lysine methyltransferase
ENSG00000103067	ESRP2	3262.03	3357	1331.11	1670.64	2405.19	-1.14085	0.191197	34.7824	3.68699e-09	1.60834e-07	Down	epithelial splicing regulatory protein 2
ENSG00000103168	TAF1C	2474.61	2870	922.469	1452.19	1929.82	-1.17037	0.233451	24.5161	7.36934e-07	1.78987e-05	Down	TATA-box binding protein associated factor, RNA polymerase I subunit C
ENSG00000103199	ZNF500	344.438	489	146.664	235.879	303.995	-1.12325	0.35601	9.75536	0.001788	0.0124837	Down	zinc finger protein 500
ENSG00000103245	CIAO3	1584.05	1794	646.335	784.554	1202.23	-1.23924	0.21395	32.6918	1.0799e-08	4.19894e-07	Down	cytosolic iron-sulfur assembly component 3
ENSG00000103326	CAPN15	7271.89	8357	2456.88	3775.09	5465.21	-1.32646	0.212413	37.7326	8.11359e-10	4.28554e-08	Down	calpain 15
ENSG00000103460	TOX3	326.019	241	92.045	84.096	185.79	-1.68703	0.391991	17.8297	2.41587e-05	0.000359632	Down	TOX high mobility group box family member 3
ENSG00000104129	DNAJC17	689.798	758	301.421	413.301	540.63	-1.01842	0.270386	13.9507	0.00018767	0.0019864	Down	DnaJ heat shock protein family (Hsp40) member C17
ENSG00000104142	VPS18	2532.64	2732	1067.11	1467.58	1949.83	-1.05455	0.209724	24.7823	6.41827e-07	1.58299e-05	Down	VPS18 core subunit of CORVET and HOPS complexes
ENSG00000104221	BRF2	2057.42	2371	813.229	777.375	1504.76	-1.4771	0.197793	53.7793	2.24319e-13	3.00279e-11	Down	BRF2 RNA polymerase III transcription initiation factor subunit
ENSG00000104228	TRIM35	2650.52	2917	1170.28	1456.3	2048.52	-1.08384	0.196503	29.7917	4.81039e-08	1.56503e-06	Down	tripartite motif containing 35
ENSG00000104356	POP1	830.704	755	307.49	300.489	548.421	-1.38313	0.251701	29.3407	6.0707e-08	1.92855e-06	Down	POP1 homolog, ribonuclease P/MRP subunit
ENSG00000104415	CCN4	33.154	21	227.583	297.413	144.787	3.27323	0.4701	43.9978	3.2874e-11	2.6085e-09	Up	cellular communication network factor 4
ENSG00000104518	GSDMD	74.598	51	163.86	147.681	109.284	1.3092	0.487288	7.05083	0.00792283	0.0398208	Up	gasdermin D
ENSG00000104524	PYCR3	486.266	663	222.525	262.544	408.584	-1.24416	0.297904	17.0272	3.68491e-05	0.00051448	Down	pyrroline-5-carboxylate reductase 3
ENSG00000104549	SQLE	3500.56	3147	7106.65	6623.07	5094.32	1.04634	0.167071	38.4322	5.66905e-10	3.14596e-08	Up	squalene epoxidase
ENSG00000104643	MTMR9	1125.41	1138	432.913	377.406	768.433	-1.48186	0.229595	40.2648	2.21774e-10	1.34569e-08	Down	myotubularin related protein 9
ENSG00000104879	CKM	11.051	21	91.033	103.582	56.6666	2.60653	0.687172	13.3874	0.000253317	0.00256838	Up	creatine kinase, M-type
ENSG00000104888	SLC17A7	4.605	11	80.918	59.483	39.0014	3.17706	0.850935	12.7767	0.000350957	0.00333933	Up	solute carrier family 17 member 7
ENSG00000104915	STX10	2592.5	2838	5399.28	5812.88	4160.66	1.04597	0.169001	37.5393	8.95908e-10	4.64812e-08	Up	syntaxin 10
ENSG00000104941	RSPH6A	7.368	11	81.93	109.735	52.5081	3.3873	0.733697	19.5483	9.80866e-06	0.000166671	Up	radial spoke head 6 homolog A
ENSG00000104957	YJU2B	1465.24	1879	720.173	902.493	1241.73	-1.0432	0.226133	20.8804	4.88871e-06	9.13948e-05	Down	YJU2 splicing factor homolog B
ENSG00000105136	ZNF419	132.618	116	36.413	50.252	83.8209	-1.52087	0.546002	7.52825	0.00607389	0.032445	Down	zinc finger protein 419
ENSG00000105227	PRX	674.141	751	1765.03	2164.96	1338.78	1.46359	0.21032	46.7153	8.20874e-12	7.73917e-10	Up	periaxin
ENSG00000105248	YJU2	1063.71	1299	496.636	515.857	843.8	-1.22235	0.229276	27.7404	1.38733e-07	4.02118e-06	Down	YJU2 splicing factor homolog
ENSG00000105278	ZFR2	10.131	16	97.102	96.403	54.9088	2.8923	0.694274	16.0543	6.15523e-05	0.000794247	Up	zinc finger RNA binding protein 2
ENSG00000105325	FZR1	3035.48	3682	917.412	1592.7	2306.9	-1.42019	0.247427	31.7587	1.74567e-08	6.42136e-07	Down	fizzy and cell division cycle 20 related 1
ENSG00000105369	CD79A	43.285	39	123.4	104.607	77.5732	1.46997	0.557057	6.76885	0.00927624	0.0451982	Up	CD79a molecule
ENSG00000105371	ICAM4	133.539	153	422.798	562.007	317.836	1.78157	0.321304	29.3905	5.91674e-08	1.88991e-06	Up	intercellular adhesion molecule 4 (Landsteiner-Wiener blood group)
ENSG00000105376	ICAM5	431.008	481	862.792	1176.32	737.78	1.16099	0.250979	20.9245	4.77754e-06	8.96031e-05	Up	intercellular adhesion molecule 5
ENSG00000105516	DBP	748.739	651	1921.81	2001.89	1330.86	1.48677	0.201791	52.3449	4.65603e-13	5.79065e-11	Up	D-box binding PAR bZIP transcription factor
ENSG00000105609	LILRB5	54.337	56	237.698	168.192	129.057	1.87941	0.458377	16.0627	6.12793e-05	0.000791306	Up	leukocyte immunoglobulin like receptor B5
ENSG00000105612	DNASE2	1771	2049	3673.69	4398.63	2973.08	1.07952	0.187281	32.5249	1.17675e-08	4.51543e-07	Up	deoxyribonuclease 2, lysosomal
ENSG00000105617	LENG1	688.877	842	330.754	314.847	544.119	-1.24538	0.259069	22.5585	2.03842e-06	4.29636e-05	Down	leukocyte receptor cluster member 1
ENSG00000105641	SLC5A5	65.388	98	492.59	572.263	307.06	2.70656	0.339929	58.0457	2.56092e-14	3.90508e-12	Up	solute carrier family 5 member 5
ENSG00000105650	PDE4C	14.735	24	185.101	532.266	189.025	4.2152	0.539338	52.1192	5.22305e-13	6.36051e-11	Up	phosphodiesterase 4C
ENSG00000105697	HAMP	15.656	33	113.286	108.709	67.6628	2.19384	0.635912	11.2214	0.000808612	0.00657691	Up	hepcidin antimicrobial peptide
ENSG00000105705	SUGP1	1547.21	1871	727.254	869.675	1253.78	-1.09785	0.215868	25.3336	4.82242e-07	1.24545e-05	Down	SURP and G-patch domain containing 1
ENSG00000105708	ZNF14	101.305	141	19.218	37.946	74.8673	-2.08379	0.612995	10.9529	0.000934556	0.00737219	Down	zinc finger protein 14
ENSG00000105711	SCN1B	116.962	120	303.444	377.406	229.453	1.52273	0.352174	18.0969	2.09941e-05	0.000317373	Up	sodium voltage-gated channel beta subunit 1
ENSG00000105865	DUS4L	339.834	298	122.389	179.473	234.924	-1.07968	0.361733	8.75416	0.00308897	0.0192359	Down	dihydrouridine synthase 4 like
ENSG00000105939	ZC3HAV1	8431.37	7801	3619.07	3541.26	5848.18	-1.18079	0.161981	51.7846	6.19342e-13	7.38829e-11	Down	zinc finger CCCH-type containing, antiviral 1
ENSG00000106003	LFNG	312.205	287	37.425	60.508	174.284	-2.61381	0.42176	35.5853	2.44124e-09	1.13253e-07	Down	LFNG O-fucosylpeptide 3-beta-N-acetylglucosaminyltransferase
ENSG00000106077	ABHD11	389.565	450	207.353	205.112	313.008	-1.02514	0.30674	10.9952	0.000913485	0.007232	Down	abhydrolase domain containing 11
ENSG00000106089	STX1A	1729.56	2168	499.671	706.611	1275.96	-1.69198	0.236576	48.7535	2.90246e-12	3.01169e-10	Down	syntaxin 1A
ENSG00000106113	CRHR2	72.756	43	188.135	222.547	131.609	1.82463	0.468439	14.5186	0.000138785	0.00156712	Up	corticotropin releasing hormone receptor 2
ENSG00000106133		214.583	265	126.435	111.786	179.451	-1.00905	0.387264	6.68931	0.00969927	0.0467142	Down
ENSG00000106328	FSCN3	3.684	3	24.276	58.457	22.3541	3.6272	1.14247	9.2552	0.00234828	0.0155254	Up	fascin actin-bundling protein 3
ENSG00000106351	AGFG2	3652.52	4225	1510.14	2257.26	2911.23	-1.06417	0.216731	23.6072	1.18142e-06	2.65608e-05	Down	ArfGAP with FG repeats 2
ENSG00000106366	SERPINE1	13207.5	14327	29512.9	39206.2	24063.4	1.31948	0.179013	52.5513	4.19145e-13	5.36506e-11	Up	serpin family E member 1
ENSG00000106479	ZNF862	254.184	132	314.57	495.346	299.025	1.06714	0.388335	7.41274	0.00647635	0.0339824	Up	zinc finger protein 862
ENSG00000106701	FSD1L	470.61	420	95.079	109.735	273.856	-2.12075	0.331117	38.7678	4.77349e-10	2.71779e-08	Down	fibronectin type III and SPRY domain containing 1 like
ENSG00000106780	MEGF9	662.169	507	1261.32	1122.99	888.368	1.02762	0.234834	18.8136	1.44135e-05	0.000231037	Up	multiple EGF like domains 9
ENSG00000106799	TGFBR1	1614.44	1226	782.885	573.288	1049.15	-1.06669	0.24459	18.6489	1.57142e-05	0.000249605	Down	transforming growth factor beta receptor 1
ENSG00000106993	CDC37L1	635.461	649	273.099	141.527	424.772	-1.63098	0.333238	22.9736	1.64239e-06	3.52952e-05	Down	cell division cycle 37 like 1, HSP90 cochaperone
ENSG00000107672	NSMCE4A	1169.62	1148	617.002	495.346	857.491	-1.05897	0.228886	21.0141	4.5592e-06	8.62462e-05	Down	NSE4 homolog A, SMC5-SMC6 complex component
ENSG00000107736	CDH23	103.147	81	219.491	265.62	167.315	1.39649	0.404085	11.6233	0.000651292	0.0055469	Up	cadherin related 23
ENSG00000107968	MAP3K8	3014.3	3042	1413.04	1378.35	2211.92	-1.11744	0.178045	38.5372	5.37199e-10	3.0001e-08	Down	mitogen-activated protein kinase kinase kinase 8
ENSG00000107984	DKK1	8184.56	9547	2665.25	2766.96	5790.94	-1.70668	0.169038	96.7488	7.87034e-23	5.7506e-20	Down	dickkopf WNT signaling pathway inhibitor 1
ENSG00000108242	CYP2C18	121.566	95	289.283	208.189	178.51	1.19909	0.402417	8.69531	0.0031903	0.0197268	Up	cytochrome P450 family 2 subfamily C member 18
ENSG00000108551	RASD1	949.508	1124	3532.09	4465.29	2517.72	1.94768	0.199245	89.587	2.93448e-21	1.47026e-18	Up	ras related dexamethasone induced 1
ENSG00000108799	EZH1	1706.54	1479	662.519	652.257	1125.08	-1.27684	0.209264	36.244	1.74098e-09	8.31875e-08	Down	enhancer of zeste 1 polycomb repressive complex 2 subunit
ENSG00000108852	MPP2	662.169	918	158.802	261.518	500.122	-1.9105	0.314389	34.9129	3.44793e-09	1.51917e-07	Down	MAGUK p55 scaffold protein 2
ENSG00000108950	FAM20A	114.199	60	242.755	278.952	173.977	1.5803	0.432631	12.8742	0.000333142	0.00319409	Up	FAM20A golgi associated secretory pathway pseudokinase
ENSG00000109099	PMP22	6954.16	7195	3204.37	2845.93	5049.86	-1.22561	0.166869	52.4745	4.35872e-13	5.53873e-11	Down	peripheral myelin protein 22
ENSG00000109667	SLC2A9	37.759	61	243.767	253.313	148.96	2.33415	0.443598	25.9138	3.57013e-07	9.45706e-06	Up	solute carrier family 2 member 9
ENSG00000110042	DTX4	975.295	958	1877.31	2370.07	1545.17	1.13546	0.205057	29.9805	4.36417e-08	1.43584e-06	Up	deltex E3 ubiquitin ligase 4
ENSG00000110046	ATG2A	12661.3	15581	4886.46	8189.1	10329.5	-1.11099	0.226178	23.5612	1.21003e-06	2.71343e-05	Down	autophagy related 2A
ENSG00000110076	NRXN2	11.051	8	52.597	98.454	42.5256	2.98422	0.806762	12.6112	0.000383441	0.00358379	Up	neurexin 2
ENSG00000110169	HPX	35.917	35	175.997	221.521	117.109	2.48658	0.47933	25.1492	5.3062e-07	1.35443e-05	Up	hemopexin
ENSG00000111011	RSRC2	17227.4	15872	5819.04	4962.69	10970.3	-1.61822	0.16572	90.8515	1.54873e-21	8.22988e-19	Down	arginine and serine rich coiled-coil 2
ENSG00000111181	SLC6A12	91.175	95	24.276	29.741	60.0479	-1.78529	0.632305	7.67006	0.00561447	0.0305333	Down	solute carrier family 6 member 12
ENSG00000111252	SH2B3	2099.78	2114	4376.67	5264.2	3463.66	1.19404	0.178932	43.3894	4.48604e-11	3.42031e-09	Up	SH2B adaptor protein 3
ENSG00000111291	GPRC5D	552.575	441	1102.51	1449.12	886.301	1.36024	0.244167	30.0984	4.10678e-08	1.36914e-06	Up	G protein-coupled receptor class C group 5 member D
ENSG00000111405	ENDOU	161.168	188	1209.73	1106.58	666.369	2.73064	0.247401	110.856	6.36332e-26	7.43915e-23	Up	endonuclease, poly(U) specific
ENSG00000111450	STX2	3625.81	3300	1793.35	1613.21	2583.09	-1.0237	0.180305	31.6346	1.86085e-08	6.77009e-07	Down	syntaxin 2
ENSG00000111727	HCFC2	785.577	619	169.929	105.633	420.035	-2.34957	0.319316	50.1933	1.39325e-12	1.51796e-10	Down	host cell factor C2
ENSG00000111788		571.915	736	210.388	236.904	438.802	-1.54775	0.284822	28.4951	9.39379e-08	2.84016e-06	Down
ENSG00000111981	ULBP1	156.563	98	581.601	499.448	333.903	2.08454	0.33397	36.6758	1.39498e-09	6.81402e-08	Up	UL16 binding protein 1
ENSG00000112029	FBXO5	3176.39	2760	1387.75	1236.83	2140.24	-1.17755	0.189101	37.8415	7.67322e-10	4.0775e-08	Down	F-box protein 5
ENSG00000112149	CD83	748.739	773	1582.96	1643.97	1187.17	1.0845	0.20107	28.5232	9.25809e-08	2.80397e-06	Up	CD83 molecule
ENSG00000112245	PTP4A1	2819.97	2438	686.794	943.516	1722.07	-1.68952	0.216733	57.8898	2.77223e-14	4.19085e-12	Down	protein tyrosine phosphatase 4A1
ENSG00000112282	MED23	1174.22	881	384.362	387.662	706.811	-1.41285	0.249545	31.056	2.50691e-08	8.74234e-07	Down	mediator complex subunit 23
ENSG00000112357	PEX7	224.714	203	99.125	109.735	159.143	-1.03435	0.401697	6.53096	0.0106013	0.0499608	Down	peroxisomal biogenesis factor 7
ENSG00000112541	PDE10A	11296.5	11147	7927.98	8250.64	9655.52	-0.472213	0.155281	9.20802	0.00240957	0.0158256	noSig	phosphodiesterase 10A
ENSG00000112541	LINC00473	11296.5	11147	7927.98	8250.64	9655.52	-0.472213	0.155281	9.20802	0.00240957	0.0158256	noSig	long intergenic non-protein coding RNA 473
ENSG00000112584	FAM120B	667.695	632	142.619	122.042	391.089	-2.29589	0.290393	58.4954	2.03766e-14	3.27821e-12	Down	family with sequence similarity 120 member B
ENSG00000112983	BRD8	4525.59	4767	1512.16	1508.6	3078.34	-1.62114	0.171201	85.6805	2.1149e-20	8.83019e-18	Down	bromodomain containing 8
ENSG00000113119	TMCO6	644.671	714	249.835	206.138	453.661	-1.57494	0.275445	31.5274	1.96645e-08	7.09542e-07	Down	transmembrane and coiled-coil domains 6
ENSG00000113231	PDE8B	330.624	317	241.744	236.904	281.568	-0.436261	0.314234	1.92197	0.16564	0.358114	noSig	phosphodiesterase 8B
ENSG00000113448	PDE4D	4753.99	3739	3043.54	2423.4	3489.98	-0.635601	0.198583	10.1668	0.0014299	0.0103594	noSig	phosphodiesterase 4D
ENSG00000113555	PCDH12	22.103	30	91.033	135.374	69.6275	2.12109	0.612294	11.3669	0.000747626	0.0061754	Up	protocadherin 12
ENSG00000113595	TRIM23	275.367	272	121.378	109.735	194.62	-1.24387	0.368837	11.1302	0.000849336	0.00682583	Down	tripartite motif containing 23
ENSG00000113649	TCERG1	5441.02	4882	2648.05	2471.6	3860.67	-1.01178	0.171252	34.2554	4.83328e-09	2.04726e-07	Down	transcription elongation regulator 1
ENSG00000113721	PDGFRB	0	0	24.276	56.406	20.1703	7.83606	1.82444	18.916	1.36604e-05	0.000220377	Up	platelet derived growth factor receptor beta
ENSG00000114349	GNAT1	26.708	58	141.607	176.396	100.678	1.9117	0.547524	11.5982	0.000660174	0.00560349	Up	G protein subunit alpha transducin 1
ENSG00000114529	C3orf52	2478.3	2648	1209.73	1174.27	1877.57	-1.10448	0.184464	35.0989	3.1338e-09	1.40144e-07	Down	chromosome 3 open reading frame 52
ENSG00000114646	CSPG5	967.927	903	2111.97	2514.67	1624.39	1.30608	0.198321	42.1211	8.57907e-11	5.89971e-09	Up	chondroitin sulfate proteoglycan 5
ENSG00000114656	CFAP92	179.587	165	471.349	511.755	331.923	1.51215	0.300401	24.5261	7.33101e-07	1.78303e-05	Up	cilia and flagella associated protein 92 (putative)
ENSG00000114786	ABHD14A-ACY1	151.037	30	306.478	346.639	208.539	1.84817	0.544198	10.9208	0.00095089	0.0074702	Up	ABHD14A-ACY1 readthrough
ENSG00000115008	IL1A	137.223	78	263.996	216.393	173.903	1.15679	0.425231	7.25549	0.00706848	0.0363507	Up	interleukin 1 alpha
ENSG00000115145	STAM2	696.244	633	297.375	262.544	472.291	-1.24738	0.266662	21.373	3.78052e-06	7.37434e-05	Down	signal transducing adaptor molecule 2
ENSG00000115252	PDE1A	209.978	159	220.502	177.422	191.726	0.108433	0.383423	0.0799802	0.777324	0.889298	noSig	phosphodiesterase 1A
ENSG00000115421	PAPOLG	923.721	757	354.018	284.08	579.705	-1.39734	0.262976	27.3894	1.66337e-07	4.71225e-06	Down	poly(A) polymerase gamma
ENSG00000115602	IL1RL1	1499.32	1321	387.397	263.569	867.821	-2.11511	0.251866	65.8781	4.79685e-16	1.0014e-13	Down	interleukin 1 receptor like 1
ENSG00000115649	CNPPD1	3502.4	4114	1706.37	1594.75	2729.38	-1.20607	0.182548	42.5287	6.96525e-11	4.94505e-09	Down	cyclin Pas1/PHO80 domain containing 1
ENSG00000115657	ABCB6	1852.05	2624	1009.46	1034.79	1630.07	-1.13047	0.219186	26.0031	3.40872e-07	9.09821e-06	Down	ATP binding cassette subfamily B member 6 (Langereis blood group)
ENSG00000115718	PROC	79.202	91	167.906	261.518	149.906	1.33552	0.437259	9.09042	0.00256952	0.0166282	Up	protein C, inactivator of coagulation factors Va and VIIIa
ENSG00000115738	ID2	837.151	723	1897.54	1733.2	1297.72	1.21833	0.204799	34.515	4.22974e-09	1.80909e-07	Up	inhibitor of DNA binding 2
ENSG00000115844	DLX2	488.108	627	1465.63	2089.07	1167.45	1.67295	0.243973	44.8554	2.12132e-11	1.79708e-09	Up	distal-less homeobox 2
ENSG00000115850	LCT	30.392	30	127.446	214.342	100.545	2.50048	0.534608	20.3759	6.36272e-06	0.000114909	Up	lactase
ENSG00000115875	SRSF7	22456.6	21275	8873.71	7068.16	14918.4	-1.45585	0.171256	69.4423	7.86841e-17	1.79195e-14	Down	serine and arginine rich splicing factor 7
ENSG00000115963	RND3	23000.9	21912	11353.9	9097.75	16341.1	-1.13491	0.169889	43.5376	4.15893e-11	3.21282e-09	Down	Rho family GTPase 3
ENSG00000116761	CTH	5256.83	4938	2364.84	1924.98	3621.16	-1.24884	0.181494	46.0223	1.16917e-11	1.04495e-09	Down	cystathionine gamma-lyase
ENSG00000116809	ZBTB17	5785.46	6806	1999.69	2722.86	4328.5	-1.4148	0.198208	49.1118	2.41781e-12	2.53884e-10	Down	zinc finger and BTB domain containing 17
ENSG00000116815	CD58	1153.96	966	566.428	350.742	759.283	-1.20877	0.273829	19.011	1.2997e-05	0.000211425	Down	CD58 molecule
ENSG00000116852	KIF21B	3458.2	3018	5475.14	8737.78	5172.28	1.13392	0.219506	26.0433	3.33839e-07	8.99263e-06	Up	kinesin family member 21B
ENSG00000116863	ADPRS	3120.21	3583	1612.3	1701.4	2504.23	-1.01634	0.181758	30.6923	3.0237e-08	1.0336e-06	Down	ADP-ribosylserine hydrolase
ENSG00000116885	OSCP1	116.962	117	251.858	281.004	191.706	1.18746	0.370836	10.0495	0.00152392	0.0109209	Up	organic solute carrier partner 1
ENSG00000116991	SIPA1L2	1579.44	1478	667.576	809.167	1133.55	-1.05002	0.213351	23.7746	1.08302e-06	2.48583e-05	Down	signal induced proliferation associated 1 like 2
ENSG00000117226	GBP3	207.216	151	415.718	405.096	294.758	1.19528	0.325667	13.1876	0.000281804	0.00279797	Up	guanylate binding protein 3
ENSG00000117262	GPR89A	1025.03	1175	506.751	396.892	775.917	-1.28347	0.241436	27.5152	1.55865e-07	4.45881e-06	Down	G protein-coupled receptor 89A
ENSG00000117569	PTBP2	2691.04	2777	974.055	721.995	1791.02	-1.68875	0.208476	62.5262	2.62925e-15	4.70474e-13	Down	polypyrimidine tract binding protein 2
ENSG00000117758	STX12	951.35	1015	483.487	369.202	704.76	-1.20526	0.246568	23.3404	1.35719e-06	2.98242e-05	Down	syntaxin 12
ENSG00000118160	SLC8A2	44.206	18	133.515	146.655	85.5941	2.1669	0.593033	12.5906	0.000387695	0.00361053	Up	solute carrier family 8 member A2
ENSG00000118369	USP35	1065.55	1329	448.085	560.982	850.904	-1.24662	0.240885	26.1012	3.23985e-07	8.74061e-06	Down	ubiquitin specific peptidase 35
ENSG00000118518	RNF146	703.612	600	273.099	223.572	450.071	-1.39224	0.278977	24.1904	8.72679e-07	2.07362e-05	Down	ring finger protein 146
ENSG00000118523	CCN2	6194.36	6311	13446.6	13801	9938.23	1.12359	0.15487	51.3926	7.56246e-13	8.96049e-11	Up	cellular communication network factor 2
ENSG00000118564	FBXL5	1251.58	1198	526.981	565.084	885.412	-1.16555	0.217577	28.0755	1.16676e-07	3.42718e-06	Down	F-box and leucine rich repeat protein 5
ENSG00000119004	CYP20A1	597.702	755	274.111	238.956	466.442	-1.39828	0.277959	24.5647	7.18572e-07	1.755e-05	Down	cytochrome P450 family 20 subfamily A member 1
ENSG00000119121	TRPM6	124.329	72	248.824	261.518	176.668	1.37639	0.416921	10.6052	0.00112771	0.00859153	Up	transient receptor potential cation channel subfamily M member 6
ENSG00000119401	TRIM32	349.964	426	163.86	128.195	267.005	-1.40933	0.338888	16.8055	4.14121e-05	0.00056426	Down	tripartite motif containing 32
ENSG00000119431	HDHD3	248.659	424	154.756	145.63	243.261	-1.16236	0.376132	9.35161	0.00222789	0.0148605	Down	haloacid dehalogenase like hydrolase domain containing 3
ENSG00000119508	NR4A3	4363.5	3650	11733.2	13049.2	8198.97	1.62872	0.171284	86.1266	1.6878e-20	7.21886e-18	Up	nuclear receptor subfamily 4 group A member 3
ENSG00000119574	ZBTB45	365.62	515	132.504	208.189	305.328	-1.36988	0.352827	14.6413	0.000130031	0.0014923	Down	zinc finger and BTB domain containing 45
ENSG00000119599	DCAF4	539.682	569	134.527	228.7	367.977	-1.61012	0.328192	23.1394	1.50671e-06	3.27001e-05	Down	DDB1 and CUL4 associated factor 4
ENSG00000119630	PGF	77.36	57	217.468	309.719	165.387	1.97073	0.425044	20.4294	6.18712e-06	0.0001122	Up	placental growth factor
ENSG00000119684	MLH3	524.946	475	295.352	203.061	374.59	-1.00447	0.307938	10.4736	0.00121094	0.00912497	Down	mutL homolog 3
ENSG00000119688	ABCD4	1344.6	1707	555.302	528.164	1033.77	-1.4937	0.223536	43.0575	5.31535e-11	3.94957e-09	Down	ATP binding cassette subfamily D member 4
ENSG00000119812	FAM98A	2596.18	2235	1263.34	1136.32	1807.71	-1.00962	0.194065	26.5855	2.52123e-07	6.9407e-06	Down	family with sequence similarity 98 member A
ENSG00000119812	RASGRP3-AS1	2596.18	2235	1263.34	1136.32	1807.71	-1.00962	0.194065	26.5855	2.52123e-07	6.9407e-06	Down	RASGRP3 antisense RNA 1
ENSG00000119927	GPAM	473.373	395	122.389	194.857	296.405	-1.45317	0.346043	17.0845	3.57526e-05	0.000501566	Down	glycerol-3-phosphate acyltransferase, mitochondrial
ENSG00000120162	MOB3B	142.749	179	368.178	291.259	245.297	1.03603	0.348951	8.67161	0.00323206	0.0199293	Up	MOB kinase activator 3B
ENSG00000120370	GORAB	952.271	800	137.561	129.221	504.763	-2.71561	0.272299	91.057	1.39591e-21	7.64958e-19	Down	golgin, RAB6 interacting
ENSG00000120616	EPC1	6388.69	5759	2880.69	2775.17	4450.89	-1.10289	0.167594	42.3473	7.64233e-11	5.33928e-09	Down	enhancer of polycomb homolog 1
ENSG00000120709	FAM53C	16979.7	19087	7314.01	8429.08	12952.4	-1.19594	0.165354	50.9061	9.6892e-13	1.12523e-10	Down	family with sequence similarity 53 member C
ENSG00000120709	LOC100128966	16979.7	19087	7314.01	8429.08	12952.4	-1.19594	0.165354	50.9061	9.6892e-13	1.12523e-10	Down	uncharacterized LOC100128966
ENSG00000120784	ZFP30	310.363	245	50.574	68.713	168.662	-2.2196	0.416759	26.7216	2.34983e-07	6.48922e-06	Down	ZFP30 zinc finger protein
ENSG00000120875	DUSP4	20285	20105	40952.8	44974.9	31579.4	1.08912	0.153143	49.4306	2.05513e-12	2.18416e-10	Up	dual specificity phosphatase 4
ENSG00000120910	PPP3CC	3083.37	3295	1424.16	1568.08	2342.65	-1.09194	0.180705	35.7492	2.24425e-09	1.04947e-07	Down	protein phosphatase 3 catalytic subunit gamma
ENSG00000121058	COIL	1673.38	1401	597.784	423.557	1023.93	-1.58983	0.241345	41.6246	1.10591e-10	7.31316e-09	Down	coilin
ENSG00000121210	TMEM131L	254.184	283	90.022	126.144	188.338	-1.31332	0.388536	11.1475	0.000841445	0.00679667	Down	transmembrane 131 like
ENSG00000121542	SEC22A	740.45	689	256.916	165.115	462.87	-1.75987	0.297697	33.3649	7.6389e-09	3.05835e-07	Down	SEC22 homolog A, vesicle trafficking protein
ENSG00000121578	B4GALT4	2926.8	2987	1381.68	1422.45	2179.48	-1.07653	0.178608	35.596	2.42787e-09	1.12931e-07	Down	beta-1,4-galactosyltransferase 4
ENSG00000121671	CRY2	518.5	704	97.102	143.578	365.795	-2.34464	0.329185	47.1205	6.67539e-12	6.39671e-10	Down	cryptochrome circadian regulator 2
ENSG00000121690	DEPDC7	5762.44	4881	2682.44	2191.62	3879.38	-1.12679	0.186716	35.5754	2.45369e-09	1.1353e-07	Down	DEP domain containing 7
ENSG00000121764	HCRTR1	4.605	0	28.321	62.559	23.8714	4.27729	1.25671	10.5248	0.00117782	0.0089181	Up	hypocretin receptor 1
ENSG00000121895	TMEM156	63.546	47	213.422	168.192	123.04	1.78614	0.467601	13.9994	0.000182871	0.00194707	Up	transmembrane protein 156
ENSG00000121903	ZSCAN20	177.745	161	46.528	46.15	107.856	-1.87005	0.483064	14.3623	0.00015079	0.00167783	Down	zinc finger and SCAN domain containing 20
ENSG00000122085	MTERF4	510.211	477	282.203	187.678	364.273	-1.07097	0.313558	11.4588	0.000711544	0.00593043	Down	mitochondrial transcription termination factor 4
ENSG00000122122	SASH3	44.206	23	102.159	142.553	77.9796	1.8614	0.597547	9.2799	0.00231682	0.015366	Up	SAM and SH3 domain containing 3
ENSG00000122481	RWDD3	308.521	235	150.71	118.965	203.299	-1.01141	0.37779	7.06054	0.00788004	0.0396853	Down	RWD domain containing 3
ENSG00000122733	PHF24	239.449	132	458.2	414.326	310.994	1.23061	0.353881	11.8105	0.00058898	0.00512065	Up	PHD finger protein 24
ENSG00000122861	PLAU	371.146	484	1002.38	1190.68	762.049	1.35926	0.246912	29.4026	5.87991e-08	1.88193e-06	Up	plasminogen activator, urokinase
ENSG00000122877	EGR2	33.154	38	217.468	242.032	132.664	2.692	0.454332	32.5709	1.14925e-08	4.4293e-07	Up	early growth response 2
ENSG00000123358	NR4A1	22612.3	25976	47618.4	65279	40371.4	1.21634	0.185888	41.6108	1.11374e-10	7.31479e-09	Up	nuclear receptor subfamily 4 group A member 1
ENSG00000123360	PDE1B	0	0	0	7.179	1.79473	4.3454	4.30326	1.10564	0.293031			phosphodiesterase 1B
ENSG00000123405	NFE2	28.55	46	96.091	173.32	85.99	1.85548	0.581442	9.72061	0.00182213	0.0126696	Up	nuclear factor, erythroid 2
ENSG00000123411	IKZF4	897.934	690	2795.73	2914.64	1824.58	1.84597	0.203535	77.7243	1.18473e-18	3.54722e-16	Up	IKAROS family zinc finger 4
ENSG00000123453	SARDH	221.03	144	374.247	435.863	293.785	1.14892	0.340808	11.1381	0.000845742	0.00681255	Up	sarcosine dehydrogenase
ENSG00000123454	DBH	107.752	91	204.319	300.489	175.89	1.34408	0.40696	10.6278	0.00111399	0.00850453	Up	dopamine beta-hydroxylase
ENSG00000123552	USP45	208.137	206	79.907	58.457	138.125	-1.58142	0.438597	12.5769	0.000390543	0.00362933	Down	ubiquitin specific peptidase 45
ENSG00000124134	KCNS1	329.703	294	543.164	744.557	477.856	1.04555	0.2819	13.5178	0.000236311	0.0024163	Up	potassium voltage-gated channel modifier subfamily S member 1
ENSG00000124160	NCOA5	6013.86	6049	2521.62	2894.13	4369.65	-1.15535	0.170106	45.0132	1.9571e-11	1.68234e-09	Down	nuclear receptor coactivator 5
ENSG00000124171	PARD6B	3056.66	2615	1479.79	1355.79	2126.81	-1.0002	0.188904	27.54	1.53877e-07	4.42359e-06	Down	par-6 family cell polarity regulator beta
ENSG00000124193	SRSF6	25907.5	26530	13153.3	11808.3	19349.8	-1.07088	0.155855	46.1806	1.07839e-11	9.9009e-10	Down	serine and arginine rich splicing factor 6
ENSG00000124208	PEDS1-UBE2V1	620.726	476	1010.47	1902.41	1002.4	1.40886	0.291581	22.548	2.04962e-06	4.31478e-05	Up	PEDS1-UBE2V1 readthrough
ENSG00000124216	SNAI1	2673.54	3312	9988.36	13428.7	7350.65	1.96811	0.195989	94.065	3.05324e-22	1.98302e-19	Up	snail family transcriptional repressor 1
ENSG00000124217	MOCS3	342.596	348	129.469	181.524	250.398	-1.15112	0.34712	10.7828	0.00102449	0.0079178	Down	molybdenum cofactor synthesis 3
ENSG00000124279	FASTKD3	707.296	647	310.524	319.975	496.199	-1.10311	0.258888	17.8209	2.42705e-05	0.00036099	Down	FAST kinase domains 3
ENSG00000124357	NAGK	4331.27	4449	2400.24	1985.48	3291.5	-1.00141	0.18024	30.3067	3.68848e-08	1.24867e-06	Down	N-acetylglucosamine kinase
ENSG00000124549		69.993	117	33.379	20.511	60.2207	-1.79372	0.665235	6.97723	0.00825534	0.0410916	Down
ENSG00000124574	ABCC10	1028.71	1127	367.167	491.244	753.53	-1.32845	0.245846	28.3765	9.98685e-08	2.99366e-06	Down	ATP binding cassette subfamily C member 10
ENSG00000124915	MYRF-AS1	32.234	13	87.999	89.224	55.614	1.96585	0.70137	7.48726	0.00621372	0.0329694	Up	MYRF antisense RNA 1
ENSG00000125319	HROB	1966.25	2293	579.578	567.135	1351.49	-1.89298	0.203569	81.7192	1.56859e-19	5.50136e-17	Down	homologous recombination factor with OB-fold
ENSG00000125386	FAM193A	4557.82	4622	1682.09	2354.69	3304.15	-1.1853	0.199992	34.23	4.8967e-09	2.06912e-07	Down	family with sequence similarity 193 member A
ENSG00000125458	NT5C	2796.95	3243	1427.2	1562.95	2257.53	-1.01425	0.186775	28.9506	7.42461e-08	2.28819e-06	Down	5', 3'-nucleotidase, cytosolic
ENSG00000125462	MIR9-1HG	157.484	183	883.021	814.295	509.45	2.31831	0.265459	71.0301	3.51817e-17	8.45133e-15	Up	MIR9-1 host gene
ENSG00000125482	TTF1	1623.65	1572	642.289	796.861	1158.7	-1.15099	0.213877	28.3212	1.02764e-07	3.05954e-06	Down	transcription termination factor 1
ENSG00000125510	OPRL1	179.587	164	362.11	412.275	279.493	1.17205	0.320908	13.0731	0.000299572	0.0029348	Up	opioid related nociceptin receptor 1
ENSG00000125637	PSD4	3840.4	4860	1403.93	1846.01	2987.58	-1.42063	0.206004	45.8532	1.27455e-11	1.12315e-09	Down	pleckstrin and Sec7 domain containing 4
ENSG00000125735	TNFSF14	186.955	177	1011.48	1218.37	648.45	2.61482	0.251127	99.2089	2.27221e-23	1.89741e-20	Up	TNF superfamily member 14
ENSG00000125740	FOSB	7010.33	6968	30932	38652.4	20890.7	2.31557	0.168821	171.098	4.25997e-39	1.49406e-35	Up	FosB proto-oncogene, AP-1 transcription factor subunit
ENSG00000125772	GPCPD1	688.877	756	151.722	121.016	429.404	-2.40506	0.286914	65.3109	6.3967e-16	1.30433e-13	Down	glycerophosphocholine phosphodiesterase 1
ENSG00000125846	ZNF133	501.922	613	70.804	64.61	312.584	-3.04115	0.329174	77.7098	1.19347e-18	3.54722e-16	Down	zinc finger protein 133
ENSG00000125864	BFSP1	180.508	172	377.282	477.911	301.925	1.27838	0.317989	15.7757	7.13109e-05	0.000902243	Up	beaded filament structural protein 1
ENSG00000125998	FAM83C	40.522	31	146.664	95.377	78.3909	1.75766	0.577352	8.90668	0.0028413	0.0180292	Up	family with sequence similarity 83 member C
ENSG00000126218	F10	33.154	51	141.607	150.757	94.1298	1.79868	0.52619	11.2027	0.000816781	0.00662798	Up	coagulation factor X
ENSG00000126231	PROZ	83.807	81	456.177	536.368	289.338	2.59011	0.328148	57.6461	3.13782e-14	4.70298e-12	Up	protein Z, vitamin K dependent plasma glycoprotein
ENSG00000126259	KIRREL2	95.78	82	245.789	262.544	171.528	1.51502	0.392446	14.4469	0.000144169	0.00161854	Up	kirre like nephrin family adhesion molecule 2
ENSG00000126562	WNK4	283.655	316	882.01	1215.29	674.239	1.80658	0.259603	46.0498	1.15283e-11	1.03672e-09	Up	WNK lysine deficient protein kinase 4
ENSG00000126583	PRKCG	10.131	16	183.078	192.805	100.503	3.85178	0.561069	43.0375	5.37012e-11	3.95674e-09	Up	protein kinase C gamma
ENSG00000126759	CFP	195.243	203	555.302	724.046	419.398	1.68377	0.288396	32.6996	1.07561e-08	4.19152e-07	Up	complement factor properdin
ENSG00000127423	AUNIP	834.388	850	305.467	290.234	570.022	-1.49951	0.247392	35.5327	2.508e-09	1.15434e-07	Down	aurora kinase A and ninein interacting protein
ENSG00000127528	KLF2	4556.9	5169	315.582	445.093	2621.64	-3.67665	0.210134	255.306	1.81053e-57	1.05832e-53	Down	KLF transcription factor 2
ENSG00000127561	SYNGR3	329.703	491	129.469	205.112	288.821	-1.29427	0.364636	12.2713	0.000459983	0.00415358	Down	synaptogyrin 3
ENSG00000127580	WDR24	1331.71	1800	297.375	365.1	948.545	-2.24092	0.244729	77.7343	1.17877e-18	3.54722e-16	Down	WD repeat domain 24
ENSG00000128016	ZFP36	8429.53	9043	15304.7	20371.7	13287.2	1.02989	0.180891	31.7595	1.74493e-08	6.42136e-07	Up	ZFP36 ring finger protein
ENSG00000128422	KRT17	62620.6	72779	28387.2	32968.7	49188.9	-1.14195	0.165306	46.5314	9.016e-12	8.36533e-10	Down	keratin 17
ENSG00000128482	RNF112	69.072	119	210.388	272.799	167.815	1.36297	0.432055	9.67709	0.0018658	0.0129017	Up	ring finger protein 112
ENSG00000128655	PDE11A	3.684	0	0	0	0.920958	-3.30031	4.841	0.619527	0.431223			phosphodiesterase 11A
ENSG00000128908	INO80	9915.04	9254	3526.02	4149.42	6711.12	-1.32049	0.169129	59.017	1.56313e-14	2.58595e-12	Down	INO80 complex ATPase subunit
ENSG00000128944	KNSTRN	2033.48	1836	849.643	782.503	1375.41	-1.24542	0.199346	38.0288	6.97065e-10	3.74961e-08	Down	kinetochore localized astrin (SPAG5) binding protein
ENSG00000129355	CDKN2D	803.997	945	1951.14	1844.98	1386.28	1.11827	0.201852	30.0396	4.23315e-08	1.40061e-06	Up	cyclin dependent kinase inhibitor 2D
ENSG00000129566	TEP1	1123.57	1176	300.409	407.148	751.781	-1.70055	0.246641	45.4517	1.56452e-11	1.3515e-09	Down	telomerase associated protein 1
ENSG00000129680	MAP7D3	973.453	909	380.316	539.445	700.553	-1.03347	0.256125	15.995	6.35103e-05	0.000813525	Down	MAP7 domain containing 3
ENSG00000129951	PLPPR3	192.48	124	311.536	410.224	259.56	1.18814	0.363405	10.4621	0.0012185	0.00914729	Up	phospholipid phosphatase related 3
ENSG00000129990	SYT5	104.068	114	251.858	363.048	208.244	1.49583	0.378817	15.0991	0.000102014	0.00122277	Up	synaptotagmin 5
ENSG00000129991	TNNI3	5.526	5	25.287	54.355	22.5419	2.91855	1.07667	6.80617	0.00908437	0.0444361	Up	troponin I3, cardiac type
ENSG00000129993	CBFA2T3	972.532	1167	375.259	674.819	797.402	-1.02681	0.287575	12.5148	0.00040374	0.00373417	Down	CBFA2/RUNX1 partner transcriptional co-repressor 3
ENSG00000130164	LDLR	19883.5	18963	37133.4	52425.6	32101.4	1.20505	0.186845	40.4469	2.02033e-10	1.24748e-08	Up	low density lipoprotein receptor
ENSG00000130182	ZSCAN10	8.289	15	74.849	209.214	76.8381	3.61351	0.702422	23.5364	1.22571e-06	2.7381e-05	Up	zinc finger and SCAN domain containing 10
ENSG00000130203	APOE	523.104	519	1300.76	1158.88	875.438	1.23895	0.22006	30.9214	2.68698e-08	9.29083e-07	Up	apolipoprotein E
ENSG00000130283	GDF1	28.55	21	83.953	89.224	55.6816	1.80369	0.657397	7.2343	0.00715238	0.036663	Up	growth differentiation factor 1
ENSG00000130287	NCAN	43.285	49	290.295	273.825	164.101	2.6127	0.411603	37.4392	9.43069e-10	4.86402e-08	Up	neurocan
ENSG00000130513	GDF15	48313.5	57155	100877	120093	81609.6	1.06704	0.169044	38.9703	4.30293e-10	2.46589e-08	Up	growth differentiation factor 15
ENSG00000130517	PGPEP1	1748.9	1986	3871.94	3789.45	2849.07	1.03667	0.176884	33.6853	6.47869e-09	2.66066e-07	Up	pyroglutamyl-peptidase I
ENSG00000130540	SULT4A1	804.918	699	269.053	281.004	513.494	-1.45127	0.259999	30.1941	3.90888e-08	1.31567e-06	Down	sulfotransferase family 4A member 1
ENSG00000130589	HELZ2	4573.48	4962	1503.06	2243.93	3320.62	-1.3476	0.211377	39.3145	3.60751e-10	2.10871e-08	Down	helicase with zinc finger 2
ENSG00000130612		19.34	33	207.353	126.144	96.4593	2.6752	0.562883	20.8399	4.9932e-06	9.32489e-05	Up
ENSG00000130684	ZNF337	448.507	439	172.963	196.908	314.344	-1.26284	0.306141	16.6267	4.55062e-05	0.000615263	Down	zinc finger protein 337
ENSG00000130783	CCDC62	200.769	188	807.16	661.487	464.354	1.91729	0.274957	46.1635	1.08784e-11	9.9356e-10	Up	coiled-coil domain containing 62
ENSG00000131018	SYNE1	1235.93	849	2629.85	2903.36	1904.53	1.40768	0.219493	39.719	2.93253e-10	1.75511e-08	Up	spectrin repeat containing nuclear envelope protein 1
ENSG00000131351	HAUS8	1635.62	2041	679.714	581.493	1234.46	-1.54337	0.218542	47.9449	4.38365e-12	4.29578e-10	Down	HAUS augmin like complex subunit 8
ENSG00000131373	HACL1	1689.96	1604	727.254	769.17	1197.6	-1.13837	0.201864	31.1234	2.42135e-08	8.52625e-07	Down	2-hydroxyacyl-CoA lyase 1
ENSG00000131379	C3orf20	24.866	15	79.907	137.425	64.2995	2.44346	0.660503	12.7933	0.000347856	0.00331389	Up	chromosome 3 open reading frame 20
ENSG00000131437	KIF3A	382.198	348	164.871	112.812	251.97	-1.39476	0.352237	15.2432	9.45151e-05	0.001147	Down	kinesin family member 3A
ENSG00000131471	AOC3	771.763	702	2328.43	2556.72	1589.73	1.72869	0.194592	75.1567	4.34808e-18	1.12129e-15	Up	amine oxidase copper containing 3
ENSG00000131480	AOC2	759.791	848	1818.64	1915.75	1335.54	1.21598	0.19956	36.2125	1.76931e-09	8.43114e-08	Up	amine oxidase copper containing 2
ENSG00000131697	NPHP4	1610.76	2189	734.334	1012.23	1386.58	-1.12129	0.238383	21.6351	3.29769e-06	6.54906e-05	Down	nephrocystin 4
ENSG00000131725	WDR44	2793.27	2278	1101.5	1069.66	1810.61	-1.224	0.196862	37.6642	8.40345e-10	4.37279e-08	Down	WD repeat domain 44
ENSG00000131732	ZCCHC9	1672.46	1592	755.575	772.247	1198.07	-1.09542	0.200942	29.1298	6.76879e-08	2.11206e-06	Down	zinc finger CCHC-type containing 9
ENSG00000131849	ZNF132	60.783	75	168.917	176.396	120.274	1.34743	0.457418	8.46221	0.00362601	0.0217974	Up	zinc finger protein 132
ENSG00000132017	DCAF15	1959.8	2664	845.597	968.129	1609.38	-1.34999	0.217639	37.2722	1.02738e-09	5.23727e-08	Down	DDB1 and CUL4 associated factor 15
ENSG00000132356	PRKAA1	6890.61	5606	3038.48	2509.55	4511.16	-1.17152	0.187538	38.042	6.92383e-10	3.73588e-08	Down	protein kinase AMP-activated catalytic subunit alpha 1
ENSG00000132394	EEFSEC	1268.16	1377	560.36	712.765	979.571	-1.05498	0.225586	21.4647	3.60406e-06	7.05396e-05	Down	eukaryotic elongation factor, selenocysteine-tRNA specific
ENSG00000132510	KDM6B	11455.8	11930	26456.3	41236.8	22769.7	1.53338	0.204154	53.9607	2.04542e-13	2.7805e-11	Up	lysine demethylase 6B
ENSG00000132535	DLG4	2720.51	2348	5068.52	5599.56	3934.15	1.07355	0.17578	36.5162	1.51399e-09	7.37481e-08	Up	discs large MAGUK scaffold protein 4
ENSG00000132681	ATP1A4	23.024	19	136.55	109.735	72.0772	2.54974	0.599083	16.9311	3.87616e-05	0.00053606	Up	ATPase Na+/K+ transporting subunit alpha 4
ENSG00000132718	SYT11	137.223	122	338.846	349.716	236.946	1.40894	0.341481	16.5562	4.72297e-05	0.000635626	Up	synaptotagmin 11
ENSG00000132740	IGHMBP2	4513.62	5221	1790.32	2330.07	3463.75	-1.24033	0.194072	39.7102	2.94584e-10	1.75708e-08	Down	immunoglobulin mu DNA binding protein 2
ENSG00000132773	TOE1	1651.28	2054	654.427	746.608	1276.58	-1.40298	0.215053	41.1765	1.39083e-10	8.96675e-09	Down	target of EGR1, exonuclease
ENSG00000132781	MUTYH	833.467	1137	501.694	428.684	725.211	-1.0823	0.254395	17.7501	2.519e-05	0.000370269	Down	mutY DNA glycosylase
ENSG00000132793	LPIN3	1083.97	1196	472.361	568.161	830.122	-1.13168	0.229937	23.7206	1.11382e-06	2.54937e-05	Down	lipin 3
ENSG00000132938	MTUS2	247.738	119	449.097	434.838	312.668	1.26759	0.371816	11.3296	0.000762815	0.00627721	Up	microtubule associated scaffold protein 2
ENSG00000133069	TMCC2	198.927	230	430.89	586.621	361.609	1.24658	0.308035	15.9883	6.37341e-05	0.000815796	Up	transmembrane and coiled-coil domain family 2
ENSG00000133121	STARD13	1829.94	1911	664.542	712.765	1279.56	-1.44154	0.199682	50.3785	1.26775e-12	1.416e-10	Down	StAR related lipid transfer domain containing 13
ENSG00000133302	SLF1	2462.64	1918	1153.09	1022.48	1639.05	-1.00988	0.208488	23.0445	1.58296e-06	3.41017e-05	Down	SMC5-SMC6 complex localization factor 1
ENSG00000133624		570.073	538	99.125	73.84	320.26	-2.67925	0.323867	63.0416	2.02384e-15	3.77554e-13	Down
ENSG00000133627	ACTR3B	666.774	770	250.847	310.745	499.591	-1.35518	0.270087	24.4762	7.52317e-07	1.81967e-05	Down	actin related protein 3B
ENSG00000133641	RLIG1	1720.35	1638	851.666	732.25	1235.57	-1.08425	0.205533	27.2823	1.75814e-07	4.96469e-06	Down	RNA 5'-phosphate and 3'-OH ligase 1
ENSG00000133794	BMAL1	2143.99	1876	901.228	756.864	1419.52	-1.27771	0.206286	37.3153	1.00492e-09	5.15273e-08	Down	basic helix-loop-helix ARNT like 1
ENSG00000133805	AMPD3	5653.76	5832	2684.47	2752.61	4230.71	-1.07894	0.164462	42.1294	8.54274e-11	5.89786e-09	Down	adenosine monophosphate deaminase 3
ENSG00000134152	KATNBL1	775.447	806	259.95	213.317	513.678	-1.74035	0.26393	41.6186	1.10932e-10	7.31316e-09	Down	katanin regulatory subunit B1 like 1
ENSG00000134245	WNT2B	249.58	217	856.723	735.327	514.657	1.77023	0.264721	42.7247	6.30122e-11	4.52857e-09	Up	Wnt family member 2B
ENSG00000134324	LPIN1	3010.61	2559	5379.05	5776.98	4181.41	1.00206	0.174764	32.27	1.34172e-08	5.09271e-07	Up	lipin 1
ENSG00000134398	ERN2	60.783	76	340.869	359.972	209.406	2.35847	0.371651	37.6852	8.31337e-10	4.36477e-08	Up	endoplasmic reticulum to nucleus signaling 2
ENSG00000134817	APLNR	6.447	17	63.723	59.483	36.6631	2.39943	0.849746	7.46835	0.00627932	0.0332571	Up	apelin receptor
ENSG00000134830	C5AR2	15.656	12	56.643	77.943	40.5604	2.28104	0.778367	8.1125	0.00439611	0.0252755	Up	complement C5a receptor 2
ENSG00000135049	AGTPBP1	3552.14	3229	1101.5	889.161	2192.95	-1.76826	0.194657	78.2701	8.98726e-19	2.8143e-16	Down	ATP/GTP binding carboxypeptidase 1
ENSG00000135245	HILPDA	3542.01	3245	1520.25	1511.68	2454.73	-1.16259	0.177742	41.7739	1.02465e-10	6.91084e-09	Down	hypoxia inducible lipid droplet associated
ENSG00000135407	AVIL	1422.88	1002	3599.86	3936.1	2490.21	1.63549	0.209185	58.3209	2.22667e-14	3.54972e-12	Up	advillin
ENSG00000135424	ITGA7	175.903	250	788.954	774.298	497.289	1.87714	0.280568	42.4901	7.10404e-11	5.02325e-09	Up	integrin subunit alpha 7
ENSG00000135439	AGAP2	13.814	16	151.722	182.55	91.0215	3.48843	0.565873	34.7838	3.68432e-09	1.60834e-07	Up	ArfGAP with GTPase domain, ankyrin repeat and PH domain 2
ENSG00000135477	KRT87P	45.127	59	205.33	190.754	125.053	1.92884	0.458171	16.9085	3.92258e-05	0.000540602	Up	keratin 87, pseudogene
ENSG00000135519	KCNH3	722.952	629	1195.57	1650.13	1049.41	1.07348	0.235569	20.3582	6.42177e-06	0.000115737	Up	potassium voltage-gated channel subfamily H member 3
ENSG00000135521	LTV1	1433.93	1229	608.911	522.01	948.463	-1.2356	0.223974	29.682	5.09059e-08	1.64702e-06	Down	LTV1 ribosome biogenesis factor
ENSG00000135525	MAP7	6058.98	5617	2306.17	3047.97	4257.53	-1.12487	0.189133	34.5506	4.15324e-09	1.78071e-07	Down	microtubule associated protein 7
ENSG00000135596	MICAL1	1550.89	1938	590.704	704.56	1196.04	-1.42942	0.221248	40.3373	2.13685e-10	1.3102e-08	Down	microtubule associated monooxygenase, calponin and LIM domain containing 1
ENSG00000135625	EGR4	5.526	9	44.505	100.505	39.8839	3.32378	0.866624	13.4058	0.000250843	0.00254559	Up	early growth response 4
ENSG00000135912	TTLL4	2563.95	2785	1116.67	1328.1	1948.43	-1.12954	0.19257	33.6412	6.62732e-09	2.70901e-07	Down	tubulin tyrosine ligase like 4
ENSG00000136114	THSD1	780.052	946	373.236	488.167	646.864	-1.00261	0.258456	14.8003	0.000119516	0.00139258	Down	thrombospondin type 1 domain containing 1
ENSG00000136122	BORA	454.953	369	200.273	118.965	285.798	-1.36792	0.35775	14.2101	0.000163495	0.00178675	Down	BORA aurora kinase A activator
ENSG00000136153	LMO7	13343.8	12266	3659.53	3862.26	8282.89	-1.76757	0.160087	115.227	7.01804e-27	8.7906e-24	Down	LIM domain 7
ENSG00000136161	RCBTB2	261.552	195	79.907	106.658	160.779	-1.29172	0.419558	9.25705	0.00234591	0.0155237	Down	RCC1 and BTB domain containing protein 2
ENSG00000136235	GPNMB	1659.57	1500	3288.32	3111.55	2389.86	1.01821	0.179943	31.4315	2.06601e-08	7.43932e-07	Up	glycoprotein nmb
ENSG00000136274	NACAD	65.388	66	315.582	455.349	225.58	2.55274	0.376988	42.4346	7.30867e-11	5.14718e-09	Up	NAC alpha domain containing
ENSG00000136490	LIMD2	121.566	76	221.514	266.646	171.432	1.30343	0.417156	9.52661	0.00202514	0.0137807	Up	LIM domain containing 2
ENSG00000136504	KAT7	4905.94	5155	2325.39	2515.7	3725.51	-1.05535	0.169109	38.1607	6.51507e-10	3.5371e-08	Down	lysine acetyltransferase 7
ENSG00000136535	TBR1	172.219	148	62.712	74.866	114.449	-1.2192	0.468313	6.64123	0.00996451	0.0477034	Down	T-box brain transcription factor 1
ENSG00000136536	MARCHF7	3778.69	2780	1353.36	1135.3	2261.84	-1.39813	0.210978	42.4168	7.37534e-11	5.17336e-09	Down	membrane associated ring-CH-type finger 7
ENSG00000136630	HLX	1462.48	1768	273.099	494.32	999.475	-2.07377	0.278165	51.8322	6.04525e-13	7.26093e-11	Down	H2.0 like homeobox
ENSG00000136856	SLC2A8	736.767	908	379.305	434.838	614.727	-1.01434	0.253249	15.7773	7.12536e-05	0.000902168	Down	solute carrier family 2 member 8
ENSG00000136870	ZNF189	684.272	632	329.742	278.952	481.242	-1.11269	0.266389	17.1178	3.51324e-05	0.000495242	Down	zinc finger protein 189
ENSG00000136932	TRMO	594.939	756	366.156	270.748	496.961	-1.08443	0.284303	14.2758	0.00015788	0.00173933	Down	tRNA methyltransferase O
ENSG00000137073	UBAP2	4245.62	4480	1722.55	2062.4	3127.64	-1.20499	0.180874	43.2334	4.85832e-11	3.65646e-09	Down	ubiquitin associated protein 2
ENSG00000137185	ZSCAN9	651.118	678	247.812	242.032	454.741	-1.44	0.266335	28.3602	1.00716e-07	3.00903e-06	Down	zinc finger and SCAN domain containing 9
ENSG00000137270	GCM1	235.765	228	544.176	513.806	380.437	1.18976	0.282799	17.3295	3.14274e-05	0.000449887	Up	glial cells missing transcription factor 1
ENSG00000137275	RIPK1	3290.58	3641	1490.92	1602.95	2506.36	-1.16373	0.179727	40.9292	1.57843e-10	9.99253e-09	Down	receptor interacting serine/threonine kinase 1
ENSG00000137547	MRPL15	1776.53	1781	890.102	804.039	1312.92	-1.07029	0.198928	28.3925	9.9048e-08	2.97926e-06	Down	mitochondrial ribosomal protein L15
ENSG00000137656	BUD13	1766.4	1964	719.162	790.707	1310.07	-1.30485	0.202248	40.4591	2.00777e-10	1.24411e-08	Down	BUD13 homolog
ENSG00000137834	SMAD6	1065.55	1224	2709.75	3284.87	2071.04	1.38877	0.196556	48.2627	3.7277e-12	3.71414e-10	Up	SMAD family member 6
ENSG00000137941	TTLL7	644.671	531	236.686	218.444	407.7	-1.36934	0.284679	22.5035	2.09759e-06	4.39992e-05	Down	tubulin tyrosine ligase like 7
ENSG00000138172	CALHM2	86.57	60	179.032	228.7	138.575	1.47456	0.447498	10.5366	0.00117031	0.00888036	Up	calcium homeostasis modulator family member 2
ENSG00000138381	ASNSD1	1225.8	1160	647.347	541.496	893.66	-1.00491	0.223528	19.8769	8.25937e-06	0.000143687	Down	asparagine synthetase domain containing 1
ENSG00000138413	IDH1	2237.93	2060	4950.18	4233.51	3370.41	1.09537	0.178425	36.8724	1.26116e-09	6.26506e-08	Up	isocitrate dehydrogenase (NADP(+)) 1
ENSG00000138735	PDE5A	6.447	12	16.184	12.307	11.7343	0.629315	1.35088	0.215708	0.64233		noSig	phosphodiesterase 5A
ENSG00000138892	TTLL8	119.725	107	363.121	538.419	282.066	1.99091	0.346843	31.1972	2.33106e-08	8.22483e-07	Up	tubulin tyrosine ligase like 8
ENSG00000139132	FGD4	1721.27	1408	785.919	664.563	1144.94	-1.1094	0.219834	24.9415	5.90969e-07	1.48046e-05	Down	FYVE, RhoGEF and PH domain containing 4
ENSG00000139508	SLC46A3	124.329	156	354.018	246.135	220.12	1.09897	0.374148	8.46957	0.00361137	0.0217252	Up	solute carrier family 46 member 3
ENSG00000139572	GPR84	110.515	149	565.417	523.036	336.992	2.06971	0.313674	41.08	1.46126e-10	9.31806e-09	Up	G protein-coupled receptor 84
ENSG00000139620	KANSL2	5792.83	6228	1836.85	1566.03	3855.93	-1.82065	0.176189	100.796	1.01942e-23	8.93825e-21	Down	KAT8 regulatory NSL complex subunit 2
ENSG00000139626	ITGB7	116.962	125	689.829	967.104	474.724	2.77596	0.293159	81.4297	1.81606e-19	6.24438e-17	Up	integrin subunit beta 7
ENSG00000139780	METTL21C	5.526	5	47.54	33.843	22.9772	2.95	1.04607	7.3858	0.00657408	0.0343941	Up	methyltransferase 21C, AARS1 lysine
ENSG00000139890	REM2	82.886	110	212.411	287.157	173.113	1.37385	0.40798	11.033	0.000895033	0.00711482	Up	RRAD and GEM like GTPase 2
ENSG00000140297	GCNT3	428.246	500	1110.6	1210.16	812.253	1.32238	0.228603	32.5324	1.17222e-08	4.5079e-07	Up	glucosaminyl (N-acetyl) transferase 3, mucin type
ENSG00000140326	CDAN1	1438.54	1800	601.83	735.327	1143.92	-1.27607	0.224957	31.3013	2.20929e-08	7.90655e-07	Down	codanin 1
ENSG00000140367	UBE2Q2	1683.51	1366	639.255	565.084	1063.46	-1.34046	0.221456	35.5676	2.46351e-09	1.13685e-07	Down	ubiquitin conjugating enzyme E2 Q2
ENSG00000140451	PIF1	471.531	462	131.492	82.045	286.767	-2.12788	0.347765	35.2464	2.90525e-09	1.32571e-07	Down	PIF1 5'-to-3' DNA helicase
ENSG00000140465	CYP1A1	74.598	86	177.009	226.649	141.064	1.33015	0.431817	9.25527	0.00234819	0.0155254	Up	cytochrome P450 family 1 subfamily A member 1
ENSG00000140521	POLG	16816.7	17979	7128.91	8919.3	12711	-1.1165	0.171966	41.1597	1.40283e-10	9.01101e-09	Down	DNA polymerase gamma, catalytic subunit
ENSG00000140521	POLGARF	16816.7	17979	7128.91	8919.3	12711	-1.1165	0.171966	41.1597	1.40283e-10	9.01101e-09	Down	POLG alternative reading frame
ENSG00000140682	TGFB1I1	4287.06	5151	1819.65	2664.41	3480.53	-1.07367	0.21324	24.811	6.32372e-07	1.56628e-05	Down	transforming growth factor beta 1 induced transcript 1
ENSG00000140987	ZSCAN32	639.145	650	247.812	317.924	463.72	-1.18831	0.27469	18.3106	1.87656e-05	0.000289932	Down	zinc finger and SCAN domain containing 32
ENSG00000140993	TIGD7	24.866	33	105.194	85.122	62.0453	1.71906	0.62692	7.24051	0.00712769	0.0366006	Up	tigger transposable element derived 7
ENSG00000141026	MED9	581.125	555	212.411	269.722	404.564	-1.2368	0.286617	18.1947	1.9943e-05	0.00030384	Down	mediator complex subunit 9
ENSG00000141179	PCTP	162.089	155	53.608	48.201	104.725	-1.639	0.486628	10.9637	0.00092912	0.00733921	Down	phosphatidylcholine transfer protein
ENSG00000141505	ASGR1	518.5	580	1412.03	1378.35	972.22	1.34519	0.214164	38.3124	6.02779e-10	3.324e-08	Up	asialoglycoprotein receptor 1
ENSG00000141569	TRIM65	2094.26	2518	954.836	1336.31	1725.85	-1.00937	0.221681	20.3544	6.4345e-06	0.000115847	Down	tripartite motif containing 65
ENSG00000141576	RNF157	32.234	42	155.768	104.607	83.6521	1.81182	0.55977	10.0403	0.00153155	0.0109532	Up	ring finger protein 157
ENSG00000141748	ARL5C	1.842	5	10.115	81.019	24.494	3.74417	1.2394	8.11787	0.0043831	0.0252337	Up	ADP ribosylation factor like GTPase 5C
ENSG00000141956	PRDM15	950.429	959	223.537	347.665	620.158	-1.74127	0.275379	38.1421	6.5774e-10	3.55992e-08	Down	PR/SET domain 15
ENSG00000142252	GEMIN7	687.956	758	324.685	256.39	506.758	-1.315	0.268297	23.3921	1.32119e-06	2.93271e-05	Down	gem nuclear organelle associated protein 7
ENSG00000142611	PRDM16	16.577	3	62.712	91.275	43.391	2.96559	0.868172	10.6545	0.00109802	0.00840461	Up	PR/SET domain 16
ENSG00000142621	FHAD1	92.096	32	128.458	241.007	123.39	1.5711	0.568264	7.36417	0.00665363	0.034674	Up	forkhead associated phosphopeptide binding domain 1
ENSG00000142655	PEX14	1416.43	1818	632.175	760.966	1156.89	-1.21504	0.225891	28.2117	1.08744e-07	3.21576e-06	Down	peroxisomal biogenesis factor 14
ENSG00000142731	PLK4	1171.46	1118	591.715	538.419	854.898	-1.01853	0.220387	21.0013	4.58971e-06	8.67298e-05	Down	polo like kinase 4
ENSG00000142733	MAP3K6	3287.82	3807	1491.93	2025.48	2653.06	-1.01224	0.204507	24.0412	9.42962e-07	2.20677e-05	Down	mitogen-activated protein kinase kinase kinase 6
ENSG00000143093	STRIP1	3521.74	3626	1110.6	1141.45	2349.95	-1.66624	0.17737	84.2143	4.43947e-20	1.6924e-17	Down	striatin interacting protein 1
ENSG00000143107	FNDC7	255.105	139	650.381	598.927	410.854	1.66291	0.329643	24.3826	7.89773e-07	1.89517e-05	Up	fibronectin type III domain containing 7
ENSG00000143126	CELSR2	1520.5	1422	2633.89	4022.25	2399.66	1.17756	0.221479	27.5605	1.5226e-07	4.38427e-06	Up	cadherin EGF LAG seven-pass G-type receptor 2
ENSG00000143127	ITGA10	81.965	70	322.662	214.342	172.242	1.82061	0.415644	18.3465	1.84156e-05	0.000286291	Up	integrin subunit alpha 10
ENSG00000143333	RGS16	209.978	234	717.139	746.608	476.931	1.72149	0.264991	40.4391	2.02837e-10	1.24805e-08	Up	regulator of G protein signaling 16
ENSG00000143816	WNT9A	369.304	494	110.251	104.607	269.541	-2.00608	0.341505	32.7242	1.06209e-08	4.14843e-07	Down	Wnt family member 9A
ENSG00000143891	GALM	2212.14	2372	4560.76	4939.1	3521	1.05131	0.170984	37.0487	1.15213e-09	5.78902e-08	Up	galactose mutarotase
ENSG00000143952	VPS54	1318.81	1211	656.45	588.672	943.734	-1.02279	0.216949	21.8463	2.95387e-06	5.94026e-05	Down	VPS54 subunit of GARP complex
ENSG00000144120	TMEM177	39.601	47	0	7.179	23.445	-3.59568	1.22424	7.77968	0.00528373	0.0292935	Down	transmembrane protein 177
ENSG00000144395	CCDC150	298.39	226	108.228	87.173	179.948	-1.42448	0.397349	12.4938	0.000408299	0.00376744	Down	coiled-coil domain containing 150
ENSG00000144460	NYAP2	875.831	844	1561.72	2338.28	1404.96	1.18112	0.232478	25.1839	5.21163e-07	1.33808e-05	Up	neuronal tyrosine-phosphorylated phosphoinositide-3-kinase adaptor 2
ENSG00000144550	CPNE9	14.735	21	161.837	121.016	79.647	2.98762	0.592778	23.3698	1.33663e-06	2.95575e-05	Up	copine family member 9
ENSG00000144802	NFKBIZ	11647.4	11785	1590.05	1627.57	6662.49	-2.86444	0.159701	282.326	2.33746e-63	2.04948e-59	Down	NFKB inhibitor zeta
ENSG00000144857	BOC	81.965	55	154.756	216.393	127.029	1.43663	0.471185	9.03229	0.00265252	0.0170633	Up	BOC cell adhesion associated, oncogene regulated
ENSG00000145241	CENPC	350.885	371	190.158	99.479	252.881	-1.31715	0.382245	11.5611	0.000673468	0.00567493	Down	centromere protein C
ENSG00000145506	NKD2	86.57	155	22.253	46.15	77.4932	-1.82008	0.62402	8.13446	0.00434319	0.0250286	Down	NKD inhibitor of WNT signaling pathway 2
ENSG00000145687	SSBP2	151.037	153	72.827	52.304	107.292	-1.28057	0.487029	6.76062	0.00931913	0.0453567	Down	single stranded DNA binding protein 2
ENSG00000145779	TNFAIP8	1202.77	1429	776.816	394.841	950.857	-1.16726	0.293152	15.4754	8.35841e-05	0.00102786	Down	TNF alpha induced protein 8
ENSG00000145860	RNF145	20939.8	19387	7715.56	7253.79	13824	-1.42973	0.156439	80.3855	3.08041e-19	1.01921e-16	Down	ring finger protein 145
ENSG00000145882	PCYOX1L	34.075	20	87.999	89.224	57.8245	1.71001	0.656575	6.53773	0.010561	0.0497977	Up	prenylcysteine oxidase 1 like
ENSG00000145908	ZNF300	255.105	269	93.056	138.451	188.903	-1.17895	0.391461	8.88755	0.00287121	0.0181833	Down	zinc finger protein 300
ENSG00000145949	MYLK4	23.945	39	121.378	102.556	71.7196	1.83333	0.598474	8.98723	0.00271873	0.017419	Up	myosin light chain kinase family member 4
ENSG00000146067	FAM193B	3855.13	4859	1560.71	2208.03	3120.72	-1.20925	0.214081	31.056	2.50692e-08	8.74234e-07	Down	family with sequence similarity 193 member B
ENSG00000146197	SCUBE3	34.996	29	137.561	189.729	97.8216	2.35326	0.523998	18.9387	1.34984e-05	0.000218566	Up	signal peptide, CUB domain and EGF like domain containing 3
ENSG00000146592	CREB5	1118.04	1060	111.263	123.067	603.093	-3.21659	0.257288	140.113	2.51449e-32	4.89934e-29	Down	cAMP responsive element binding protein 5
ENSG00000146707	POMZP3	657.564	971	307.49	316.898	563.238	-1.38272	0.277901	24.012	9.57383e-07	2.23551e-05	Down	POM121 and ZP3 fusion
ENSG00000146802	TMEM168	365.62	352	92.045	105.633	228.824	-1.86024	0.35078	26.8935	2.14976e-07	5.97435e-06	Down	transmembrane protein 168
ENSG00000146826	TRAPPC14	1416.43	1551	553.279	607.132	1031.96	-1.35453	0.212365	39.4918	3.29447e-10	1.95837e-08	Down	trafficking protein particle complex subunit 14
ENSG00000146834	MEPCE	16871	20461	7740.85	9517.2	13647.5	-1.11313	0.178911	37.8003	7.83709e-10	4.152e-08	Down	methylphosphate capping enzyme
ENSG00000147027	TMEM47	365.62	303	164.871	118.965	238.114	-1.23622	0.358041	11.6576	0.000639419	0.00546969	Down	transmembrane protein 47
ENSG00000147121	KRBOX4	1500.24	1349	779.851	614.311	1060.85	-1.0312	0.222642	21.0692	4.42982e-06	8.41619e-05	Down	KRAB box domain containing 4
ENSG00000147650	LRP12	477.056	277	161.837	182.55	274.611	-1.13134	0.364379	9.45051	0.0021109	0.0142317	Down	LDL receptor related protein 12
ENSG00000148343	MIGA2	4324.82	5240	1984.52	2324.95	3468.57	-1.15018	0.186834	36.9894	1.18772e-09	5.95083e-08	Down	mitoguardin 2
ENSG00000148356	LRSAM1	2888.12	3210	852.677	1160.93	2027.93	-1.5986	0.2087	56.1335	6.77144e-14	9.81693e-12	Down	leucine rich repeat and sterile alpha motif containing 1
ENSG00000148377	IDI2	28.55	22	110.251	91.275	63.019	1.9938	0.625371	9.696	0.00184669	0.0128023	Up	isopentenyl-diphosphate delta isomerase 2
ENSG00000148399	DPH7	2237.01	2370	943.71	1110.68	1665.35	-1.16512	0.195512	34.6895	3.86716e-09	1.67443e-07	Down	diphthamide biosynthesis 7
ENSG00000148677	ANKRD1	1776.53	1484	168.917	158.962	897.102	-3.31394	0.235332	174.844	6.47668e-40	2.83937e-36	Down	ankyrin repeat domain 1
ENSG00000149418	ST14	3793.43	4640	1624.44	2079.84	3034.42	-1.18689	0.199118	34.6258	3.99583e-09	1.72588e-07	Down	ST14 transmembrane serine protease matriptase
ENSG00000149452	SLC22A8	26.708	3	83.953	106.658	55.0797	2.67327	0.834468	9.40252	0.00216687	0.0145253	Up	solute carrier family 22 member 8
ENSG00000149489	ROM1	145.511	163	485.51	514.831	327.213	1.69754	0.30326	30.0984	4.10671e-08	1.36914e-06	Up	retinal outer segment membrane protein 1
ENSG00000149599	DUSP15	209.978	208	446.062	442.017	326.514	1.08723	0.297973	13.0813	0.000298256	0.00292681	Up	dual specificity phosphatase 15
ENSG00000149798	CDC42EP2	2095.18	2431	699.944	1480.91	1676.76	-1.05344	0.285448	13.3414	0.000259613	0.00262245	Down	CDC42 effector protein 2
ENSG00000149922	TBX6	75.519	35	393.465	383.56	221.886	2.8095	0.415323	41.6428	1.09566e-10	7.27781e-09	Up	T-box transcription factor 6
ENSG00000149926	TLCD3B	1.842	12	61.7	82.045	39.3967	3.38942	0.918617	12.2642	0.000461722	0.00416714	Up	TLC domain containing 3B
ENSG00000149927	DOC2A	31.313	21	81.93	97.428	57.9177	1.77558	0.651684	7.13863	0.00754406	0.0381925	Up	double C2 domain alpha
ENSG00000150394	CDH8	82.886	81	16.184	24.613	51.1708	-2.0066	0.693453	7.99019	0.00470314	0.0266046	Down	cadherin 8
ENSG00000150401	DCUN1D2	2388.97	2004	1040.81	1100.43	1633.55	-1.03689	0.197577	27.0311	2.00206e-07	5.60834e-06	Down	defective in cullin neddylation 1 domain containing 2
ENSG00000150672	DLG2	46.048	57	186.112	156.911	111.518	1.73605	0.479614	12.5983	0.000386102	0.00360142	Up	discs large MAGUK scaffold protein 2
ENSG00000151014	NOCT	3889.21	3575	7594.19	8749.06	5951.86	1.13058	0.16903	43.6817	3.86363e-11	3.02467e-09	Up	nocturnin
ENSG00000151092	NGLY1	2953.51	2591	928.538	763.017	1809.02	-1.71272	0.200385	69.5555	7.42954e-17	1.71427e-14	Down	N-glycanase 1
ENSG00000151287	TEX30	1701.01	1459	799.069	580.467	1134.89	-1.19577	0.23192	25.9416	3.51903e-07	9.36413e-06	Down	testis expressed 30
ENSG00000151332	MBIP	1048.05	891	409.649	375.355	681.014	-1.30471	0.240898	28.5616	9.07651e-08	2.75373e-06	Down	MAP3K12 binding inhibitory protein 1
ENSG00000151388	ADAMTS12	9.21	4	52.597	83.07	37.2192	3.3526	0.881915	13.2415	0.000273818	0.002736	Up	ADAM metallopeptidase with thrombospondin type 1 motif 12
ENSG00000151623	NR3C2	12.893	8	42.482	64.61	31.9965	2.35452	0.882491	6.70659	0.0096057	0.0463249	Up	nuclear receptor subfamily 3 group C member 2
ENSG00000152049	KCNE4	113.278	52	218.48	189.729	143.372	1.3022	0.478752	7.21587	0.00722617	0.0369333	Up	potassium voltage-gated channel subfamily E regulatory subunit 4
ENSG00000152076	CCDC74B	370.225	340	892.125	857.369	614.93	1.30036	0.241967	28.1368	1.13036e-07	3.33143e-06	Up	coiled-coil domain containing 74B
ENSG00000152117	SMPD4BP	3122.05	3801	1512.16	1913.7	2587.23	-1.01489	0.20039	25.1704	5.24816e-07	1.34519e-05	Down	sphingomyelin phosphodiesterase 4B, pseudogene
ENSG00000152219	ARL14EP	589.413	583	155.768	145.63	368.453	-1.9597	0.290516	43.2509	4.81506e-11	3.63952e-09	Down	ADP ribosylation factor like GTPase 14 effector protein
ENSG00000152382	TADA1	718.347	570	148.687	109.735	386.692	-2.31771	0.310028	52.0772	5.33617e-13	6.45346e-11	Down	transcriptional adaptor 1
ENSG00000152464	RPP38	632.698	558	305.467	289.208	446.343	-1.00178	0.270019	13.5545	0.000231735	0.00237922	Down	ribonuclease P/MRP subunit p38
ENSG00000152669	CCNO	605.991	946	357.052	380.483	572.381	-1.07293	0.284055	13.9958	0.000183215	0.00194837	Down	cyclin O
ENSG00000152778	IFIT5	327.861	268	49.562	90.249	183.918	-2.09219	0.424311	22.9463	1.66594e-06	3.57575e-05	Down	interferon induced protein with tetratricopeptide repeats 5
ENSG00000152944	MED21	1472.61	1375	730.288	558.931	1034.21	-1.14323	0.225531	25.1369	5.34006e-07	1.35546e-05	Down	mediator complex subunit 21
ENSG00000153162	BMP6	205.374	193	60.689	109.735	142.199	-1.22542	0.456397	7.05238	0.00791602	0.039798	Down	bone morphogenetic protein 6
ENSG00000153165	RGPD3	287.339	220	131.492	109.735	187.142	-1.07288	0.386965	7.5605	0.00596614	0.032024	Down	RANBP2 like and GRIP domain containing 3
ENSG00000153234	NR4A2	6291.07	5563	11989.1	14258.4	9525.37	1.14675	0.170819	43.957	3.3567e-11	2.65149e-09	Up	nuclear receptor subfamily 4 group A member 2
ENSG00000153714	LURAP1L	2502.24	2488	754.564	737.378	1620.55	-1.74191	0.189001	80.8817	2.39637e-19	8.08131e-17	Down	leucine rich adaptor protein 1 like
ENSG00000153956	CACNA2D1	176.824	136	58.666	63.585	108.769	-1.35601	0.482812	7.69561	0.00553553	0.0303079	Down	calcium voltage-gated channel auxiliary subunit alpha2delta 1
ENSG00000154025	SLC5A10	37.759	46	141.607	159.987	96.3385	1.84926	0.510646	12.5626	0.000393547	0.00364952	Up	solute carrier family 5 member 10
ENSG00000154059	IMPACT	575.599	645	302.432	291.259	453.573	-1.03963	0.267776	14.8252	0.00011795	0.00137799	Down	impact RWD domain protein
ENSG00000154309	DISP1	461.4	455	99.125	114.863	282.597	-2.0986	0.324878	39.4747	3.32335e-10	1.96886e-08	Down	dispatched RND transporter family member 1
ENSG00000154710	RABGEF1	5256.83	4890	2161.53	2081.89	3597.56	-1.25775	0.169199	53.7073	2.32702e-13	3.0914e-11	Down	RAB guanine nucleotide exchange factor 1
ENSG00000154781	CCDC174	1355.65	1362	471.349	391.764	895.191	-1.65465	0.224341	52.1338	5.1845e-13	6.35772e-11	Down	coiled-coil domain containing 174
ENSG00000154898		103.147	49	212.411	227.674	148.058	1.52986	0.468069	10.33	0.00130882	0.00968823	Up
ENSG00000155026	RSPH10B	105.91	62	301.421	342.537	202.967	1.93706	0.399354	22.3596	2.26079e-06	4.70845e-05	Up	radial spoke head 10 homolog B
ENSG00000155313	USP25	1500.24	1449	797.046	538.419	1071.18	-1.14292	0.239553	22.2574	2.38436e-06	4.9133e-05	Down	ubiquitin specific peptidase 25
ENSG00000155666	KDM8	260.631	233	113.286	62.559	167.369	-1.48892	0.43204	11.5063	0.000693626	0.00580316	Down	lysine demethylase 8
ENSG00000155868	MED7	153.8	178	30.344	66.661	107.201	-1.77452	0.533113	10.6135	0.00112265	0.00855944	Down	mediator complex subunit 7
ENSG00000155980	KIF5A	30.392	22	117.332	206.138	93.9652	2.62402	0.563119	20.1137	7.29714e-06	0.000129255	Up	kinesin family member 5A
ENSG00000156374	PCGF6	2188.2	1999	852.677	715.841	1438.93	-1.41659	0.203383	46.9096	7.43389e-12	7.04652e-10	Down	polycomb group ring finger 6
ENSG00000156469	MTERF3	406.143	293	144.642	89.224	233.252	-1.58002	0.385901	16.164	5.80874e-05	0.000757902	Down	mitochondrial transcription termination factor 3
ENSG00000156853	ZNF689	1453.27	1705	553.279	575.339	1071.72	-1.48446	0.213701	46.5666	8.85553e-12	8.26014e-10	Down	zinc finger protein 689
ENSG00000156973	PDE6D	406.143	328	373.236	247.16	338.635	-0.243066	0.32709	0.551777	0.457593	0.673975	noSig	phosphodiesterase 6D
ENSG00000156976	EIF4A2	28522.1	25769	14618.9	10962.2	19968.1	-1.08563	0.180942	35.1889	2.99218e-09	1.35935e-07	Down	eukaryotic translation initiation factor 4A2
ENSG00000157399	ARSL	447.586	438	986.192	1119.91	747.923	1.2498	0.230408	28.7	8.45027e-08	2.56818e-06	Up	arylsulfatase L
ENSG00000157514	TSC22D3	13755.4	15102	3277.19	3543.31	8919.48	-2.08099	0.161415	153.99	2.32721e-35	6.80165e-32	Down	TSC22 domain family member 3
ENSG00000157657	ZNF618	559.022	429	940.676	1228.62	789.33	1.13409	0.252817	19.6943	9.08735e-06	0.000156078	Up	zinc finger protein 618
ENSG00000157881	PANK4	2609.07	2914	504.728	843.011	1717.7	-2.03502	0.243741	65.0182	7.42098e-16	1.4958e-13	Down	pantothenate kinase 4 (inactive)
ENSG00000157927	RADIL	92.096	67	266.019	261.518	171.658	1.728	0.402039	17.7549	2.51264e-05	0.000370191	Up	Rap associating with DIL domain
ENSG00000158023	CFAP251	570.073	410	1286.6	957.874	806.137	1.19489	0.2612	20.43	6.18531e-06	0.0001122	Up	cilia and flagella associated protein 251
ENSG00000158106	RHPN1	1072.92	1278	218.48	298.438	716.959	-2.18526	0.257364	67.2425	2.40083e-16	5.19764e-14	Down	rhophilin Rho GTPase binding protein 1
ENSG00000158113	LRRC43	23.024	26	105.194	104.607	64.7062	2.09819	0.61306	11.1309	0.000848992	0.00682583	Up	leucine rich repeat containing 43
ENSG00000158163	DZIP1L	1094.1	1547	322.662	444.068	851.957	-1.78424	0.263891	43.4219	4.4122e-11	3.3787e-09	Down	DAZ interacting zinc finger protein 1 like
ENSG00000158186	MRAS	1404.46	1612	599.807	644.052	1065.08	-1.27794	0.212675	35.1506	3.05173e-09	1.38282e-07	Down	muscle RAS oncogene homolog
ENSG00000158286	RNF207	1749.82	1880	582.612	826.602	1259.76	-1.36506	0.227898	34.753	3.74299e-09	1.62871e-07	Down	ring finger protein 207
ENSG00000158473	CD1D	47.89	41	150.71	202.035	110.409	1.98765	0.489134	15.7242	7.32791e-05	0.000924227	Up	CD1d molecule
ENSG00000158683	PKD1L1	28.55	19	95.079	131.272	68.4751	2.24856	0.619142	12.4449	0.00041913	0.00384608	Up	polycystin 1 like 1, transient receptor potential channel interacting
ENSG00000159167	STC1	104.989	67	186.112	204.087	140.547	1.18037	0.444251	6.92107	0.00851859	0.0422222	Up	stanniocalcin 1
ENSG00000159173	TNNI1	2.763	0	37.425	65.636	26.4559	5.1856	1.28404	16.1524	5.84447e-05	0.000761997	Up	troponin I1, slow skeletal type
ENSG00000159256	MORC3	1776.53	1302	648.358	538.419	1066.33	-1.37535	0.236892	32.6531	1.10162e-08	4.25507e-07	Down	MORC family CW-type zinc finger 3
ENSG00000159388	BTG2	574.678	575	263.996	265.62	419.824	-1.11821	0.272178	16.565	4.70101e-05	0.000633643	Down	BTG anti-proliferation factor 2
ENSG00000159588	CCDC17	410.747	391	93.056	221.521	279.081	-1.35011	0.402968	10.8997	0.000961819	0.00753303	Down	coiled-coil domain containing 17
ENSG00000159784	FAM131B	31.313	29	146.664	213.317	105.073	2.57678	0.514133	23.3738	1.33381e-06	2.95324e-05	Up	family with sequence similarity 131 member B
ENSG00000159788	RGS12	524.025	524	184.089	329.205	390.33	-1.03003	0.329384	9.61024	0.00193496	0.0132752	Down	regulator of G protein signaling 12
ENSG00000159899	NPR2	396.012	305	754.564	924.03	594.901	1.25909	0.264423	22.1068	2.57899e-06	5.27335e-05	Up	natriuretic peptide receptor 2
ENSG00000159915	ZNF233	10.131	17	53.608	104.607	46.3365	2.54712	0.772398	10.1227	0.00146456	0.0105559	Up	zinc finger protein 233
ENSG00000160050	CCDC28B	357.332	377	1013.5	1108.63	714.116	1.53115	0.232727	41.7528	1.03575e-10	6.95897e-09	Up	coiled-coil domain containing 28B
ENSG00000160072	ATAD3B	10345.1	13098	4698.32	6372.83	8628.57	-1.08234	0.197906	29.2467	6.37245e-08	2.00013e-06	Down	ATPase family AAA domain containing 3B
ENSG00000160161	CILP2	235.765	129	513.831	862.496	435.273	1.91427	0.356748	27.1833	1.85046e-07	5.217e-06	Up	cartilage intermediate layer protein 2
ENSG00000160191	PDE9A	583.888	596	387.397	654.308	555.398	-0.179799	0.294775	0.371819	0.542015	0.737972	noSig	phosphodiesterase 9A
ENSG00000160194	NDUFV3	823.337	1010	359.075	335.358	631.943	-1.40031	0.249192	30.6298	3.12268e-08	1.06536e-06	Down	NADH:ubiquinone oxidoreductase subunit V3
ENSG00000160360	GPSM1	6765.36	8717	2874.62	4057.12	5603.53	-1.15931	0.208411	30.1666	3.96485e-08	1.33195e-06	Down	G protein signaling modulator 1
ENSG00000160396	HIPK4	8.289	8	54.62	134.348	51.3142	3.53567	0.790606	18.1175	2.07679e-05	0.000314427	Up	homeodomain interacting protein kinase 4
ENSG00000160447	PKN3	6056.22	7713	2289.99	3504.34	4890.89	-1.24872	0.220205	31.2283	2.29397e-08	8.1285e-07	Down	protein kinase N3
ENSG00000160469	BRSK1	238.528	230	77.884	114.863	165.319	-1.28172	0.411501	9.47748	0.0020801	0.0140619	Down	BR serine/threonine kinase 1
ENSG00000160471	COX6B2	2273.85	2314	706.013	955.822	1562.42	-1.46511	0.21288	45.6594	1.40706e-11	1.23371e-09	Down	cytochrome c oxidase subunit 6B2
ENSG00000160678	S100A1	264.315	312	34.39	125.118	183.956	-1.85364	0.513225	12.3705	0.000436178	0.0039693	Down	S100 calcium binding protein A1
ENSG00000160703	NLRX1	780.052	1002	341.88	464.579	647.128	-1.14374	0.267217	17.9275	2.29482e-05	0.000343948	Down	NLR family member X1
ENSG00000160712	IL6R	3454.51	3393	1404.94	1540.39	2448.21	-1.21718	0.178082	45.5129	1.51634e-11	1.31636e-09	Down	interleukin 6 receptor
ENSG00000160716	CHRNB2	30.392	4	136.55	206.138	94.2698	3.30702	0.699713	19.7594	8.78274e-06	0.000151738	Up	cholinergic receptor nicotinic beta 2 subunit
ENSG00000160799	CCDC12	2751.82	3060	1376.62	1257.34	2111.45	-1.14167	0.185414	37.0546	1.14865e-09	5.78816e-08	Down	coiled-coil domain containing 12
ENSG00000160886	LY6K	19002.1	21036	9976.22	9916.15	14982.6	-1.00915	0.156227	40.9163	1.58892e-10	1.00228e-08	Down	lymphocyte antigen 6 family member K
ENSG00000160949	TONSL	4005.25	5033	1509.13	2327	3218.59	-1.23638	0.225597	29.1957	6.54255e-08	2.0451e-06	Down	tonsoku like, DNA repair protein
ENSG00000160953	PWWP3A	1341.84	1447	747.483	605.081	1035.35	-1.04383	0.219669	22.1696	2.49592e-06	5.13112e-05	Down	PWWP domain containing 3A, DNA repair factor
ENSG00000160957	RECQL4	5902.42	6764	2429.57	3454.09	4637.52	-1.10622	0.201846	29.3531	6.0321e-08	1.92325e-06	Down	RecQ like helicase 4
ENSG00000161010	MRNIP	5785.46	5504	14369.1	16533.1	10547.9	1.45271	0.162614	76.7275	1.96249e-18	5.38407e-16	Up	MRN complex interacting protein
ENSG00000161270	NPHS1	205.374	139	529.004	597.902	367.82	1.709	0.313434	28.487	9.43289e-08	2.84708e-06	Up	NPHS1 adhesion molecule, nephrin
ENSG00000161509	GRIN2C	60.783	49	209.376	370.227	172.347	2.39919	0.441525	27.4621	1.60206e-07	4.54951e-06	Up	glutamate ionotropic receptor NMDA type subunit 2C
ENSG00000161647	MPP3	2611.84	2639	996.307	1208.11	1863.81	-1.25219	0.19395	40.5627	1.90408e-10	1.18825e-08	Down	MAGUK p55 scaffold protein 3
ENSG00000161912		106.831	84	231.629	218.444	160.226	1.23701	0.40591	9.09028	0.00256971	0.0166282	Up
ENSG00000162004	CCDC78	287.339	418	99.125	116.914	230.344	-1.70666	0.370267	20.3968	6.29345e-06	0.000113893	Down	coiled-coil domain containing 78
ENSG00000162009	SSTR5	46.969	56	132.504	218.444	113.479	1.7697	0.4986	12.0773	0.000510397	0.0045387	Up	somatostatin receptor 5
ENSG00000162063	CCNF	2866.94	3464	780.862	862.496	1993.58	-1.94571	0.19582	92.7695	5.87547e-22	3.55283e-19	Down	cyclin F
ENSG00000162069	BICDL2	96.701	76	428.867	449.196	262.691	2.34473	0.340612	44.3158	2.79457e-11	2.26878e-09	Up	BICD family like cargo adaptor 2
ENSG00000162078	ZG16B	201.69	251	393.465	581.493	356.912	1.10728	0.32171	11.6158	0.000653947	0.0055668	Up	zymogen granule protein 16B
ENSG00000162086	ZNF75A	275.367	252	837.505	823.525	547.099	1.6549	0.252026	41.4216	1.22696e-10	7.99851e-09	Up	zinc finger protein 75A
ENSG00000162227	TAF6L	1372.23	1950	370.201	365.1	1014.38	-2.17551	0.240544	76.0773	2.7277e-18	7.24743e-16	Down	TATA-box binding protein associated factor 6 like
ENSG00000162341	TPCN2	1209.22	1303	475.395	515.857	875.868	-1.3416	0.219998	36.1383	1.83801e-09	8.71117e-08	Down	two pore segment channel 2
ENSG00000162438	CTRC	139.065	152	653.416	839.934	446.104	2.35951	0.286525	63.0041	2.06278e-15	3.80767e-13	Up	chymotrypsin C
ENSG00000162520	SYNC	1277.37	1331	522.935	506.627	909.483	-1.34106	0.215402	37.6698	8.37911e-10	4.37279e-08	Down	syncoilin, intermediate filament protein
ENSG00000162572	SCNN1D	803.076	1142	136.55	243.058	581.171	-2.35732	0.316526	51.0618	8.95048e-13	1.05339e-10	Down	sodium channel epithelial 1 subunit delta
ENSG00000162614	NEXN	1013.98	795	429.879	397.917	659.193	-1.12805	0.249539	20.0226	7.65306e-06	0.000134635	Down	nexilin F-actin binding protein
ENSG00000162636	EEIG2	2077.68	1867	926.515	992.743	1465.98	-1.03946	0.196318	27.5207	1.55424e-07	4.45345e-06	Down	EEIG family member 2
ENSG00000162650	ATXN7L2	916.353	1073	239.721	414.326	660.85	-1.60492	0.290267	29.3124	6.16004e-08	1.95058e-06	Down	ataxin 7 like 2
ENSG00000162664	ZNF326	3795.27	3512	1902.59	1625.51	2708.84	-1.05045	0.182449	32.4957	1.19457e-08	4.57381e-07	Down	zinc finger protein 326
ENSG00000162745	OLFML2B	16.577	6	37.425	84.096	36.0245	2.42248	0.896529	6.82558	0.00898612	0.0440538	Up	olfactomedin like 2B
ENSG00000162869	PPP1R21	1002	789	405.603	356.895	638.375	-1.23216	0.253509	23.0605	1.5698e-06	3.38964e-05	Down	protein phosphatase 1 regulatory subunit 21
ENSG00000162896	PIGR	9.21	13	38.436	72.815	33.3651	2.32658	0.874141	6.66631	0.00982525	0.0471784	Up	polymeric immunoglobulin receptor
ENSG00000163029	SMC6	1176.98	1067	534.061	416.378	798.606	-1.2394	0.23816	26.415	2.75399e-07	7.53417e-06	Down	structural maintenance of chromosomes 6
ENSG00000163040	CCDC74A	80.123	76	212.411	230.751	149.821	1.5049	0.413415	12.8535	0.000336854	0.00322262	Up	coiled-coil domain containing 74A
ENSG00000163121	NEURL3	32.234	19	97.102	90.249	59.6462	1.86796	0.649887	7.91498	0.00490271	0.0275381	Up	neuralized E3 ubiquitin protein ligase 3
ENSG00000163141	BNIPL	76.44	82	181.055	185.626	131.28	1.21085	0.435061	7.58943	0.00587114	0.0315974	Up	BCL2 interacting protein like
ENSG00000163171	CDC42EP3	174.982	194	58.666	50.252	119.475	-1.76001	0.46248	13.9287	0.00018988	0.00200105	Down	CDC42 effector protein 3
ENSG00000163346	PBXIP1	1594.18	1702	3554.34	3853.03	2675.89	1.16823	0.176558	42.7266	6.29493e-11	4.52857e-09	Up	PBX homeobox interacting protein 1
ENSG00000163348	PYGO2	2005.85	2237	3744.5	5339.07	3331.6	1.09828	0.205909	27.8184	1.33253e-07	3.87516e-06	Up	pygopus family PHD finger 2
ENSG00000163395	IGFN1	12619	10890	6339.95	5391.37	8810.07	-1.00286	0.172176	33.282	7.97183e-09	3.17714e-07	Down	immunoglobulin like and fibronectin type III domain containing 1
ENSG00000163462	TRIM46	370.225	320	984.169	1467.58	785.493	1.82827	0.262465	46.0144	1.1739e-11	1.04495e-09	Up	tripartite motif containing 46
ENSG00000163481	RNF25	1018.58	1222	229.606	355.87	706.514	-1.93626	0.272879	47.5043	5.48825e-12	5.31724e-10	Down	ring finger protein 25
ENSG00000163501	IHH	41.443	32	111.263	224.598	102.326	2.19173	0.549741	14.952	0.000110281	0.00130228	Up	Indian hedgehog signaling molecule
ENSG00000163521	GLB1L	118.804	154	271.076	312.796	214.169	1.09857	0.364302	8.9306	0.00280432	0.017837	Up	galactosidase beta 1 like
ENSG00000163694	RBM47	1461.56	1343	2606.58	3428.45	2209.9	1.10548	0.201484	29.4484	5.74265e-08	1.84776e-06	Up	RNA binding motif protein 47
ENSG00000163704	PRRT3	145.511	159	267.031	348.691	230.058	1.01598	0.353779	8.11992	0.00437816	0.0252136	Up	proline rich transmembrane protein 3
ENSG00000163794	UCN	8.289	3	55.631	43.074	27.4984	3.11983	0.997667	9.01555	0.00267693	0.0172077	Up	urocortin
ENSG00000163879	DNALI1	129.855	146	444.039	367.151	271.761	1.55662	0.33026	21.4646	3.60422e-06	7.05396e-05	Up	dynein axonemal light intermediate chain 1
ENSG00000163898	LIPH	454.953	531	1025.64	996.845	752.11	1.03688	0.231171	19.7677	8.74482e-06	0.000151232	Up	lipase H
ENSG00000163959	SLC51A	226.556	98	414.707	418.429	289.423	1.35827	0.394803	11.4941	0.000698167	0.0058328	Up	solute carrier family 51 subunit alpha
ENSG00000164002	EXO5	306.679	270	94.068	137.425	202.043	-1.31721	0.382398	11.5721	0.000669484	0.00565514	Down	exonuclease 5
ENSG00000164011	ZNF691	263.394	294	99.125	57.431	178.488	-1.83148	0.418377	18.3112	1.87605e-05	0.000289932	Down	zinc finger protein 691
ENSG00000164049	FBXW12	37.759	25	138.573	136.4	84.4329	2.12907	0.55424	13.9895	0.00018383	0.00195254	Up	F-box and WD repeat domain containing 12
ENSG00000164073	MFSD8	472.452	505	237.698	196.908	353.014	-1.16912	0.296867	15.1963	9.68951e-05	0.00117264	Down	major facilitator superfamily domain containing 8
ENSG00000164076	CAMKV	11.972	26	110.251	133.323	70.3866	2.68643	0.638562	16.368	5.21597e-05	0.000691363	Up	CaM kinase like vesicle associated
ENSG00000164078	MST1R	5205.26	6323	2724.93	2914.64	4291.96	-1.03146	0.177976	32.9297	9.555e-09	3.76531e-07	Down	macrophage stimulating 1 receptor
ENSG00000164120	HPGD	61.704	58	197.238	150.757	116.925	1.53941	0.468988	10.438	0.00123446	0.00925504	Up	15-hydroxyprostaglandin dehydrogenase
ENSG00000164162	ANAPC10	617.042	554	320.639	212.291	425.993	-1.13572	0.301168	13.9339	0.000189355	0.00199671	Down	anaphase promoting complex subunit 10
ENSG00000164219	PGGT1B	714.664	625	256.916	251.262	461.96	-1.39862	0.26827	26.4048	2.76859e-07	7.5623e-06	Down	protein geranylgeranyltransferase type I subunit beta
ENSG00000164236	ANKRD33B	23645.6	18916	38945	46548.1	32013.7	1.00623	0.176807	31.7576	1.74669e-08	6.42136e-07	Up	ankyrin repeat domain 33B
ENSG00000164292	RHOBTB3	804.918	742	1617.36	1705.51	1217.45	1.10287	0.201933	29.226	6.441e-08	2.01695e-06	Up	Rho related BTB domain containing 3
ENSG00000164329	TENT2	1517.74	1255	644.312	646.103	1015.79	-1.10365	0.217915	25.1365	5.34115e-07	1.35546e-05	Down	terminal nucleotidyltransferase 2
ENSG00000164362	TERT	231.161	203	72.827	122.042	157.257	-1.15621	0.433037	6.99009	0.00819624	0.0409019	Down	telomerase reverse transcriptase
ENSG00000164403	SHROOM1	1526.95	2138	724.219	979.41	1342.14	-1.10506	0.24092	20.5862	5.70062e-06	0.000104786	Down	shroom family member 1
ENSG00000164535	DAGLB	11429.1	12985	4695.29	5905.18	8753.64	-1.20358	0.178285	44.3419	2.75744e-11	2.24904e-09	Down	diacylglycerol lipase beta
ENSG00000164543	STK17A	9659.93	9485	3906.33	3026.43	6519.42	-1.46544	0.179536	64.0372	1.2209e-15	2.30604e-13	Down	serine/threonine kinase 17a
ENSG00000164548	TRA2A	14120.1	13042	7270.51	5444.7	9969.34	-1.09504	0.183058	34.9732	3.34279e-09	1.48028e-07	Down	transformer 2 alpha homolog
ENSG00000164690	SHH	530.472	460	1614.32	1551.67	1039.12	1.67611	0.213565	58.9286	1.63502e-14	2.67959e-12	Up	sonic hedgehog signaling molecule
ENSG00000164877	MICALL2	2937.86	3441	1373.59	1813.19	2391.41	-1.00117	0.203796	23.6956	1.1284e-06	2.56902e-05	Down	MICAL like 2
ENSG00000164920	OSR2	358.253	343	134.527	161.013	249.198	-1.24676	0.337108	13.3767	0.000254768	0.00258094	Down	odd-skipped related transciption factor 2
ENSG00000165029	ABCA1	1642.99	946	455.166	454.323	874.62	-1.50959	0.276195	28.7482	8.24248e-08	2.51374e-06	Down	ATP binding cassette subfamily A member 1
ENSG00000165121		381.277	450	193.193	174.345	299.704	-1.17713	0.315146	13.6695	0.000217962	0.00224967	Down
ENSG00000165175	MID1IP1	13523.4	15422	27429.3	31508.3	21970.7	1.02587	0.164153	38.2686	6.16461e-10	3.37821e-08	Up	MID1 interacting protein 1
ENSG00000165269	AQP7	4.605	6	38.436	36.92	21.4903	2.83129	1.06852	6.5381	0.0105588	0.0497977	Up	aquaporin 7
ENSG00000165376	CLDN2	11.051	7	39.448	83.07	35.1424	2.75924	0.881437	9.08406	0.00257847	0.0166726	Up	claudin 2
ENSG00000165457	FOLR2	69.993	84	201.284	290.234	161.378	1.67504	0.421637	15.1833	9.75613e-05	0.00117989	Up	folate receptor beta
ENSG00000165501	LRR1	1545.37	1524	931.572	575.339	1144.07	-1.02625	0.25028	16.5037	4.85549e-05	0.000651959	Down	leucine rich repeat protein 1
ENSG00000165512	ZNF22	238.528	317	55.631	61.534	168.173	-2.24503	0.412956	27.8318	1.32336e-07	3.85488e-06	Down	zinc finger protein 22
ENSG00000165606	DRGX	397.854	457	156.779	158.962	292.649	-1.43674	0.316204	20.0505	7.54231e-06	0.00013306	Down	dorsal root ganglia homeobox
ENSG00000165660	ABRAXAS2	1009.37	1210	546.199	474.835	810.101	-1.11989	0.233652	22.505	2.09595e-06	4.39992e-05	Down	abraxas 2, BRISC complex subunit
ENSG00000165684	SNAPC4	3201.25	3555	1347.29	1966	2517.39	-1.02797	0.213674	22.6987	1.89501e-06	4.02799e-05	Down	small nuclear RNA activating complex polypeptide 4
ENSG00000165861	ZFYVE1	3169.94	3380	1187.48	1288.1	2256.38	-1.4037	0.18108	58.0798	2.51698e-14	3.87173e-12	Down	zinc finger FYVE-type containing 1
ENSG00000165995	CACNB2	17.498	23	112.274	79.994	58.1915	2.24896	0.660598	10.9389	0.00094166	0.00741822	Up	calcium voltage-gated channel auxiliary subunit beta 2
ENSG00000165997	ARL5B	3239.01	2191	6723.3	4569.9	4180.8	1.05629	0.232647	20.1837	7.03504e-06	0.000125372	Up	ADP ribosylation factor like GTPase 5B
ENSG00000166004	CEP295	1563.79	1469	444.039	308.694	946.38	-2.01031	0.242203	64.7135	8.66174e-16	1.72605e-13	Down	centrosomal protein 295
ENSG00000166012	TAF1D	32883.7	29466	16570.1	10861.7	22445.4	-1.18453	0.202425	33.3287	7.78239e-09	3.1087e-07	Down	TATA-box binding protein associated factor, RNA polymerase I subunit D
ENSG00000166046	TCP11L2	2481.98	2302	893.136	964.027	1660.29	-1.36519	0.19077	49.625	1.86124e-12	2.01474e-10	Down	t-complex 11 like 2
ENSG00000166126	AMN	203.532	105	302.432	331.256	235.555	1.03678	0.393112	6.84084	0.00890969	0.0437525	Up	amnion associated transmembrane protein
ENSG00000166133	RPUSD2	296.549	443	134.527	101.53	243.901	-1.64685	0.371121	18.9369	1.35114e-05	0.000218576	Down	RNA pseudouridine synthase domain containing 2
ENSG00000166189	HPS6	678.746	1021	127.446	217.419	511.153	-2.30122	0.325743	46.1474	1.09685e-11	9.96597e-10	Down	HPS6 biogenesis of lysosomal organelles complex 2 subunit 3
ENSG00000166261	ZNF202	1472.61	1418	525.969	648.154	1016.18	-1.2999	0.219561	34.0919	5.25688e-09	2.20011e-07	Down	zinc finger protein 202
ENSG00000166278	C2	224.714	257	762.655	901.468	536.459	1.78894	0.262118	44.4412	2.62112e-11	2.16015e-09	Up	complement C2
ENSG00000166289	PLEKHF1	1591.42	2144	434.936	562.007	1183.09	-1.90561	0.237554	60.6676	6.75738e-15	1.15046e-12	Down	pleckstrin homology and FYVE domain containing 1
ENSG00000166349	RAG1	54.337	24	221.514	144.604	111.114	2.22096	0.545637	15.5475	8.04571e-05	0.000999926	Up	recombination activating 1
ENSG00000166436	TRIM66	357.332	262	159.814	148.706	231.963	-1.00579	0.356388	7.84663	0.00509155	0.0284194	Down	tripartite motif containing 66
ENSG00000166473	PKD1L2	22.103	33	105.194	144.604	76.2252	2.18275	0.589281	12.9594	0.000318316	0.00307378	Up	polycystin 1 like 2 (gene/pseudogene)
ENSG00000166484	MAPK7	4268.64	5342	1781.21	2821.32	3553.29	-1.06219	0.227893	21.2673	3.99489e-06	7.72374e-05	Down	mitogen-activated protein kinase 7
ENSG00000166526	ZNF3	2246.22	2327	558.337	661.487	1448.26	-1.90658	0.201522	84.488	3.86549e-20	1.50634e-17	Down	zinc finger protein 3
ENSG00000166532	RIMKLB	11636.3	10452	5740.15	4605.79	8108.56	-1.09422	0.176266	37.6714	8.37241e-10	4.37279e-08	Down	ribosomal modification protein rimK like family member B
ENSG00000166685	COG1	1845.6	2040	671.622	908.647	1366.47	-1.29798	0.219615	33.9334	5.70308e-09	2.36428e-07	Down	component of oligomeric golgi complex 1
ENSG00000166855	CLPX	1622.73	1439	533.05	546.624	1035.35	-1.50387	0.212276	48.4146	3.44983e-12	3.4768e-10	Down	caseinolytic mitochondrial matrix peptidase chaperone subunit X
ENSG00000166860	ZBTB39	293.786	169	98.113	104.607	166.377	-1.19165	0.430894	7.49024	0.00620342	0.0329347	Down	zinc finger and BTB domain containing 39
ENSG00000166863	TAC3	19.34	9	102.159	76.917	51.8541	2.65457	0.728401	12.3471	0.000441683	0.00401106	Up	tachykinin precursor 3
ENSG00000166866	MYO1A	32.234	19	127.446	139.476	79.539	2.378	0.581048	15.7216	7.33796e-05	0.000924415	Up	myosin IA
ENSG00000166912	MTMR10	2200.17	1774	1090.38	840.96	1476.38	-1.04113	0.219891	21.9942	2.7347e-06	5.56978e-05	Down	myotubularin related protein 10
ENSG00000166917	MIR202HG	11.972	4	63.723	43.074	30.6923	2.73393	0.944774	7.77244	0.00530494	0.0293833	Up	MIR202 host gene
ENSG00000167100	SAMD14	83.807	41	150.71	214.342	122.465	1.5459	0.508546	8.93188	0.00280236	0.017831	Up	sterile alpha motif domain containing 14
ENSG00000167173	C15orf39	2039.92	2378	777.828	1207.09	1600.71	-1.1543	0.23657	23.2446	1.42647e-06	3.11866e-05	Down	chromosome 15 open reading frame 39
ENSG00000167264	DUS2	446.665	529	188.135	204.087	341.972	-1.31453	0.300585	18.6456	1.57406e-05	0.000249799	Down	dihydrouridine synthase 2
ENSG00000167302	TEPSIN	2488.43	3211	1069.13	1269.64	2009.55	-1.28497	0.206864	37.4719	9.27415e-10	4.79739e-08	Down	TEPSIN adaptor related protein complex 4 accessory protein
ENSG00000167524	RSKR	256.947	285	693.875	777.375	503.299	1.44111	0.261471	29.4392	5.76988e-08	1.85312e-06	Up	ribosomal protein S6 kinase related
ENSG00000167525	PROCA1	148.274	217	680.726	289.208	333.802	1.40975	0.40332	11.8183	0.00058651	0.00510171	Up	protein interacting with cyclin A1
ENSG00000167549	CORO6	1437.62	1664	635.209	846.087	1145.73	-1.06613	0.227019	21.6254	3.31427e-06	6.57454e-05	Down	coronin 6
ENSG00000167619	TMEM145	37.759	24	132.504	205.112	99.8438	2.44788	0.541385	19.0749	1.25686e-05	0.000205216	Up	transmembrane protein 145
ENSG00000167625	ZNF526	583.888	727	138.573	220.496	417.489	-1.86826	0.315976	33.1938	8.34141e-09	3.31689e-07	Down	zinc finger protein 526
ENSG00000167657	DAPK3	5371.03	7191	2604.56	3345.38	4627.99	-1.07808	0.203374	27.4915	1.5779e-07	4.50652e-06	Down	death associated protein kinase 3
ENSG00000167711	SERPINF2	514.816	584	1158.14	1229.65	871.652	1.11999	0.221348	25.0801	5.49968e-07	1.38766e-05	Up	serpin family F member 2
ENSG00000167840	ZNF232	532.314	566	244.778	227.674	392.692	-1.21692	0.280834	18.369	1.81996e-05	0.000283687	Down	zinc finger protein 232
ENSG00000167874	TMEM88	111.436	74	222.525	266.646	168.652	1.39792	0.414293	11.075	0.00087498	0.00698391	Up	transmembrane protein 88
ENSG00000167967	E4F1	3592.66	4842	818.287	1184.52	2609.37	-2.0743	0.227296	77.3633	1.42235e-18	4.08891e-16	Down	E4F transcription factor 1
ENSG00000167984	NLRC3	52.495	82	161.837	234.853	132.796	1.56205	0.470304	10.6537	0.00109853	0.00840481	Up	NLR family CARD domain containing 3
ENSG00000167995	BEST1	74.598	48	40.459	16338.2	4125.32	7.06165	2.41195	5.05268	0.0245879	0.0951132	noSig	bestrophin 1
ENSG00000168040	FADD	1915.59	2299	509.786	607.132	1332.88	-1.91582	0.213701	75.7975	3.14298e-18	8.22618e-16	Down	Fas associated via death domain
ENSG00000168116	KIAA1586	312.205	354	63.723	45.125	193.763	-2.61311	0.396347	40.314	2.16258e-10	1.31677e-08	Down	KIAA1586
ENSG00000168135	KCNJ4	0	11	40.459	62.559	28.5046	3.24172	1.16214	6.94592	0.00840107	0.0417577	Up	potassium inwardly rectifying channel subfamily J member 4
ENSG00000168143	FAM83B	2296.87	1558	1003.39	835.832	1423.52	-1.06777	0.235568	20.1341	7.21993e-06	0.000128146	Down	family with sequence similarity 83 member B
ENSG00000168282	MGAT2	1512.21	1652	709.047	832.755	1176.5	-1.0372	0.209851	23.9869	9.6993e-07	2.25764e-05	Down	alpha-1,6-mannosyl-glycoprotein 2-beta-N-acetylglucosaminyltransferase
ENSG00000168314	MOBP	3.684	5	47.54	45.125	25.337	3.41891	1.02662	10.2453	0.00137031	0.0100041	Up	myelin associated oligodendrocyte basic protein
ENSG00000168539	CHRM1	173.14	199	1378.65	1359.89	777.67	2.88023	0.235043	135.442	2.64315e-31	4.63502e-28	Up	cholinergic receptor muscarinic 1
ENSG00000168806	LCMT2	441.139	504	125.423	143.578	303.535	-1.81283	0.316585	31.366	2.13691e-08	7.66316e-07	Down	leucine carboxyl methyltransferase 2
ENSG00000168826	ZBTB49	159.326	209	26.298	39.997	108.655	-2.47409	0.511556	21.8555	2.93973e-06	5.92541e-05	Down	zinc finger and BTB domain containing 49
ENSG00000168925	CTRB1	69.072	79	387.397	165.115	175.146	1.90032	0.469438	15.5445	8.05862e-05	0.00100082	Up	chymotrypsinogen B1
ENSG00000169047	IRS1	407.985	438	744.449	949.669	635.026	1.00194	0.251391	15.6259	7.71881e-05	0.000964082	Up	insulin receptor substrate 1
ENSG00000169131	ZNF354A	478.898	404	186.112	133.323	300.583	-1.46675	0.330566	19.0794	1.25394e-05	0.00020493	Down	zinc finger protein 354A
ENSG00000169174	PCSK9	7071.12	8360	14254.8	18586.2	12068	1.08969	0.184362	34.1475	5.10888e-09	2.14329e-07	Up	proprotein convertase subtilisin/kexin type 9
ENSG00000169258	GPRIN1	2155.96	2701	1076.21	1277.85	1802.76	-1.04481	0.206267	25.1627	5.2691e-07	1.34692e-05	Down	G protein regulated inducer of neurite outgrowth 1
ENSG00000169402	RSPH10B2	81.965	51	232.64	241.007	151.653	1.83069	0.435844	16.8788	3.9844e-05	0.000547284	Up	radial spoke head 10 homolog B2
ENSG00000169429	CXCL8	1392.49	1215	3292.36	2471.6	2092.86	1.14428	0.207168	29.8002	4.78933e-08	1.56216e-06	Up	C-X-C motif chemokine ligand 8
ENSG00000169554	ZEB2	1103.31	944	496.636	399.969	735.978	-1.19126	0.243151	23.4584	1.27647e-06	2.84063e-05	Down	zinc finger E-box binding homeobox 2
ENSG00000169758	TMEM266	81.965	46	155.768	181.524	116.314	1.39615	0.493492	7.78915	0.00525611	0.0291588	Up	transmembrane protein 266
ENSG00000169762	TAPT1	997.398	1096	458.2	347.665	724.816	-1.37703	0.246745	30.2163	3.86451e-08	1.30574e-06	Down	transmembrane anterior posterior transformation 1
ENSG00000169896	ITGAM	248.659	261	731.3	707.637	487.149	1.49757	0.260264	32.0287	1.51911e-08	5.68e-07	Up	integrin subunit alpha M
ENSG00000169908	TM4SF1	111677	118710	35765.9	26425.6	73144.7	-1.88927	0.179327	103.889	2.13957e-24	2.08441e-21	Down	transmembrane 4 L six family member 1
ENSG00000170037	CNTROB	5266.96	5624	2406.31	2668.51	3991.44	-1.10169	0.170169	40.9917	1.52879e-10	9.71339e-09	Down	centrobin, centriole duplication and spindle assembly protein
ENSG00000170075	GPR37L1	54.337	46	129.469	204.087	108.473	1.73223	0.502748	11.4079	0.000731317	0.00606354	Up	G protein-coupled receptor 37 like 1
ENSG00000170175	CHRNB1	243.133	324	562.382	597.902	431.854	1.03343	0.284685	12.9545	0.000319159	0.00308023	Up	cholinergic receptor nicotinic beta 1 subunit
ENSG00000170191	NANP	553.496	588	281.191	221.521	411.052	-1.18292	0.285246	16.8353	4.07673e-05	0.000555906	Down	N-acetylneuraminic acid phosphatase
ENSG00000170222	ADPRM	393.249	370	179.032	143.578	271.465	-1.24232	0.328895	13.9524	0.000187497	0.0019864	Down	ADP-ribose/CDP-alcohol diphosphatase, manganese dependent
ENSG00000170260	ZNF212	1731.4	1912	447.074	399.969	1122.61	-2.10464	0.211573	92.6062	6.38067e-22	3.72971e-19	Down	zinc finger protein 212
ENSG00000170345	FOS	13326.3	14028	26191.2	32046.7	21398.1	1.0902	0.166507	41.8977	9.61777e-11	6.51186e-09	Up	Fos proto-oncogene, AP-1 transcription factor subunit
ENSG00000170364	SETMAR	193.401	145	47.54	74.866	115.202	-1.46781	0.491483	8.65822	0.00325589	0.0200616	Down	SET domain and mariner transposase fusion gene
ENSG00000170423	KRT78	31.313	53	199.261	225.623	127.299	2.33616	0.477785	22.38	2.23688e-06	4.67531e-05	Up	keratin 78
ENSG00000170448	NFXL1	1179.75	1008	482.476	354.844	756.267	-1.38562	0.250888	29.5699	5.3936e-08	1.74184e-06	Down	nuclear transcription factor, X-box binding like 1
ENSG00000170468	RIOX1	446.665	505	131.492	152.809	308.991	-1.74298	0.314178	29.5234	5.52444e-08	1.78082e-06	Down	ribosomal oxygenase 1
ENSG00000170477	KRT4	7.368	16	226.571	161.013	102.738	4.06084	0.58953	42.846	5.92217e-11	4.29137e-09	Up	keratin 4
ENSG00000170498	KISS1	52.495	60	187.124	194.857	123.619	1.76428	0.453031	14.572	0.000134905	0.00153219	Up	KiSS-1 metastasis suppressor
ENSG00000170537	TMC7	343.517	461	143.63	185.626	283.443	-1.28866	0.339385	14.0619	0.000176889	0.00189837	Down	transmembrane channel like 7
ENSG00000170631	ZNF16	478.898	637	134.527	201.01	362.859	-1.73359	0.326526	26.9569	2.08047e-07	5.80942e-06	Down	zinc finger protein 16
ENSG00000170633	RNF34	2737.09	2945	1121.73	1005.05	1952.22	-1.41768	0.187273	55.3717	9.97634e-14	1.42232e-11	Down	ring finger protein 34
ENSG00000170684	ZNF296	1005.69	1333	1910.68	2831.57	1770.24	1.02009	0.237603	18.0835	2.11422e-05	0.000319061	Up	zinc finger protein 296
ENSG00000170779	CDCA4	1986.51	2219	950.791	1127.09	1570.85	-1.01713	0.200516	25.2698	4.98456e-07	1.28166e-05	Down	cell division cycle associated 4
ENSG00000170846	MRFAP1L2	521.262	453	1000.35	984.538	739.788	1.02637	0.231129	19.3873	1.06716e-05	0.000179251	Up	Morf4 family associated protein 1 like 2
ENSG00000170903	MSANTD4	673.221	537	308.501	294.336	453.264	-1.00571	0.275625	13.1066	0.00029425	0.00289723	Down	Myb/SANT DNA binding domain containing 4 with coiled-coils
ENSG00000171045	TSNARE1	472.452	439	184.089	262.544	339.521	-1.02934	0.31475	10.5209	0.00118031	0.00892998	Down	t-SNARE domain containing 1
ENSG00000171084		48.811	86	12.138	19.486	41.6085	-2.09148	0.788785	6.67772	0.00976255	0.0469355	Down
ENSG00000171097	KYAT1	127.092	269	368.178	502.525	316.699	1.13773	0.383976	8.58893	0.00338213	0.0206868	Up	kynurenine aminotransferase 1
ENSG00000171100	MTM1	394.17	298	112.274	101.53	226.494	-1.69515	0.361616	21.1334	4.28391e-06	8.1833e-05	Down	myotubularin 1
ENSG00000171161	ZNF672	2834.71	3551	1102.51	1654.23	2285.61	-1.21186	0.227632	27.5924	1.49767e-07	4.31958e-06	Down	zinc finger protein 672
ENSG00000171163	ZNF692	2165.17	2302	667.576	963.001	1524.44	-1.45404	0.223316	40.8751	1.62279e-10	1.01997e-08	Down	zinc finger protein 692
ENSG00000171219	CDC42BPG	880.436	883	1677.03	2161.88	1400.59	1.12228	0.211033	27.6699	1.43885e-07	4.15678e-06	Up	CDC42 binding protein kinase gamma
ENSG00000171223	JUNB	22406.9	26655	46103.2	57708.3	38218.4	1.0813	0.176223	36.8056	1.30517e-09	6.42905e-08	Up	JunB proto-oncogene, AP-1 transcription factor subunit
ENSG00000171236	LRG1	426.404	523	901.228	1234.78	771.352	1.17016	0.254381	20.6779	5.43405e-06	0.000100413	Up	leucine rich alpha-2-glycoprotein 1
ENSG00000171298	GAA	501.922	616	1469.68	2051.12	1159.68	1.65542	0.237882	46.2568	1.03725e-11	9.57327e-10	Up	alpha glucosidase
ENSG00000171408	PDE7B	96.701	61	33.379	29.741	55.2052	-1.32174	0.665645	3.85295	0.0496587	0.157528	noSig	phosphodiesterase 7B
ENSG00000171448	ZBTB26	160.247	97	30.344	30.767	79.5895	-2.07439	0.580864	12.1138	0.000500493	0.00447331	Down	zinc finger and BTB domain containing 26
ENSG00000171462	DLK2	242.212	352	98.113	126.144	204.617	-1.40546	0.388345	12.7265	0.000360509	0.00341102	Down	delta like non-canonical Notch ligand 2
ENSG00000171532	NEUROD2	37.759	13	101.148	131.272	70.7947	2.19005	0.659652	10.3794	0.00127431	0.00950909	Up	neuronal differentiation 2
ENSG00000171595	DNAI2	54.337	31	236.686	233.828	138.963	2.45977	0.463938	26.1981	3.08132e-07	8.3644e-06	Up	dynein axonemal intermediate chain 2
ENSG00000171747	LGALS4	63.546	64	193.193	169.217	122.489	1.50667	0.452487	10.7566	0.00103906	0.00801277	Up	galectin 4
ENSG00000171786	NHLH1	27.629	52	202.296	152.809	108.683	2.16008	0.522634	16.0921	6.03356e-05	0.000783738	Up	nescient helix-loop-helix 1
ENSG00000171872	KLF17	140.907	112	37.425	16.409	76.6851	-2.23158	0.6165	12.3428	0.000442685	0.004016	Down	KLF transcription factor 17
ENSG00000171873	ADRA1D	54.337	74	171.951	246.135	136.606	1.70508	0.455864	13.4433	0.000245889	0.00249966	Up	adrenoceptor alpha 1D
ENSG00000171931	FBXW10	24.866	30	173.974	124.093	88.2333	2.44296	0.55085	18.4059	1.78508e-05	0.000279609	Up	F-box and WD repeat domain containing 10
ENSG00000172071	EIF2AK3	10928.1	9150	5042.22	4615.02	7433.83	-1.05597	0.170891	37.3855	9.69426e-10	4.98529e-08	Down	eukaryotic translation initiation factor 2 alpha kinase 3
ENSG00000172244	C5orf34	1165.93	967	431.902	350.742	728.894	-1.4465	0.245861	33.488	7.17045e-09	2.89726e-07	Down	chromosome 5 open reading frame 34
ENSG00000172345	STARD5	32.234	31	211.399	42.048	79.1702	2.00301	0.719029	7.31958	0.00682074	0.035391	Up	StAR related lipid transfer domain containing 5
ENSG00000172361	CFAP53	78.281	77	202.296	189.729	136.827	1.33601	0.428045	9.50679	0.00204713	0.0139088	Up	cilia and flagella associated protein 53
ENSG00000172426	RSPH9	83.807	43	155.768	209.214	122.947	1.5228	0.499178	9.00662	0.00269003	0.0172793	Up	radial spoke head component 9
ENSG00000172432	GTPBP2	7083.09	8253	3190.21	3913.54	5609.96	-1.11026	0.181156	36.7023	1.37616e-09	6.74089e-08	Down	GTP binding protein 2
ENSG00000172543	CTSW	60.783	33	261.973	386.636	185.598	2.78636	0.441029	36.4456	1.5699e-09	7.58396e-08	Up	cathepsin W
ENSG00000172572	PDE3A	4700.57	3910	1414.05	1478.86	2875.87	-1.57367	0.183473	70.4509	4.71873e-17	1.1033e-14	Down	phosphodiesterase 3A
ENSG00000172602	RND1	489.95	553	1386.74	1437.84	966.881	1.43765	0.215348	43.1115	5.1707e-11	3.87493e-09	Up	Rho family GTPase 1
ENSG00000172638	EFEMP2	161.168	165	701.967	933.26	490.349	2.32586	0.28021	64.0339	1.22298e-15	2.30604e-13	Up	EGF containing fibulin extracellular matrix protein 2
ENSG00000172731	LRRC20	442.981	579	1009.46	1206.06	809.374	1.11676	0.243859	20.536	5.85215e-06	0.000107122	Up	leucine rich repeat containing 20
ENSG00000172738	TMEM217	440.218	437	226.571	174.345	319.534	-1.12951	0.311871	12.869	0.000334075	0.00320128	Down	transmembrane protein 217
ENSG00000172765	TMCC1	924.642	936	388.408	337.409	646.615	-1.35804	0.241024	30.8576	2.77668e-08	9.56544e-07	Down	transmembrane and coiled-coil domain family 1
ENSG00000172771	EFCAB12	431.929	326	1232.99	1368.1	839.755	1.77823	0.239703	52.3862	4.55924e-13	5.71077e-11	Up	EF-hand calcium binding domain 12
ENSG00000172803	SNX32	241.291	212	555.302	560.982	392.394	1.29978	0.282222	20.6864	5.40989e-06	0.000100177	Up	sorting nexin 32
ENSG00000172818	OVOL1	71.835	104	511.809	530.215	304.465	2.56914	0.333459	54.7615	1.36082e-13	1.88479e-11	Up	ovo like transcriptional repressor 1
ENSG00000173080	RXFP4	221.03	87	1142.97	1861.39	828.099	3.28525	0.710895	17.9961	2.21353e-05	0.000332618	Up	relaxin family peptide/INSL5 receptor 4
ENSG00000173110	HSPA6	28.55	86	5.057	9.23	32.2093	-3.00267	0.967935	8.83599	0.00295347	0.0186034	Down	heat shock protein family A (Hsp70) member 6
ENSG00000173137	ADCK5	795.708	962	372.224	378.432	627.091	-1.22726	0.24708	24.0932	9.17843e-07	2.16335e-05	Down	aarF domain containing kinase 5
ENSG00000173212	MAB21L3	122.487	96	282.203	253.313	188.501	1.29254	0.381463	11.2134	0.000812098	0.00659914	Up	mab-21 like 3
ENSG00000173237	C11orf86	11289.1	12614	3149.75	3025.4	7519.56	-1.95263	0.162548	134.878	3.51123e-31	5.59754e-28	Down	chromosome 11 open reading frame 86
ENSG00000173269	MMRN2	189.717	135	579.578	781.477	421.443	2.06619	0.309182	42.0121	9.07119e-11	6.21377e-09	Up	multimerin 2
ENSG00000173295	FAM86B3P	112.357	136	17.195	55.38	80.2331	-1.77534	0.638521	7.39614	0.00653641	0.0342361	Down	family with sequence similarity 86, member A pseudogene
ENSG00000173662	TAS1R1	82.886	85	305.467	417.403	222.689	2.1063	0.368491	30.854	2.78192e-08	9.56544e-07	Up	taste 1 receptor member 1
ENSG00000173681	BCLAF3	494.555	379	193.193	198.959	316.426	-1.15588	0.314893	13.2083	0.000278706	0.00277377	Down	BCLAF1 and THRAP3 family member 3
ENSG00000173762	CD7	235.765	388	430.89	874.803	482.365	1.06636	0.361198	8.54284	0.00346885	0.0210994	Up	CD7 molecule
ENSG00000173805	HAP1	505.606	430	1670.96	1781.4	1096.99	1.88317	0.21346	73.6608	9.27641e-18	2.29114e-15	Up	huntingtin associated protein 1
ENSG00000173821	RNF213	11930.1	8635	18758.9	23604.3	15732.1	1.04256	0.196818	27.4759	1.59061e-07	4.53544e-06	Up	ring finger protein 213
ENSG00000173825	TIGD3	902.539	1035	1790.32	2130.09	1464.49	1.01695	0.205131	24.1366	8.97404e-07	2.12374e-05	Up	tigger transposable element derived 3
ENSG00000173918	C1QTNF1	15.656	9	73.838	95.377	48.4679	2.77457	0.740233	13.043	0.000304415	0.00296898	Up	C1q and TNF related 1
ENSG00000174130	TLR6	77.36	97	255.904	219.47	162.434	1.44792	0.406744	12.3064	0.000451407	0.00408667	Up	toll like receptor 6
ENSG00000174171	LOC105370792	36.838	50	142.619	164.09	98.3867	1.82192	0.510665	12.1984	0.000478303	0.00429689	Up	uncharacterized LOC105370792
ENSG00000174206	KICS2	210.899	189	81.93	88.198	142.507	-1.23326	0.422023	8.36321	0.00382893	0.022753	Down	KICSTOR subunit 2
ENSG00000174276	ZNHIT2	289.181	298	144.642	126.144	214.492	-1.11652	0.355017	9.71612	0.00182659	0.0126906	Down	zinc finger HIT-type containing 2
ENSG00000174456	C12orf76	134.46	188	40.459	35.895	99.7034	-2.07773	0.515786	15.4125	8.64167e-05	0.00105972	Down	chromosome 12 open reading frame 76
ENSG00000174502	SLC26A9	81.044	63	0	11.281	38.8314	-3.67782	1.02516	11.4236	0.000725173	0.00602347	Down	solute carrier family 26 member 9
ENSG00000174567	GOLT1A	76.44	71	192.181	344.588	171.052	1.86376	0.43494	17.4981	2.87589e-05	0.000416102	Up	golgi transport 1A
ENSG00000174640	SLCO2A1	343.517	453	49.562	46.15	223.058	-3.0565	0.380685	58.8576	1.69507e-14	2.75229e-12	Down	solute carrier organic anion transporter family member 2A1
ENSG00000174705	SH3PXD2B	186.955	205	405.603	515.857	328.354	1.23346	0.309736	15.4984	8.2573e-05	0.00101828	Up	SH3 and PX domains 2B
ENSG00000174807	CD248	7.368	0	45.517	95.377	37.0653	4.23419	1.05786	14.2706	0.000158321	0.00174173	Up	CD248 molecule
ENSG00000174840	PDE12	2388.97	2318	2670.3	3073.61	2612.72	0.287197	0.179949	2.5433	0.110763	0.274848	noSig	phosphodiesterase 12
ENSG00000174945	AMZ1	233.002	98	412.684	572.263	328.987	1.57136	0.397525	15.0179	0.000106498	0.00126528	Up	archaelysin family metallopeptidase 1
ENSG00000175054	ATR	616.121	517	151.722	171.269	364.028	-1.81104	0.298237	35.2428	2.91058e-09	1.32571e-07	Down	ATR serine/threonine kinase
ENSG00000175087	PDIK1L	362.858	274	164.871	148.706	237.609	-1.02253	0.351453	8.33542	0.00388794	0.0229946	Down	PDLIM1 interacting kinase 1 like
ENSG00000175106	TVP23C	2084.13	1947	1110.6	774.298	1479.01	-1.09666	0.223632	23.5431	1.22149e-06	2.73394e-05	Down	trans-golgi network vesicle protein 23 homolog C
ENSG00000175137	SH3BP5L	3029.95	3302	1098.47	1247.08	2169.38	-1.43271	0.18606	57.2294	3.87826e-14	5.76349e-12	Down	SH3 binding domain protein 5 like
ENSG00000175197	DDIT3	2208.46	2508	997.319	1034.79	1687.14	-1.21465	0.191949	39.0409	4.15021e-10	2.40192e-08	Down	DNA damage inducible transcript 3
ENSG00000175305	CCNE2	1411.83	1155	774.793	474.835	954.114	-1.03851	0.265668	14.9953	0.000107781	0.00127878	Down	cyclin E2
ENSG00000175318	GRAMD2A	28.55	11	94.068	69.738	50.8388	2.04578	0.739041	7.27782	0.0069811	0.0360485	Up	GRAM domain containing 2A
ENSG00000175356	SCUBE2	252.343	247	676.68	705.586	470.402	1.46885	0.263041	30.2052	3.8867e-08	1.31072e-06	Up	signal peptide, CUB domain and EGF like domain containing 2
ENSG00000175489	LRRC25	32.234	37	117.332	148.706	83.8179	1.94276	0.54753	12.0191	0.000526568	0.00466123	Up	leucine rich repeat containing 25
ENSG00000175505	CLCF1	2496.72	2907	1006.42	1239.9	1912.51	-1.26635	0.201127	38.542	5.3587e-10	3.0001e-08	Down	cardiotrophin like cytokine factor 1
ENSG00000175513	TSGA10IP	0	0	59.677	57.431	29.2772	8.37377	1.69903	29.0518	7.04702e-08	2.1872e-06	Up	testis specific 10 interacting protein
ENSG00000175564	UCP3	401.538	467	939.664	1154.78	740.746	1.27022	0.241915	26.8558	2.19212e-07	6.08245e-06	Up	uncoupling protein 3
ENSG00000175592	FOSL1	41631	44159	88034.1	121129	73738.3	1.28575	0.18191	48.3909	3.49194e-12	3.49912e-10	Up	FOS like 1, AP-1 transcription factor subunit
ENSG00000175602	CCDC85B	11773.5	14692	31410.5	46844.5	26180.1	1.56409	0.205845	55.1281	1.12926e-13	1.597e-11	Up	coiled-coil domain containing 85B
ENSG00000175895	PLEKHF2	913.591	977	526.981	411.25	707.205	-1.01066	0.243958	16.8783	3.98541e-05	0.000547284	Down	pleckstrin homology and FYVE domain containing 2
ENSG00000176014	TUBB6	12161.3	15188	4332.17	5157.54	9209.74	-1.52705	0.181134	68.0589	1.58686e-16	3.52244e-14	Down	tubulin beta 6 class V
ENSG00000176046	NUPR1	41.443	67	178.02	151.783	109.562	1.6067	0.49797	10.0466	0.00152626	0.010921	Up	nuclear protein 1, transcriptional regulator
ENSG00000176092	CRYBG2	4534.8	5631	649.37	881.982	2924.29	-2.73088	0.209174	151.493	8.17707e-35	2.04847e-31	Down	crystallin beta-gamma domain containing 2
ENSG00000176108	CHMP6	502.843	600	129.469	99.479	332.948	-2.26771	0.318506	47.4602	5.6131e-12	5.40832e-10	Down	charged multivesicular body protein 6
ENSG00000176160	HSF5	10.131	0	59.677	38.971	27.1948	3.26866	1.16787	7.04199	0.00796206	0.039995	Up	heat shock transcription factor 5
ENSG00000176225	RTTN	1476.3	1259	629.14	571.237	983.918	-1.18832	0.219121	28.7355	8.29691e-08	2.52595e-06	Down	rotatin
ENSG00000176383	B3GNT4	453.111	448	849.643	1085.04	708.949	1.10225	0.243493	20.0895	7.39e-06	0.000130636	Up	UDP-GlcNAc:betaGal beta-1,3-N-acetylglucosaminyltransferase 4
ENSG00000176444	CLK2	2572.24	2687	1087.34	952.746	1824.83	-1.36616	0.189785	50.1927	1.39366e-12	1.51796e-10	Down	CDC like kinase 2
ENSG00000176476	SGF29	1561.94	1869	728.265	655.333	1203.64	-1.31	0.212051	37.0866	1.13e-09	5.71059e-08	Down	SAGA complex associated factor 29
ENSG00000176490	DIRAS1	14.735	102	202.296	181.524	125.139	1.72066	0.655652	6.56069	0.0104256	0.049345	Up	DIRAS family GTPase 1
ENSG00000176998		195.243	59	346.937	323.052	231.058	1.39575	0.47297	8.43822	0.00367415	0.0220198	Up
ENSG00000177054	ZDHHC13	1213.82	1084	464.269	402.02	791.028	-1.4074	0.231152	35.9329	2.04232e-09	9.62745e-08	Down	zinc finger DHHC-type palmitoyltransferase 13
ENSG00000177096	PHETA2	2222.27	2778	566.428	646.103	1553.2	-2.04391	0.209468	89.0578	3.8345e-21	1.86783e-18	Down	PH domain containing endocytic trafficking adaptor 2
ENSG00000177138	FAM9B	78.281	50	170.94	189.729	122.238	1.48958	0.471418	9.687	0.00185576	0.0128475	Up	family with sequence similarity 9 member B
ENSG00000177352	CCDC71	277.208	381	20.23	64.61	185.762	-2.95645	0.49666	31.8267	1.68563e-08	6.2493e-07	Down	coiled-coil domain containing 71
ENSG00000177553	C1orf167-AS1	0	0	47.54	48.201	23.9352	8.08312	1.75038	23.67	1.14351e-06	2.58744e-05	Up	C1orf167 antisense RNA 1
ENSG00000177943	MAMDC4	1213.82	1266	281.191	487.141	812.039	-1.6906	0.275843	35.8396	2.14249e-09	1.00726e-07	Down	MAM domain containing 4
ENSG00000178038	ALS2CL	5547.85	6326	1093.41	1624.49	3647.94	-2.12726	0.211347	93.6998	3.67205e-22	2.29975e-19	Down	ALS2 C-terminal like
ENSG00000178104	PDE4DIP	1186.19	1184	909.32	1080.94	1090.11	-0.25209	0.211789	1.41521	0.234193	0.450061	noSig	phosphodiesterase 4D interacting protein
ENSG00000178104	LOC124904395	1186.19	1184	909.32	1080.94	1090.11	-0.25209	0.211789	1.41521	0.234193	0.450061	noSig	uncharacterized LOC124904395
ENSG00000178295	GEN1	745.055	674	364.133	324.077	526.816	-1.04409	0.256728	16.2619	5.51623e-05	0.000725676	Down	GEN1 Holliday junction 5' flap endonuclease
ENSG00000178440	TIMM23B-AGAP6	3026.27	1554	566.428	847.113	1498.45	-1.69638	0.29342	31.767	1.73818e-08	6.42136e-07	Down	TIMM23B-AGAP6 readthrough (NMD candidate)
ENSG00000178531	CTXN1	335.229	472	161.837	171.269	285.084	-1.27657	0.334968	14.1739	0.000166663	0.00181078	Down	cortexin 1
ENSG00000178809	TRIM73	98.543	93	250.847	310.745	188.284	1.55156	0.381308	16.0193	6.26988e-05	0.000806074	Up	tripartite motif containing 73
ENSG00000178896	EXOSC4	679.667	894	345.926	327.154	561.687	-1.22495	0.26382	21.0521	4.46953e-06	8.48244e-05	Down	exosome component 4
ENSG00000178971	CTC1	1220.27	1148	386.385	518.934	818.397	-1.3875	0.240627	32.2287	1.37051e-08	5.19078e-07	Down	CST telomere replication complex component 1
ENSG00000178974	FBXO34	2226.88	2285	894.148	1045.05	1612.77	-1.2183	0.19527	37.9475	7.26733e-10	3.88536e-08	Down	F-box protein 34
ENSG00000179044	EXOC3L1	32.234	49	122.389	235.879	109.875	2.14272	0.536659	15.0071	0.000107106	0.00127164	Up	exocyst complex component 3 like 1
ENSG00000179057	IGSF22	2.763	5	20.23	50.252	19.5612	3.18779	1.18594	6.6399	0.00997194	0.047718	Up	immunoglobulin superfamily member 22
ENSG00000179342		34.996	34	137.561	135.374	85.4829	1.98381	0.536218	13.0578	0.000302022	0.00295445	Up
ENSG00000179388	EGR3	526.788	580	1310.88	1696.28	1028.49	1.44218	0.227067	38.9746	4.29353e-10	2.46589e-08	Up	early growth response 3
ENSG00000179406	LINC00174	980.821	934	1759.97	2093.17	1441.99	1.00873	0.201464	24.6319	6.93935e-07	1.69956e-05	Up	long intergenic non-protein coding RNA 174
ENSG00000179532	DNHD1	1687.2	1506	3452.18	4460.16	2776.38	1.30898	0.195502	43.4677	4.31009e-11	3.31499e-09	Up	dynein heavy chain domain 1
ENSG00000179698	WDR97	72.756	63	144.642	235.879	129.069	1.48629	0.469439	9.71827	0.00182446	0.0126808	Up	WD repeat domain 97
ENSG00000179818	PCBP1-AS1	1749.82	1698	3858.79	4022.25	2832.22	1.19266	0.172481	46.6169	8.63144e-12	8.09417e-10	Up	PCBP1 antisense RNA 1
ENSG00000179886	TIGD5	687.035	895	241.744	345.614	542.348	-1.42937	0.286113	24.1576	8.87648e-07	2.10633e-05	Down	tigger transposable element derived 5
ENSG00000179922	ZNF784	338.913	473	51.585	105.633	242.283	-2.36876	0.410103	30.9284	2.67725e-08	9.28344e-07	Down	zinc finger protein 784
ENSG00000179978		305.758	288	151.722	109.735	213.804	-1.18321	0.367456	10.1603	0.00143496	0.0103853	Down
ENSG00000179988	PSTK	204.453	200	57.654	73.84	133.987	-1.62119	0.440975	13.0591	0.000301807	0.00295445	Down	phosphoseryl-tRNA kinase
ENSG00000180043	GARIN5B	9.21	21	112.274	188.703	82.7967	3.32317	0.63346	24.8367	6.23985e-07	1.5477e-05	Up	golgi associated RAB2 interactor family member 5B
ENSG00000180176	TH	7.368	4	58.666	35.895	26.482	3.05111	1.00214	8.56745	0.00342226	0.020866	Up	tyrosine hydroxylase
ENSG00000180210	F2	5.526	0	104.182	77.943	46.9127	5.01043	0.97266	25.1408	5.32921e-07	1.35546e-05	Up	coagulation factor II, thrombin
ENSG00000180353	HCLS1	38.68	52	6.069	6.153	25.7256	-2.89083	0.991335	7.92793	0.00486774	0.027368	Down	hematopoietic cell-specific Lyn substrate 1
ENSG00000180376	CCDC66	345.359	422	203.307	132.297	275.741	-1.19267	0.350607	11.3228	0.000765593	0.00629416	Down	coiled-coil domain containing 66
ENSG00000180616	SSTR2	110.515	158	435.948	403.045	276.877	1.64498	0.339006	22.6438	1.94986e-06	4.12457e-05	Up	somatostatin receptor 2
ENSG00000180787	ZFP3	4.605	8	58.666	41.022	28.0733	2.98832	0.964187	8.88184	0.00288021	0.0182337	Up	ZFP3 zinc finger protein
ENSG00000181007	ZFP82	299.311	297	148.687	87.173	208.043	-1.33785	0.392025	11.3436	0.000757094	0.00623383	Down	ZFP82 zinc finger protein
ENSG00000181097		46.969	44	161.837	206.138	114.736	2.01575	0.476827	17.0029	3.7323e-05	0.000520681	Up
ENSG00000181220	ZNF746	2095.18	2676	834.47	1131.19	1684.21	-1.27927	0.223785	31.7451	1.75793e-08	6.44918e-07	Down	zinc finger protein 746
ENSG00000181323	SPEM1	1.842	5	24.276	51.278	20.5989	3.47455	1.18344	7.888	0.00497639	0.0278894	Up	spermatid maturation 1
ENSG00000181378	CFAP65	21.182	66	386.385	396.892	217.615	3.17339	0.464302	41.3893	1.24737e-10	8.10143e-09	Up	cilia and flagella associated protein 65
ENSG00000181826	RELL1	479.819	608	181.055	243.058	377.983	-1.35879	0.307577	18.973	1.32578e-05	0.000215068	Down	RELT like 1
ENSG00000182150	ERCC6L2	914.512	743	390.431	352.793	600.184	-1.15734	0.253551	20.3993	6.28527e-06	0.000113862	Down	ERCC excision repair 6 like 2
ENSG00000182175	RGMA	79.202	77	331.765	286.131	193.525	1.98385	0.377008	26.3414	2.8609e-07	7.80229e-06	Up	repulsive guidance molecule BMP co-receptor a
ENSG00000182318	ZSCAN22	436.534	405	109.24	136.4	271.793	-1.77674	0.331912	27.4605	1.60333e-07	4.54951e-06	Down	zinc finger and SCAN domain containing 22
ENSG00000182325	FBXL6	2567.63	2765	845.597	975.308	1788.38	-1.55019	0.192548	62.249	3.02667e-15	5.36117e-13	Down	F-box and leucine rich repeat protein 6
ENSG00000182472	CAPN12	305.758	172	474.384	636.873	397.254	1.2166	0.338633	12.6017	0.000385391	0.00359671	Up	calpain 12
ENSG00000182511	FES	230.24	141	774.793	942.49	522.131	2.20805	0.300383	50.3299	1.29956e-12	1.43328e-10	Up	FES proto-oncogene, tyrosine kinase
ENSG00000182578	CSF1R	46.048	51	135.538	228.7	115.322	1.90846	0.497717	14.0149	0.000181371	0.00193463	Up	colony stimulating factor 1 receptor
ENSG00000182586	LINC00334	56.178	40	188.135	224.598	127.228	2.09958	0.463716	19.424	1.04681e-05	0.00017617	Up	long intergenic non-protein coding RNA 334
ENSG00000182687	GALR2	76.44	126	227.583	299.464	182.372	1.38198	0.416094	10.7189	0.00106047	0.00815635	Up	galanin receptor 2
ENSG00000182810	DDX28	321.414	395	94.068	96.403	226.721	-1.91096	0.356802	27.3596	1.68921e-07	4.77775e-06	Down	DEAD-box helicase 28
ENSG00000182896	TMEM95	2.763	0	69.792	64.61	34.2913	5.56493	1.18644	23.2142	1.44923e-06	3.15379e-05	Up	transmembrane protein 95
ENSG00000183044	ABAT	34.996	47	162.848	158.962	100.952	1.97414	0.504222	14.6068	0.000132438	0.00151194	Up	4-aminobutyrate aminotransferase
ENSG00000183060	LYSMD4	709.138	730	179.032	274.85	473.255	-1.66501	0.293206	30.9181	2.69146e-08	9.29083e-07	Down	LysM domain containing 4
ENSG00000183137	CEP57L1	464.163	540	251.858	231.777	371.95	-1.05374	0.289788	13.0014	0.000311252	0.00301553	Down	centrosomal protein 57 like 1
ENSG00000183155	RABIF	1501.16	1223	744.449	595.851	1016.12	-1.02336	0.230072	19.436	1.04026e-05	0.000175357	Down	RAB interacting factor
ENSG00000183186	C2CD4C	483.503	534	180.043	261.518	364.766	-1.2044	0.310602	14.7024	0.000125887	0.00145329	Down	C2 calcium dependent domain containing 4C
ENSG00000183397	TEKTIP1	1072.92	1145	398.523	567.135	795.894	-1.19968	0.249137	22.6392	1.95451e-06	4.12944e-05	Down	tektin bundle interacting protein 1
ENSG00000183444	OR7E38P	325.098	231	163.86	106.658	206.654	-1.03988	0.396058	6.78193	0.00920855	0.0449183	Down	olfactory receptor family 7 subfamily E member 38 pseudogene
ENSG00000183508	TENT5C	885.041	915	2196.93	1716.79	1428.44	1.12059	0.209657	27.9514	1.24403e-07	3.64197e-06	Up	terminal nucleotidyltransferase 5C
ENSG00000183778	B3GALT5	172.219	164	398.523	451.247	296.497	1.33747	0.313364	17.7512	2.51754e-05	0.000370269	Up	beta-1,3-galactosyltransferase 5
ENSG00000183801	OLFML1	109.594	167	222.525	353.818	213.234	1.06013	0.402421	6.81634	0.00903275	0.044233	Up	olfactomedin like 1
ENSG00000183814	LIN9	1178.83	871	477.418	393.815	730.265	-1.23457	0.255585	22.7575	1.83781e-06	3.9159e-05	Down	lin-9 DREAM MuvB core complex component
ENSG00000183856	IQGAP3	14100.8	13989	3869.92	4972.94	9233.16	-1.66748	0.176132	85.1647	2.74514e-20	1.09406e-17	Down	IQ motif containing GTPase activating protein 3
ENSG00000183873	SCN5A	21.182	30	98.113	78.968	57.0659	1.79252	0.655197	7.18741	0.00734169	0.0373929	Up	sodium voltage-gated channel alpha subunit 5
ENSG00000183914	DNAH2	35.917	23	111.263	161.013	82.7983	2.20574	0.574887	13.8933	0.000193482	0.00203046	Up	dynein axonemal heavy chain 2
ENSG00000183935	HTR7P1	27.629	38	100.136	152.809	79.6434	1.94792	0.577592	10.8389	0.000993875	0.00772202	Up	5-hydroxytryptamine receptor 7 pseudogene 1
ENSG00000183963	SMTN	6671.42	8475	2836.19	4150.44	5533.26	-1.11629	0.212211	27.0245	2.00888e-07	5.61846e-06	Down	smoothelin
ENSG00000184056	VPS33B	258.789	347	107.217	88.198	200.301	-1.63173	0.3829	17.5071	2.86236e-05	0.000414487	Down	VPS33B late endosome and lysosome associated
ENSG00000184185	KCNJ12	560.864	646	1397.86	1616.28	1055.25	1.32075	0.217141	35.9417	2.03309e-09	9.60978e-08	Up	potassium inwardly rectifying channel subfamily J member 12
ENSG00000184206	GOLGA6L4	172.219	151	72.827	64.61	115.164	-1.23389	0.464767	6.90424	0.00859917	0.0424775	Down	golgin A6 family like 4
ENSG00000184209	SNRNP35	384.961	332	144.642	147.681	252.321	-1.29457	0.334499	14.6264	0.000131065	0.00150121	Down	small nuclear ribonucleoprotein U11/U12 subunit 35
ENSG00000184347	SLIT3	0	6	40.459	31.792	19.5629	3.60977	1.31812	6.73279	0.00946562	0.0458407	Up	slit guidance ligand 3
ENSG00000184361	SPATA32	8.289	5	55.631	86.147	38.7668	3.41019	0.855096	14.6056	0.000132519	0.00151194	Up	spermatogenesis associated 32
ENSG00000184371	CSF1	2242.53	2342	4438.37	6082.6	3776.38	1.19843	0.195722	36.5101	1.5188e-09	7.37775e-08	Up	colony stimulating factor 1
ENSG00000184378	ACTRT3	266.157	305	151.722	126.144	212.256	-1.03917	0.36097	8.15814	0.00428684	0.0247854	Down	actin related protein T3
ENSG00000184451	CCR10	105.91	91	185.101	273.825	163.959	1.22011	0.417213	8.36934	0.00381604	0.0227072	Up	C-C motif chemokine receptor 10
ENSG00000184465	WDR27	667.695	645	265.008	307.668	471.343	-1.19686	0.266275	19.7681	8.74291e-06	0.000151232	Down	WD repeat domain 27
ENSG00000184492	FOXD4L1	96.701	117	271.076	305.617	197.599	1.43291	0.372643	14.364	0.000150652	0.00167735	Up	forkhead box D4 like 1
ENSG00000184545	DUSP8	3532.8	4398	1440.35	1898.31	2817.36	-1.24816	0.205628	35.8133	2.17164e-09	1.01823e-07	Down	dual specificity phosphatase 8
ENSG00000184560	SPEM2	4.605	13	66.758	119.991	51.0883	3.41582	0.791719	16.838	4.07089e-05	0.000555541	Up	SPEM family member 2
ENSG00000184588	PDE4B	0	3	0	0	0.75	-2.99756	4.85404	0.541982	0.461612			phosphodiesterase 4B
ENSG00000184602	SNN	903.46	1082	258.939	307.668	638.017	-1.80897	0.252628	48.8385	2.77935e-12	2.90111e-10	Down	stannin
ENSG00000184634	MED12	3626.73	3452	1348.3	1967.03	2598.52	-1.09441	0.21117	26.2756	2.96009e-07	8.06026e-06	Down	mediator complex subunit 12
ENSG00000184697	CLDN6	162.089	169	348.96	468.681	287.183	1.30431	0.328892	15.334	9.00796e-05	0.00109697	Up	claudin 6
ENSG00000184708	EIF4ENIF1	1935.85	1977	752.541	877.88	1385.82	-1.26301	0.200705	38.5499	5.33713e-10	2.99974e-08	Down	eukaryotic translation initiation factor 4E nuclear import factor 1
ENSG00000185019	UBOX5	167.614	191	41.471	87.173	121.814	-1.47932	0.502388	8.40195	0.00374818	0.0223641	Down	U-box domain containing 5
ENSG00000185024	BRF1	2171.62	2397	886.056	1333.23	1696.98	-1.04169	0.227596	20.5417	5.83469e-06	0.000106914	Down	BRF1 RNA polymerase III transcription initiation factor subunit
ENSG00000185219	ZNF445	1211.98	1142	566.428	584.57	876.245	-1.03229	0.217372	22.1657	2.50104e-06	5.13563e-05	Down	zinc finger protein 445
ENSG00000185245	GP1BA	8.289	20	99.125	73.84	50.3135	2.61794	0.745882	11.43	0.000722658	0.00600594	Up	glycoprotein Ib platelet subunit alpha
ENSG00000185246	PRPF39	2843.92	2254	609.922	471.758	1544.9	-2.23665	0.221069	94.5726	2.36271e-22	1.59356e-19	Down	pre-mRNA processing factor 39
ENSG00000185271	KLHL33	0	0	46.528	32.818	19.8365	7.81222	1.81112	19.3489	1.0888e-05	0.000182361	Up	kelch like family member 33
ENSG00000185291	IL3RA	350.885	269	658.473	629.694	477.013	1.0546	0.273793	14.5805	0.000134298	0.00152628	Up	interleukin 3 receptor subunit alpha
ENSG00000185324	CDK10	2483.82	3164	1207.71	1334.25	2047.45	-1.15165	0.200054	32.3655	1.27737e-08	4.85899e-07	Down	cyclin dependent kinase 10
ENSG00000185347	TEDC1	989.109	1283	333.788	375.355	745.313	-1.67971	0.246535	44.4287	2.63796e-11	2.16165e-09	Down	tubulin epsilon and delta complex 1
ENSG00000185432	TMT1A	73.677	67	291.306	243.058	168.76	1.92502	0.400981	21.9848	2.74814e-06	5.59064e-05	Up	thiol methyltransferase 1A
ENSG00000185485		2614.6	3131	557.325	715.841	1754.69	-2.17404	0.21128	98.1443	3.88978e-23	3.10051e-20	Down
ENSG00000185527	PDE6G	25.787	59	59.677	103.582	62.0114	0.947426	0.679073	1.91903	0.165964	0.35855	noSig	phosphodiesterase 6G
ENSG00000185630	PBX1	947.666	903	2186.82	2048.04	1521.38	1.1942	0.192155	37.6983	8.25777e-10	4.3486e-08	Up	PBX homeobox 1
ENSG00000185640	KRT79	8.289	0	59.677	75.891	35.9643	4.01029	1.04187	13.2226	0.000276586	0.00275737	Up	keratin 79
ENSG00000185668	POU3F1	89.333	110	406.615	616.362	305.577	2.36041	0.346721	43.0481	5.34105e-11	3.95192e-09	Up	POU class 3 homeobox 1
ENSG00000185669	SNAI3	140.907	125	231.629	396.892	223.607	1.24058	0.388282	9.97109	0.00159017	0.0113215	Up	snail family transcriptional repressor 3
ENSG00000185670	ZBTB3	95.78	121	8.092	9.23	58.5254	-3.64549	0.70889	24.4476	7.63579e-07	1.84183e-05	Down	zinc finger and BTB domain containing 3
ENSG00000185739	SRL	14.735	22	113.286	86.147	59.042	2.44339	0.662486	12.7437	0.000357213	0.00339149	Up	sarcalumenin
ENSG00000185800	DMWD	2557.5	2506	4303.84	6188.23	3888.89	1.05106	0.202358	26.4261	2.73817e-07	7.50258e-06	Up	DM1 locus, WD repeat containing
ENSG00000185862	EVI2B	14.735	15	80.918	51.278	40.4829	2.15267	0.779177	7.23845	0.00713587	0.0366284	Up	ecotropic viral integration site 2B
ENSG00000185947	ZNF267	757.949	673	215.445	199.984	461.595	-1.78439	0.270242	41.6895	1.06983e-10	7.16054e-09	Down	zinc finger protein 267
ENSG00000186130	ZBTB6	617.963	350	219.491	147.681	333.784	-1.39886	0.36414	14.307	0.000155287	0.00171481	Down	zinc finger and BTB domain containing 6
ENSG00000186166	CENATAC	3096.26	3348	1478.78	1430.66	2338.43	-1.14722	0.178791	40.2275	2.2604e-10	1.35895e-08	Down	centrosomal AT-AC splicing factor
ENSG00000186188	FFAR4	18.419	24	84.964	84.096	52.8698	1.99626	0.674957	8.34281	0.00387217	0.0229406	Up	free fatty acid receptor 4
ENSG00000186300	ZNF555	40.522	44	149.699	112.812	86.7582	1.63544	0.536447	8.97567	0.00273598	0.0174989	Up	zinc finger protein 555
ENSG00000186594	MIR22HG	5808.48	5415	12158	11798	8794.88	1.09384	0.157695	47.038	6.96227e-12	6.63534e-10	Up	MIR22 host gene
ENSG00000186642	PDE2A	29237.7	33205	28116.1	35064.9	31405.9	0.0169653	0.172136	0.0097133	0.921491	0.963696	noSig	phosphodiesterase 2A
ENSG00000186714	CCDC73	42.364	41	6.069	5.128	23.6402	-2.89614	1.02848	7.40002	0.00652233	0.0341725	Down	coiled-coil domain containing 73
ENSG00000186871	ERCC6L	325.098	445	172.963	176.396	279.864	-1.13989	0.333243	11.4736	0.000705933	0.00588647	Down	ERCC excision repair 6 like, spindle assembly checkpoint helicase
ENSG00000186908	ZDHHC17	1682.59	1466	773.782	589.697	1128.02	-1.20744	0.225468	27.9792	1.22629e-07	3.59603e-06	Down	zinc finger DHHC-type palmitoyltransferase 17
ENSG00000186998	EMID1	0	0	33.379	43.074	19.1131	7.75849	1.82151	18.6991	1.53055e-05	0.000243555	Up	EMI domain containing 1
ENSG00000187066	TMEM262	32.234	43	141.607	118.965	83.9514	1.79371	0.547439	10.3037	0.00132762	0.00976145	Up	transmembrane protein 262
ENSG00000187172		110.515	120	45.517	30.767	76.6996	-1.59497	0.571451	7.53941	0.00603637	0.0323021	Down
ENSG00000187210	GCNT1	66.309	29	8.092	5.128	27.1322	-2.85042	1.00241	7.50334	0.00615845	0.0327455	Down	glucosaminyl (N-acetyl) transferase 1
ENSG00000187231	SESTD1	1747.98	1495	711.07	587.646	1135.42	-1.32029	0.218478	35.4752	2.58312e-09	1.18271e-07	Down	SEC14 and spectrin domain containing 1
ENSG00000187260	WDR86	108.673	95	220.502	287.157	177.833	1.31705	0.393681	10.9201	0.000951241	0.0074702	Up	WD repeat domain 86
ENSG00000187266	EPOR	466.005	806	214.434	391.764	469.551	-1.069	0.353908	8.94442	0.00278319	0.0177292	Down	erythropoietin receptor
ENSG00000187624	LIAT1	143.669	113	33.379	43.074	83.2805	-1.74788	0.551215	9.67727	0.00186562	0.0129017	Down	ligand of ATE1
ENSG00000187678	SPRY4	1204.61	1457	2886.76	3380.25	2232.16	1.23568	0.195578	38.8456	4.58677e-10	2.61999e-08	Up	sprouty RTK signaling antagonist 4
ENSG00000187764	SEMA4D	1361.18	1301	2648.05	2938.23	2062.12	1.06921	0.183936	33.1166	8.67962e-09	3.4358e-07	Up	semaphorin 4D
ENSG00000187790	FANCM	342.596	259	101.148	116.914	204.915	-1.46456	0.375357	14.7748	0.000121146	0.00140877	Down	FA complementation group M
ENSG00000187800	PEAR1	1133.7	1221	493.602	624.566	868.217	-1.07442	0.230991	21.224	4.08624e-06	7.87432e-05	Down	platelet endothelial aggregation receptor 1
ENSG00000187994	RINL	160.247	177	328.731	436.889	275.717	1.18306	0.333349	12.3325	0.000445145	0.00403206	Up	Ras and Rab interactor like
ENSG00000188037	CLCN1	17.498	12	97.102	90.249	54.2124	2.66425	0.688223	13.9739	0.000185369	0.0019677	Up	chloride voltage-gated channel 1
ENSG00000188039	NWD1	71.835	23	145.653	212.291	113.195	1.91246	0.57439	10.5259	0.00117714	0.00891676	Up	NACHT and WD repeat domain containing 1
ENSG00000188092	GPR89B	955.955	1083	450.108	387.662	719.181	-1.28301	0.237798	28.36	1.00724e-07	3.00903e-06	Down	G protein-coupled receptor 89B
ENSG00000188163	CIMIP2A	26.708	12	89.01	121.016	62.1835	2.43512	0.673984	12.2075	0.000475967	0.00427809	Up	ciliary microtubule inner protein 2A
ENSG00000188177	ZC3H6	354.569	222	127.446	94.352	199.592	-1.37868	0.40426	11.3111	0.000770463	0.00632234	Down	zinc finger CCCH-type containing 6
ENSG00000188211	NCR3LG1	4267.72	2450	10740.9	11277.1	7183.92	1.71245	0.228163	53.3682	2.76542e-13	3.61899e-11	Up	natural killer cell cytotoxicity receptor 3 ligand 1
ENSG00000188234	AGAP4	735.846	729	236.686	375.355	519.222	-1.25924	0.289969	18.3818	1.80776e-05	0.000282288	Down	ArfGAP with GTPase domain, ankyrin repeat and PH domain 4
ENSG00000188263	IL17REL	52.495	41	151.722	163.064	102.07	1.75021	0.497406	11.9086	0.000558755	0.00490797	Up	interleukin 17 receptor E like
ENSG00000188277	C15orf62	111.436	222	336.823	393.815	266.018	1.13328	0.385095	8.47943	0.00359185	0.0216449	Up	chromosome 15 open reading frame 62
ENSG00000188290	HES4	2545.53	3185	988.215	1067.61	1946.59	-1.47885	0.198684	53.3505	2.79041e-13	3.62465e-11	Down	hes family bHLH transcription factor 4
ENSG00000188306	LRRIQ4	27.629	0	133.515	129.221	72.5912	3.248	2.49654	1.43038	0.231702	0.446891	noSig	leucine rich repeats and IQ motif containing 4
ENSG00000188338	SLC38A3	98.543	41	313.559	247.16	175.065	2.00354	0.465276	17.5237	2.83752e-05	0.00041123	Up	solute carrier family 38 member 3
ENSG00000188368	PRR19	446.665	549	981.135	1266.57	810.842	1.17508	0.245133	22.453	2.1535e-06	4.5118e-05	Up	proline rich 19
ENSG00000188536	HBA2	462.321	401	1265.36	989.666	779.587	1.38489	0.242463	31.6303	1.86501e-08	6.7712e-07	Up	hemoglobin subunit alpha 2
ENSG00000188542	DUSP28	408.905	479	223.537	203.061	328.626	-1.05724	0.303649	11.9209	0.000555071	0.00488151	Down	dual specificity phosphatase 28
ENSG00000188573	FBLL1	41.443	61	144.642	123.067	92.538	1.38743	0.525569	6.78468	0.00919438	0.0448741	Up	fibrillarin like 1
ENSG00000188739	RBM34	2423.04	2718	978.1	835.832	1738.74	-1.50282	0.196788	56.1328	6.77377e-14	9.81693e-12	Down	RNA binding motif protein 34
ENSG00000188747	NOXA1	218.267	379	113.286	108.709	204.816	-1.42713	0.401807	12.2394	0.000467897	0.00421636	Down	NADPH oxidase activator 1
ENSG00000188886	ASTL	6.447	2	80.918	103.582	48.2367	4.4338	0.856204	25.0248	5.65969e-07	1.42598e-05	Up	astacin like metalloendopeptidase
ENSG00000189030	VHLL	7.368	1	43.494	47.176	24.7593	3.42299	1.11022	8.67304	0.00322953	0.0199293	Up	VHL like
ENSG00000189042	ZNF567	233.923	210	99.125	76.917	154.991	-1.3344	0.414397	10.1178	0.0014684	0.0105793	Down	zinc finger protein 567
ENSG00000189057	FAM111B	2656.04	2419	1475.75	1033.77	1896.14	-1.016	0.21651	21.6145	3.33327e-06	6.59732e-05	Down	FAM111 trypsin like peptidase B
ENSG00000189136		166.693	99	46.528	27.69	84.9779	-1.84023	0.581377	9.58756	0.001959	0.0134244	Down
ENSG00000189164	ZNF527	163.01	189	84.964	71.789	127.191	-1.16675	0.446609	6.69699	0.00965759	0.0465262	Down	zinc finger protein 527
ENSG00000189266	PNRC2	1339.07	1322	527.992	427.659	904.181	-1.47738	0.225707	41.3802	1.25322e-10	8.10937e-09	Down	proline rich nuclear receptor coactivator 2
ENSG00000189431	RASSF10	27.629	14	115.309	85.122	60.5147	2.2637	0.669445	10.7746	0.00102903	0.00794938	Up	Ras association domain family member 10
ENSG00000196152	ZNF79	402.459	438	141.607	138.451	280.129	-1.58531	0.320339	23.6606	1.14914e-06	2.5967e-05	Down	zinc finger protein 79
ENSG00000196189	SEMA4A	722.031	746	2652.1	3174.11	1823.56	1.98872	0.195221	97.3226	5.89049e-23	4.49111e-20	Up	semaphorin 4A
ENSG00000196361	ELAVL3	63.546	36	139.584	210.24	112.343	1.81075	0.515987	11.7843	0.000597338	0.00517792	Up	ELAV like RNA binding protein 3
ENSG00000196427	NBPF4	227.477	259	119.355	113.837	179.917	-1.0606	0.381553	7.60355	0.00582535	0.0314453	Down	NBPF member 4
ENSG00000196436	NPIPB15	562.706	642	134.527	145.63	371.215	-2.10428	0.294471	48.2023	3.84442e-12	3.8088e-10	Down	nuclear pore complex interacting protein family member B15
ENSG00000196436	LOC124907807	562.706	642	134.527	145.63	371.215	-2.10428	0.294471	48.2023	3.84442e-12	3.8088e-10	Down	nuclear pore complex-interacting protein family member B15
ENSG00000196436	LOC124907808	562.706	642	134.527	145.63	371.215	-2.10428	0.294471	48.2023	3.84442e-12	3.8088e-10	Down	nuclear pore complex-interacting protein family member B15
ENSG00000196453	ZNF777	904.381	1194	262.985	581.493	735.715	-1.31317	0.328908	15.464	8.40906e-05	0.00103337	Down	zinc finger protein 777
ENSG00000196466	ZNF799	187.875	224	81.93	73.84	141.911	-1.40242	0.427121	10.4973	0.0011955	0.00902465	Down	zinc finger protein 799
ENSG00000196588	MRTFA	3271.24	4121	1322	2003.94	2679.55	-1.15222	0.226404	25.2721	4.97855e-07	1.28166e-05	Down	myocardin related transcription factor A
ENSG00000196684	HSH2D	30.392	19	124.412	170.243	86.0117	2.57353	0.570098	18.9683	1.32911e-05	0.000215409	Up	hematopoietic SH2 domain containing
ENSG00000196696	PDXDC2P-NPIPB14P	3559.5	3799	759.621	971.206	2272.33	-2.088	0.19634	105.269	1.0661e-24	1.16844e-21	Down	PDXDC2P-NPIPB14P readthrough, transcribed pseudogene
ENSG00000196743	GM2A	389.565	332	908.308	886.084	628.99	1.31387	0.244006	28.2262	1.07933e-07	3.20256e-06	Up	ganglioside GM2 activator
ENSG00000196756	SNHG17	6829.83	7397	3421.83	3281.79	5232.61	-1.08557	0.163885	42.9276	5.68035e-11	4.14623e-09	Down	small nucleolar RNA host gene 17
ENSG00000196757	ZNF700	442.981	377	197.238	159.987	294.302	-1.19887	0.322088	13.5647	0.000230478	0.00236909	Down	zinc finger protein 700
ENSG00000196793	ZNF239	92.096	61	12.138	0	41.3084	-3.65428	1.00997	11.5949	0.000661321	0.0056078	Down	zinc finger protein 239
ENSG00000196843	ARID5A	3914.99	5121	1776.16	2284.95	3274.28	-1.15376	0.205561	30.7367	2.95528e-08	1.01218e-06	Down	AT-rich interaction domain 5A
ENSG00000196893		2.763	0	31.356	91.275	31.3484	5.43561	1.26328	18.3694	1.81955e-05	0.000283687	Up
ENSG00000197020	ZNF100	69.072	99	9.103	21.537	49.678	-2.45599	0.749474	10.0464	0.00152643	0.010921	Down	zinc finger protein 100
ENSG00000197024	ZNF398	1008.45	906	332.777	413.301	665.132	-1.35974	0.247149	29.4022	5.88103e-08	1.88193e-06	Down	zinc finger protein 398
ENSG00000197050	ZNF420	244.054	195	97.102	74.866	152.755	-1.35244	0.422314	9.9994	0.00156591	0.0111762	Down	zinc finger protein 420
ENSG00000197056	ZMYM1	292.865	312	165.883	73.84	211.147	-1.33481	0.426126	9.54502	0.00200492	0.0136696	Down	zinc finger MYM-type containing 1
ENSG00000197062	ZSCAN26	220.109	275	54.62	61.534	152.816	-2.0915	0.423781	23.1001	1.53783e-06	3.33342e-05	Down	zinc finger and SCAN domain containing 26
ENSG00000197119	SLC25A29	5848.09	6834	2009.81	2477.75	4292.41	-1.49877	0.185238	62.854	2.22608e-15	4.02438e-13	Down	solute carrier family 25 member 29
ENSG00000197217	ENTPD4	2954.43	2894	1346.28	1429.63	2156.09	-1.07512	0.179806	35.0333	3.24118e-09	1.44257e-07	Down	ectonucleoside triphosphate diphosphohydrolase 4
ENSG00000197279	ZNF165	535.077	576	217.468	231.777	390.08	-1.30632	0.281978	20.9301	4.76346e-06	8.95307e-05	Down	zinc finger protein 165
ENSG00000197283	SYNGAP1	1689.04	1611	3542.2	4022.25	2716.12	1.19669	0.178784	43.6715	3.88384e-11	3.02698e-09	Up	synaptic Ras GTPase activating protein 1
ENSG00000197362	ZNF786	128.934	169	47.54	35.895	95.3421	-1.83562	0.523297	11.7959	0.000593606	0.00515321	Down	zinc finger protein 786
ENSG00000197380	DACT3	16.577	5	137.561	133.323	73.1153	3.63936	0.677902	26.0313	3.35918e-07	9.00714e-06	Up	dishevelled binding antagonist of beta catenin 3
ENSG00000197406	DIO3	338.913	447	1841.9	1840.88	1117.17	2.22916	0.223279	92.4281	6.98151e-22	3.94929e-19	Up	iodothyronine deiodinase 3
ENSG00000197417	SHPK	686.114	892	337.834	303.566	554.878	-1.29857	0.265199	23.3497	1.35064e-06	2.97548e-05	Down	sedoheptulokinase
ENSG00000197520	FAM177B	9.21	0	58.666	50.252	29.532	3.54656	1.12105	8.95538	0.00276653	0.0176478	Up	family with sequence similarity 177 member B
ENSG00000197536		239.449	216	491.579	534.317	370.336	1.17119	0.287911	16.2115	5.66482e-05	0.000742251	Up
ENSG00000197562	RAB40C	3048.37	3705	1304.81	1710.63	2442.2	-1.1632	0.20561	31.2289	2.29326e-08	8.1285e-07	Down	RAB40C, member RAS oncogene family
ENSG00000197774	EME2	3211.38	3636	1037.78	1886.01	2442.79	-1.22775	0.250583	23.3454	1.35364e-06	2.97835e-05	Down	essential meiotic structure-specific endonuclease subunit 2
ENSG00000197852	INKA2	328.782	364	140.596	125.118	239.624	-1.38229	0.341779	15.9248	6.59088e-05	0.000840565	Down	inka box actin regulator 2
ENSG00000197872	CYRIA	822.416	570	237.698	184.601	453.679	-1.72147	0.302094	31.0554	2.50764e-08	8.74234e-07	Down	CYFIP related Rac1 interactor A
ENSG00000197933	ZNF823	498.238	468	189.147	173.32	332.176	-1.41457	0.29978	21.6395	3.29009e-06	6.54139e-05	Down	zinc finger protein 823
ENSG00000197951	ZNF71	165.772	237	69.792	72.815	136.345	-1.4974	0.446179	10.9231	0.000949706	0.00746647	Down	zinc finger protein 71
ENSG00000198089	SFI1	1609.84	1747	737.368	784.554	1219.69	-1.14116	0.202398	31.104	2.44572e-08	8.57762e-07	Down	SFI1 centrin binding protein
ENSG00000198169	ZNF251	416.273	407	817.275	984.538	656.272	1.12992	0.243156	21.1563	4.23302e-06	8.10373e-05	Up	zinc finger protein 251
ENSG00000198315	ZKSCAN8	953.192	626	431.902	341.512	588.151	-1.03018	0.286325	12.7191	0.000361934	0.00341965	Down	zinc finger with KRAB and SCAN domains 8
ENSG00000198324	PHETA1	526.788	606	1146.01	1366.05	911.21	1.14924	0.226573	25.168	5.25463e-07	1.34519e-05	Up	PH domain containing endocytic trafficking adaptor 1
ENSG00000198496	NBR2	185.113	140	316.593	368.176	252.47	1.07381	0.344229	9.56574	0.00198243	0.0135531	Up	neighbor of BRCA1 lncRNA 2
ENSG00000198551	ZNF627	149.195	85	49.562	24.613	77.0928	-1.65898	0.619503	6.90811	0.00858054	0.0423974	Down	zinc finger protein 627
ENSG00000198576	ARC	12246.9	15503	25151.4	35599.3	22125.2	1.13044	0.199807	31.2279	2.29448e-08	8.1285e-07	Up	activity regulated cytoskeleton associated protein
ENSG00000198642	KLHL9	418.115	340	166.894	128.195	263.301	-1.3614	0.342269	15.4021	8.68908e-05	0.00106479	Down	kelch like family member 9
ENSG00000198723	SAXO5	131.697	148	387.397	564.058	307.788	1.76662	0.333476	26.8297	2.22201e-07	6.15562e-06	Up	stabilizer of axonemal microtubules 5
ENSG00000198788	MUC2	122.487	75	129.469	380.483	176.86	1.36737	0.513025	6.89294	0.00865369	0.0427107	Up	mucin 2, oligomeric mucus/gel-forming
ENSG00000198799	LRIG2	1103.31	1111	278.157	329.205	705.417	-1.86632	0.238359	58.2532	2.3046e-14	3.64085e-12	Down	leucine rich repeats and immunoglobulin like domains 2
ENSG00000198824	CHAMP1	1265.4	1032	488.545	509.704	823.911	-1.20275	0.231064	26.4674	2.68018e-07	7.36672e-06	Down	chromosome alignment maintaining phosphoprotein 1
ENSG00000198890	PRMT6	538.761	518	206.342	238.956	375.514	-1.24694	0.287859	18.3375	1.85032e-05	0.000287143	Down	protein arginine methyltransferase 6
ENSG00000198929	NOS1AP	785.577	581	1280.53	1681.92	1082.26	1.11575	0.24189	20.8235	5.03608e-06	9.38499e-05	Up	nitric oxide synthase 1 adaptor protein
ENSG00000198944	SOWAHA	28.55	10	93.056	82.045	53.4127	2.17827	0.729555	8.41818	0.00371488	0.0222032	Up	sosondowah ankyrin repeat domain family member A
ENSG00000203635		62.625	52	121.378	191.78	106.946	1.44911	0.503644	8.04163	0.00457143	0.0260613	Up
ENSG00000203684	IBA57-DT	21.182	47	84.964	133.323	71.6173	1.68176	0.636882	6.70095	0.00963616	0.0464358	Up	IBA57 divergent transcript
ENSG00000203721	LINC00862	54.337	52	182.066	165.115	113.38	1.70687	0.46949	12.7329	0.000359285	0.00340563	Up	long intergenic non-protein coding RNA 862
ENSG00000203811	H3C14	208.137	188	58.666	71.789	131.648	-1.60277	0.443336	12.6387	0.000377847	0.00354517	Down	H3 clustered histone 14
ENSG00000203812		1435.77	1471	770.747	646.103	1080.91	-1.03665	0.213097	23.2425	1.42808e-06	3.11866e-05	Down
ENSG00000203852	H3C15	210.899	179	56.643	83.07	132.403	-1.48115	0.453616	10.3471	0.00129681	0.00962731	Down	H3 clustered histone 15
ENSG00000203999	LINC01270	163.01	133	337.834	418.429	263.068	1.35251	0.338652	15.5318	8.11292e-05	0.00100472	Up	long intergenic non-protein coding RNA 1270
ENSG00000204103	MAFB	1386.96	1657	4522.32	5613.92	3295.05	1.73567	0.192362	77.2048	1.54121e-18	4.35913e-16	Up	MAF bZIP transcription factor B
ENSG00000204130	RUFY2	1206.45	1179	608.911	469.707	866.018	-1.14501	0.232593	23.716	1.11651e-06	2.54937e-05	Down	RUN and FYVE domain containing 2
ENSG00000204152	TIMM23B	1092.26	1524	478.43	478.937	893.406	-1.4501	0.241955	34.7007	3.84484e-09	1.66889e-07	Down	translocase of inner mitochondrial membrane 23 homolog B
ENSG00000204172	AGAP9	251.422	227	65.746	90.249	158.604	-1.61717	0.416084	14.586	0.000133907	0.00152381	Down	ArfGAP with GTPase domain, ankyrin repeat and PH domain 9
ENSG00000204177		480.74	470	142.619	113.837	301.799	-1.8902	0.319274	33.4195	7.42774e-09	2.98745e-07	Down
ENSG00000204248	COL11A2	433.771	402	1315.93	1596.8	937.126	1.80096	0.225123	60.8519	6.15335e-15	1.05789e-12	Up	collagen type XI alpha 2 chain
ENSG00000204301	NOTCH4	8.289	9	55.631	58.457	32.8442	2.72291	0.866107	9.22088	0.0023927	0.0157337	Up	notch receptor 4
ENSG00000204323	SMIM5	134.46	152	279.168	459.451	256.27	1.36676	0.367058	13.4747	0.000241799	0.0024681	Up	small integral membrane protein 5
ENSG00000204420	MPIG6B	33.154	83	131.492	210.24	114.472	1.55951	0.552017	7.6913	0.00554875	0.0303253	Up	megakaryocyte and platelet inhibitory receptor G6b
ENSG00000204428	LY6G5C	93.938	110	231.629	192.805	157.093	1.058	0.4085	6.59952	0.0102006	0.0485027	Up	lymphocyte antigen 6 family member G5C
ENSG00000204524	ZNF805	499.159	500	194.204	150.757	336.03	-1.53412	0.307099	24.1284	9.01219e-07	2.12989e-05	Down	zinc finger protein 805
ENSG00000204577	LILRB3	148.274	92	450.108	552.777	310.79	2.05952	0.345078	33.5764	6.8518e-09	2.78778e-07	Up	leukocyte immunoglobulin like receptor B3
ENSG00000204577	LOC102725035	148.274	92	450.108	552.777	310.79	2.05952	0.345078	33.5764	6.8518e-09	2.78778e-07	Up	leukocyte immunoglobulin-like receptor subfamily B member 3
ENSG00000204577	LOC107987425	148.274	92	450.108	552.777	310.79	2.05952	0.345078	33.5764	6.8518e-09	2.78778e-07	Up	leukocyte immunoglobulin-like receptor subfamily B member 3
ENSG00000204577	LOC107987462	148.274	92	450.108	552.777	310.79	2.05952	0.345078	33.5764	6.8518e-09	2.78778e-07	Up	leukocyte immunoglobulin-like receptor subfamily B member 3
ENSG00000204616	TRIM31	26.708	47	124.412	107.684	76.4509	1.65734	0.585424	7.72329	0.0054513	0.0300044	Up	tripartite motif containing 31
ENSG00000204620		127.092	98	271.076	285.106	195.319	1.3041	0.375904	11.7498	0.000608506	0.00525653	Up
ENSG00000204622		113.278	78	5.057	11.281	51.9041	-3.55118	0.769535	19.5136	9.9886e-06	0.0001693	Down
ENSG00000204681	GABBR1	793.866	762	359.075	294.336	552.319	-1.25161	0.25672	23.2011	1.45911e-06	3.17063e-05	Down	gamma-aminobutyric acid type B receptor subunit 1
ENSG00000204764	RANBP17	741.371	519	271.076	261.518	448.241	-1.24313	0.291046	17.8098	2.44129e-05	0.00036188	Down	RAN binding protein 17
ENSG00000204767	INSYN2B	10.131	20	129.469	125.118	71.1796	3.08449	0.635187	21.6097	3.34163e-06	6.6064e-05	Up	inhibitory synaptic factor family member 2B
ENSG00000205018		11.972	13	56.643	72.815	38.6075	2.37456	0.793547	8.43318	0.00368435	0.0220583	Up
ENSG00000205267	DGAT2L7P	8.289	17	92.045	55.38	43.1784	2.54821	0.794594	9.57712	0.00197018	0.0134799	Up	diacylglycerol O-acyltransferase 2 like 7, pseudogene
ENSG00000205268	PDE7A	1642.99	1353	896.171	728.148	1155.08	-0.883301	0.22191	15.6322	7.69338e-05	0.000961591	noSig	phosphodiesterase 7A
ENSG00000205423	CNEP1R1	336.15	439	198.25	113.837	271.809	-1.31196	0.370754	12.1926	0.000479807	0.00430819	Down	CTD nuclear envelope phosphatase 1 regulatory subunit 1
ENSG00000205517	RGL3	399.696	404	152.733	236.904	298.333	-1.0447	0.336823	9.45831	0.00210194	0.0141877	Down	ral guanine nucleotide dissociation stimulator like 3
ENSG00000205639	MFSD2B	46.969	65	4.046	5.128	30.2856	-3.60944	0.968659	12.8841	0.000331389	0.0031825	Down	MFSD2 lysolipid transporter B, sphingolipid
ENSG00000205740		99.463	42	160.825	205.112	126.85	1.36861	0.513217	6.91837	0.00853147	0.0422621	Up
ENSG00000205763		846.361	1164	439.993	501.499	737.963	-1.09418	0.253104	18.3188	1.8685e-05	0.000289256	Down
ENSG00000205890	LOC100128770	125.25	78	550.245	572.263	331.439	2.46311	0.333404	50.4881	1.19891e-12	1.3477e-10	Up	uncharacterized LOC100128770
ENSG00000205918	PDPK2P	1599.7	1078	3427.9	4295.05	2600.16	1.5278	0.223465	44.8267	2.15262e-11	1.81482e-09	Up	3-phosphoinositide dependent protein kinase 2, pseudogene
ENSG00000206172	HBA1	502.843	425	1316.95	959.925	801.178	1.29481	0.250277	26.034	3.35453e-07	9.00714e-06	Up	hemoglobin subunit alpha 1
ENSG00000210049		170.377	173	58.666	37.946	109.997	-1.82914	0.493606	13.1618	0.000285707	0.002829	Down
ENSG00000211445	GPX3	37.759	18	85.976	103.582	61.3292	1.76203	0.659496	6.85956	0.00881684	0.0433694	Up	glutathione peroxidase 3
ENSG00000211454	AKR7L	29.471	59	109.24	145.63	85.835	1.52902	0.574107	6.86039	0.00881272	0.0433613	Up	aldo-keto reductase family 7 like (gene/pseudogene)
ENSG00000211584	SLC48A1	1250.66	1454	2452.84	2971.05	2032.14	1.00403	0.197563	25.3631	4.74927e-07	1.22836e-05	Up	solute carrier family 48 member 1
ENSG00000212694	LINC01089	442.981	407	1682.09	1839.86	1092.98	2.0506	0.21071	88.8856	4.18326e-21	1.93046e-18	Up	long intergenic non-protein coding RNA 1089
ENSG00000213186	TRIM59	198.006	209	490.567	450.221	336.949	1.20902	0.296822	16.235	5.59494e-05	0.000733828	Up	tripartite motif containing 59
ENSG00000213316	LTC4S	12.893	21	115.309	181.524	82.6816	3.13451	0.60398	24.5751	7.14693e-07	1.74796e-05	Up	leukotriene C4 synthase
ENSG00000213394	RPSAP46	25.787	14	70.804	134.348	61.2347	2.36274	0.686765	11.0863	0.000869668	0.00694784	Up	ribosomal protein SA pseudogene 46
ENSG00000213588	ZBTB9	480.74	473	1573.86	1504.5	1008.02	1.69046	0.210374	61.7606	3.87863e-15	6.80156e-13	Up	zinc finger and BTB domain containing 9
ENSG00000213639	PPP1CB	9518.1	8133	5042.22	3692.02	6596.34	-1.01501	0.193811	26.8952	2.14792e-07	5.97435e-06	Down	protein phosphatase 1 catalytic subunit beta
ENSG00000213654	GPSM3	62.625	85	159.814	185.626	123.266	1.22757	0.459225	6.99308	0.00818256	0.0408685	Up	G protein signaling modulator 3
ENSG00000213760	ATP6V1G2	11.972	11	101.148	131.272	63.848	3.33784	0.661425	23.396	1.31851e-06	2.93048e-05	Up	ATPase H+ transporting V1 subunit G2
ENSG00000213762	ZNF134	181.429	158	45.517	77.943	115.722	-1.45964	0.490931	8.58303	0.0033931	0.0207286	Down	zinc finger protein 134
ENSG00000213780	GTF2H4	591.255	1188	390.431	474.835	661.13	-1.03966	0.318205	10.4729	0.00121139	0.00912497	Down	general transcription factor IIH subunit 4
ENSG00000213901	SLC23A3	23.024	39	150.71	123.067	83.9504	2.14501	0.567195	13.5181	0.000236273	0.0024163	Up	solute carrier family 23 member 3
ENSG00000213983	AP1G2	3148.76	3691	1119.71	1400.92	2340.09	-1.44014	0.198269	50.8663	9.88781e-13	1.14074e-10	Down	adaptor related protein complex 1 subunit gamma 2
ENSG00000214248		16.577	48	300.409	500.474	216.365	3.63935	0.481344	49.6053	1.88003e-12	2.02259e-10	Up
ENSG00000214279	SCART1	108.673	125	36.413	29.741	74.9569	-1.82016	0.573222	9.68404	0.00185875	0.0128631	Down	scavenger receptor family member expressed on T cells 1
ENSG00000214331		448.507	444	187.124	187.678	316.827	-1.25175	0.302371	16.7547	4.25375e-05	0.000578246	Down
ENSG00000214510	SPINK13	319.573	281	137.561	124.093	215.557	-1.19882	0.356075	11.1066	0.000860191	0.00688781	Down	serine peptidase inhibitor Kazal type 13
ENSG00000214655	ZSWIM8	16860	18241	7007.53	8860.84	12742.3	-1.14536	0.173907	42.302	7.82136e-11	5.44267e-09	Down	zinc finger SWIM-type containing 8
ENSG00000214756	CSKMT	461.4	486	907.297	1124.01	744.678	1.10044	0.237859	20.9837	4.632e-06	8.74347e-05	Up	citrate synthase lysine methyltransferase
ENSG00000214765		1169.62	1395	530.015	489.192	895.956	-1.3311	0.225124	33.9734	5.58702e-09	2.32166e-07	Down
ENSG00000214826		1150.28	1274	394.477	613.285	858.01	-1.26646	0.258544	23.3513	1.3495e-06	2.97548e-05	Down
ENSG00000215012	RTL10	397.854	509	107.217	155.885	292.489	-1.7852	0.343385	25.8294	3.72958e-07	9.81725e-06	Down	retrotransposon Gag like 10
ENSG00000215018	COL28A1	5.526	14	50.574	57.431	31.8828	2.47353	0.90281	7.01997	0.00806057	0.0403627	Up	collagen type XXVIII alpha 1 chain
ENSG00000215067	ALOX12-AS1	184.192	168	454.154	293.31	274.914	1.0855	0.34929	9.48382	0.00207291	0.0140242	Up	ALOX12 antisense RNA 1
ENSG00000215186	GOLGA6B	202.611	117	361.098	486.116	291.706	1.4049	0.364687	14.3965	0.000148077	0.00165183	Up	golgin A6 family member B
ENSG00000215246	LINC02982	91.175	27	460.223	314.847	223.311	2.7091	0.4855	28.1685	1.11199e-07	3.28282e-06	Up	long intergenic non-protein coding RNA 2982
ENSG00000215417	MIR17HG	23.945	23	156.779	50.252	63.4942	2.14084	0.70923	8.58136	0.00339622	0.0207368	Up	miR-17-92a-1 cluster host gene
ENSG00000215458	AATBC	214.583	102	407.626	438.94	290.787	1.41724	0.380915	13.4155	0.000249548	0.00253392	Up	apoptosis associated transcript in bladder cancer
ENSG00000215481		64.467	25	161.837	170.243	105.387	1.88847	0.553062	11.1092	0.000859008	0.00688148	Up
ENSG00000215704	CELA2B	8.289	0	46.528	57.431	28.062	3.63022	1.14119	9.06524	0.00260514	0.0168017	Up	chymotrypsin like elastase 2B
ENSG00000215837		20.261	106	0	0	31.5653	-8.39525	1.7581	24.8504	6.19554e-07	1.54325e-05	Down
ENSG00000215883	CYB5RL	329.703	311	668.588	643.026	488.079	1.03347	0.258941	15.6684	7.5475e-05	0.000945378	Up	cytochrome b5 reductase like
ENSG00000215908		1470.77	1617	304.455	387.662	944.972	-2.15754	0.22993	82.1737	1.24634e-19	4.55331e-17	Down
ENSG00000215910	C1orf167	8.289	8	84.964	124.093	56.3364	3.68146	0.724703	23.6795	1.13788e-06	2.57801e-05	Up	chromosome 1 open reading frame 167
ENSG00000216775		58.02	99	163.86	199.984	130.216	1.21405	0.469431	6.54246	0.0105329	0.0497188	Up
ENSG00000217702		15.656	10	79.907	77.943	45.8764	2.61788	0.744397	11.5533	0.000676277	0.00567828	Up
ENSG00000218153	KRT18P22	14.735	13	33.379	114.863	43.9942	2.4172	0.833832	7.83368	0.00512817	0.0285847	Up	keratin 18 pseudogene 22
ENSG00000218891	ZNF579	2042.68	2747	783.896	848.139	1605.43	-1.55312	0.213962	50.5674	1.15141e-12	1.31112e-10	Down	zinc finger protein 579
ENSG00000220494	YAP1P1	12.893	11	69.792	59.483	38.292	2.43468	0.796896	8.77908	0.00304704	0.0190276	Up	YAP1 pseudogene 1
ENSG00000221955	SLC12A8	39.601	35	168.917	189.729	108.312	2.2645	0.488656	20.2548	6.77817e-06	0.000121412	Up	solute carrier family 12 member 8
ENSG00000221963	APOL6	658.485	576	1680.07	1276.82	1047.84	1.25997	0.229633	29.3117	6.16231e-08	1.95058e-06	Up	apolipoprotein L6
ENSG00000221990		162.089	109	271.076	322.026	216.048	1.12829	0.37576	8.84784	0.00293436	0.0185097	Up
ENSG00000223356		186.955	144	398.523	465.604	298.77	1.38372	0.323964	17.7391	2.53367e-05	0.000372114	Up
ENSG00000223553	SMPD4P1	14.735	5	60.689	48.201	32.1564	2.45762	0.911617	6.80954	0.00906722	0.044377	Up	sphingomyelin phosphodiesterase 4 pseudogene 1
ENSG00000223592		72.756	54	208.365	142.553	119.418	1.46803	0.48003	9.07886	0.00258582	0.0166955	Up
ENSG00000223959	AFG3L1P	1129.1	1146	447.074	625.592	836.94	-1.08482	0.243415	19.4734	1.02012e-05	0.000172668	Down	AFG3 like matrix AAA peptidase subunit 1, pseudogene
ENSG00000224281	SLC25A5-AS1	159.326	173	38.436	51.278	105.51	-1.88932	0.49489	13.9472	0.000188016	0.00198737	Down	SLC25A5 antisense RNA 1
ENSG00000224397	PELATON	76.44	97	238.709	153.834	141.496	1.17932	0.449486	6.74346	0.00940919	0.0456683	Up	plaque enriched lncRNA in atherosclerotic and inflammatory bowel macrophage regulation
ENSG00000224420	ADM5	139.986	180	297.375	455.349	268.177	1.23472	0.358253	11.6	0.000659534	0.00560348	Up	adrenomedullin 5 (putative)
ENSG00000224794	LOC124905119	63.546	15	205.33	231.777	128.913	2.47115	0.579662	16.7399	4.28691e-05	0.000582302	Up	uncharacterized LOC124905119
ENSG00000224904	SBF1P2	6.447	18	26.298	128.195	44.7351	2.66472	0.912163	7.80781	0.00520208	0.0288847	Up	SBF1 pseudogene 2
ENSG00000225032	LOC102723566	38.68	53	123.4	194.857	102.484	1.79681	0.521132	11.3855	0.000740189	0.00612551	Up	uncharacterized LOC102723566
ENSG00000225083		137.223	74	226.571	262.544	175.084	1.20959	0.428224	7.80768	0.00520246	0.0288847	Up
ENSG00000225205	PDK1-AS1	160.247	138	66.758	57.431	105.609	-1.26413	0.484516	6.66209	0.00984852	0.0472643	Down	PDK1 and ITGA6 antisense RNA 1
ENSG00000225361	PPP1R26-AS1	140.907	74	239.721	296.387	187.754	1.31691	0.424345	9.38535	0.00218726	0.0146284	Up	PPP1R26 antisense RNA 1
ENSG00000225377	NRSN2-AS1	171.298	144	336.823	295.361	236.871	1.00313	0.34468	8.34559	0.00386624	0.0229203	Up	NRSN2 antisense RNA 1
ENSG00000225637		14.735	18	72.827	90.249	48.9528	2.31788	0.709103	10.0738	0.00150391	0.0107907	Up
ENSG00000225648		2895.49	2952	1346.28	1460.4	2163.54	-1.05896	0.180658	33.6869	6.47347e-09	2.66066e-07	Down
ENSG00000225731	PDE9A-AS1	3.684	5	5.057	0	3.43531	-0.778142	2.63622	0.0864022	0.768802		noSig	PDE9A antisense RNA 1
ENSG00000225828	FAM229A	369.304	561	139.584	286.131	339.005	-1.12767	0.381345	8.55928	0.00343765	0.020946	Down	family with sequence similarity 229 member A
ENSG00000225830	ERCC6	2090.57	2076	553.279	648.154	1342	-1.79418	0.203069	74.1612	7.19927e-18	1.80352e-15	Down	ERCC excision repair 6, chromatin remodeling factor
ENSG00000225872	LINC01529	13.814	10	84.964	175.371	71.0374	3.44731	0.673894	23.6966	1.1278e-06	2.56902e-05	Up	long intergenic non-protein coding RNA 1529
ENSG00000225899	FRG2B	12.893	17	102.159	84.096	54.0372	2.6415	0.687774	13.7525	0.000208549	0.00216525	Up	FSHD region gene 2 family member B
ENSG00000225931		173.14	163	472.361	662.512	367.753	1.75511	0.309313	30.7895	2.87593e-08	9.86934e-07	Up
ENSG00000225953	SATB2-AS1	14.735	14	58.666	68.713	39.0284	2.14786	0.779923	7.20228	0.00728112	0.0371492	Up	SATB2 antisense RNA 1
ENSG00000226232	NPIPB14P	125.25	154	50.574	33.843	90.9169	-1.72529	0.536095	9.96944	0.0015916	0.0113226	Down	nuclear pore complex interacting protein family member B14, pseudogene
ENSG00000226380		471.531	596	135.538	71.789	318.715	-2.36364	0.363608	39.16	3.9046e-10	2.27479e-08	Down
ENSG00000226688	ENTPD1-AS1	965.164	848	228.594	506.627	637.096	-1.30253	0.330103	15.1192	0.00010093	0.00121143	Down	ENTPD1 antisense RNA 1
ENSG00000226746	SMCR5	33.154	31	134.527	162.039	90.18	2.20827	0.530987	16.3532	5.2568e-05	0.000696249	Up	Smith-Magenis syndrome chromosome region, candidate 5
ENSG00000226754	MAGOH-DT	5.526	8	61.7	37.946	28.2929	2.88433	0.955768	8.44123	0.00366808	0.0219909	Up	MAGOH divergent transcript
ENSG00000226763	SRRM5	68.151	116	244.778	224.598	163.382	1.35165	0.427937	9.70898	0.00183369	0.0127299	Up	serine/arginine repetitive matrix 5
ENSG00000226800	CACTIN-AS1	132.618	203	290.295	408.173	258.521	1.05837	0.367447	8.14868	0.00430925	0.0248903	Up	CACTIN antisense RNA 1
ENSG00000226900		3.684	4	32.367	38.971	19.7556	3.21556	1.13872	7.38571	0.00657442	0.0343941	Up
ENSG00000226979	LTA	20.261	45	149.699	179.473	98.6083	2.33866	0.555674	16.5491	4.74067e-05	0.000637518	Up	lymphotoxin alpha
ENSG00000227220		274.446	219	1175.34	1275.8	736.145	2.31161	0.242806	84.0859	4.73726e-20	1.7675e-17	Up
ENSG00000227232		850.965	928	382.339	447.144	652.112	-1.10072	0.24253	20.2038	6.9614e-06	0.000124186	Down
ENSG00000227388		99.463	114	261.973	219.47	173.727	1.17391	0.391409	8.8182	0.0029824	0.0187453	Up
ENSG00000227533	SLC2A1-DT	81.044	67	175.997	207.163	132.801	1.37112	0.440668	9.43529	0.00212849	0.0143118	Up	SLC2A1 divergent transcript
ENSG00000227764	NTRAS	43.285	31	131.492	91.275	74.2631	1.58304	0.586986	7.03799	0.00797983	0.0400614	Up	non-coding transcript regulating alternative splicing
ENSG00000227959		62.625	92	156.779	210.24	130.411	1.24833	0.461404	7.1543	0.00747845	0.0379346	Up
ENSG00000228037	LOC100996583	416.273	339	808.172	820.448	595.973	1.10808	0.250782	19.1478	1.20975e-05	0.000199008	Up	uncharacterized LOC100996583
ENSG00000228140	EFHD2-AS1	23.024	25	118.343	78.968	61.3338	2.03922	0.640706	9.63739	0.00190656	0.0131195	Up	EFHD2 antisense RNA 1
ENSG00000228158		16.577	14	43.494	103.582	44.4131	2.26484	0.786329	7.80827	0.00520076	0.0288847	Up
ENSG00000228286		106.831	56	212.411	329.205	176.112	1.73165	0.450047	14.1771	0.000166381	0.00180981	Up
ENSG00000228323		12.893	10	45.517	64.61	33.2551	2.26442	0.853898	6.64976	0.00991691	0.0475535	Up
ENSG00000228363	CHMP3-AS1	7.368	6	63.723	38.971	29.0155	2.93989	0.94471	8.97553	0.00273619	0.0174989	Up	CHMP3 and RNF103 antisense RNA 1
ENSG00000228409		818.732	730	185.101	140.502	468.584	-2.24981	0.282436	59.3004	1.35347e-14	2.26042e-12	Down
ENSG00000228436	RRAGC-DT	58.02	87	218.48	174.345	134.461	1.43922	0.454519	9.73489	0.00180803	0.0125866	Up	RRAGC divergent transcript
ENSG00000228451	SDAD1P1	140.907	147	560.36	571.237	354.876	1.97487	0.293703	42.9215	5.69823e-11	4.14623e-09	Up	SDA1 domain containing 1 pseudogene 1
ENSG00000229017		4.605	5	73.838	15.383	24.7065	3.21655	1.1249	7.43465	0.00639796	0.033664	Up
ENSG00000229081		13.814	17	115.309	143.578	72.4254	3.07243	0.613813	23.0739	1.55893e-06	3.37499e-05	Up
ENSG00000229776	C2-AS1	4.605	2	24.276	46.15	19.2576	3.40616	1.20133	7.40217	0.00651453	0.0341521	Up	C2 antisense RNA 1
ENSG00000229780	UBE2Q1-AS1	21.182	21	104.182	103.582	62.4865	2.30019	0.626639	12.7163	0.000362491	0.00342307	Up	UBE2Q1 antisense RNA 1
ENSG00000229848		16.577	25	54.62	152.809	62.2514	2.32067	0.712635	9.90729	0.00164626	0.0116312	Up
ENSG00000229951	FOSL2-AS1	34.075	26	103.171	84.096	61.8356	1.63903	0.626046	6.62453	0.0100583	0.0480215	Up	FOSL2 antisense RNA 1
ENSG00000230140		109.594	79	191.17	239.981	154.936	1.19174	0.423006	7.77775	0.00528937	0.0293063	Up
ENSG00000230373	GOLGA6L17P	284.576	243	80.918	91.275	174.942	-1.61568	0.392459	16.3716	5.20601e-05	0.000690565	Down	golgin A6 family like 17, pseudogene
ENSG00000230373	GOLGA6L3P	284.576	243	80.918	91.275	174.942	-1.61568	0.392459	16.3716	5.20601e-05	0.000690565	Down	golgin A6 family like 3, pseudogene
ENSG00000230444		21.182	28	234.663	174.345	114.548	3.0583	0.505956	33.4617	7.26809e-09	2.92996e-07	Up
ENSG00000230454		143.669	104	303.444	444.068	248.795	1.59251	0.368608	17.9877	2.22334e-05	0.000333805	Up
ENSG00000230487	PSMG3-AS1	154.721	188	437.971	510.729	322.855	1.46955	0.311097	21.6184	3.32648e-06	6.59133e-05	Up	PSMG3 antisense RNA 1 (head to head)
ENSG00000230869		226.556	199	65.746	124.093	153.849	-1.16508	0.449724	6.5766	0.0103328	0.0490117	Down
ENSG00000231419	LINC00689	145.511	197	311.536	405.096	264.786	1.06586	0.347145	9.26163	0.00234005	0.0154967	Up	long intergenic non-protein coding RNA 689
ENSG00000231691		28.55	14	98.113	111.786	63.1123	2.29836	0.654727	11.5986	0.00066	0.00560349	Up
ENSG00000231852	CYP21A2	11.972	3	72.827	85.122	43.2301	3.38783	0.847742	14.537	0.000137432	0.00155484	Up	cytochrome P450 family 21 subfamily A member 2
ENSG00000231880		54.337	47	0	6.153	26.8725	-4.04587	1.16854	10.8749	0.000974786	0.00760403	Down
ENSG00000231881		320.493	207	728.265	1023.51	569.817	1.73049	0.298994	31.948	1.58359e-08	5.90846e-07	Up
ENSG00000232618		17.498	21	162.848	167.166	92.1282	3.10129	0.546032	29.685	5.08255e-08	1.64702e-06	Up
ENSG00000232645	LINC01431	10.131	3	49.562	73.84	34.1333	3.22252	0.92773	11.0478	0.000887946	0.0070681	Up	long intergenic non-protein coding RNA 1431
ENSG00000232940	HCG25	29.471	10	66.758	100.505	51.6833	2.07826	0.751181	7.25182	0.00708292	0.0364027	Up	HLA complex group 25
ENSG00000233101	HOXB-AS3	49.732	55	115.309	303.566	130.902	2.00004	0.531891	13.3576	0.00025738	0.00260139	Up	HOXB cluster antisense RNA 3
ENSG00000233627		5.526	3	25.287	47.176	20.2471	3.08174	1.14223	6.7299	0.00948101	0.0458836	Up
ENSG00000233708		328.782	337	1276.49	1683.97	906.56	2.15274	0.236152	77.5112	1.3197e-18	3.85704e-16	Up
ENSG00000233930	KRTAP5-AS1	152.879	170	363.121	409.199	273.8	1.25853	0.323811	14.7598	0.000122108	0.00141639	Up	KRTAP5-1/KRTAP5-2 antisense RNA 1
ENSG00000234006	DDX39B-AS1	49.732	54	141.607	155.885	100.306	1.52033	0.494314	9.17498	0.00245346	0.0160717	Up	DDX39B antisense RNA 1
ENSG00000234290		128.934	139	353.006	366.125	246.766	1.42465	0.334964	17.5787	2.75653e-05	0.000400485	Up
ENSG00000234424	LOC100419824	172.219	192	95.079	68.713	132.003	-1.15256	0.446298	6.54554	0.0105147	0.0496602	Down	kinesin family member 27 pseudogene
ENSG00000234498	RPL13AP20	198.006	246	521.923	458.426	356.089	1.14338	0.29981	14.2545	0.000159682	0.0017523	Up	ribosomal protein L13a pseudogene 20
ENSG00000234545	FAM133B	5190.52	4776	2029.03	1789.6	3446.29	-1.38404	0.175377	60.1846	8.63659e-15	1.45626e-12	Down	family with sequence similarity 133 member B
ENSG00000234585		645.592	752	84.964	73.84	389.099	-3.13728	0.303596	96.6237	8.38394e-23	5.88083e-20	Down
ENSG00000235081		128.013	91	427.856	373.304	255.043	1.86969	0.350548	27.126	1.90613e-07	5.34816e-06	Up
ENSG00000235217	TSPY26P	69.072	56	213.422	223.572	140.517	1.80384	0.431535	16.7602	4.24146e-05	0.000577022	Up	testis specific protein Y-linked 26, pseudogene
ENSG00000235245		127.092	129	27.31	32.818	79.055	-2.09072	0.561649	13.1807	0.000282852	0.0028039	Down
ENSG00000235499		163.931	83	235.675	348.691	207.824	1.241	0.426784	8.25631	0.00406106	0.0238256	Up
ENSG00000235501		49.732	31	171.951	132.297	96.2451	1.91185	0.531801	12.3394	0.000443486	0.00402119	Up
ENSG00000235523		61.704	111	25.287	18.46	54.1128	-1.97988	0.697347	7.68465	0.00556925	0.0303936	Down
ENSG00000235643	LINC01647	13.814	8	62.712	58.457	35.7458	2.46994	0.834984	8.21631	0.00415156	0.024243	Up	long intergenic non-protein coding RNA 1647
ENSG00000235703	EOLA2-DT	152.879	148	328.731	317.924	236.883	1.10371	0.33817	10.4658	0.00121607	0.00914057	Up	EOLA2 divergent transcript
ENSG00000235721		24.866	17	80.918	74.866	49.4125	1.8937	0.699478	7.02113	0.00805536	0.0403596	Up
ENSG00000235831	BHLHE40-AS1	197.085	133	266.019	448.17	261.069	1.11243	0.382328	8.3021	0.00395993	0.0233495	Up	BHLHE40 antisense RNA 1
ENSG00000235927	NEXN-AS1	131.697	86	38.436	33.843	72.4942	-1.59125	0.591639	7.0016	0.00814371	0.0407092	Down	NEXN antisense RNA 1
ENSG00000236234		89.333	74	18.207	14.358	48.9744	-2.32647	0.7116	10.0954	0.00148638	0.0106912	Down
ENSG00000236255		1118.04	831	2390.13	2153.68	1623.21	1.22076	0.213247	31.9283	1.59973e-08	5.95601e-07	Up
ENSG00000236287	ZBED5	737.688	977	237.698	162.039	528.606	-2.10037	0.293706	47.9443	4.38495e-12	4.29578e-10	Down	zinc finger BED-type containing 5
ENSG00000236480		32.234	12	99.125	68.713	53.0178	1.91964	0.731523	6.57009	0.0103706	0.0491309	Up
ENSG00000236607	EEF1DP8	6.447	8	49.562	50.252	28.5654	2.79031	0.930359	8.37782	0.00379827	0.0226098	Up	eukaryotic translation elongation factor 1 delta pseudogene 8
ENSG00000236609	ZNF853	44.206	43	113.286	171.269	92.9401	1.70596	0.529838	9.97907	0.0015833	0.0112865	Up	zinc finger protein 853
ENSG00000237090		234.844	185	803.115	733.276	489.059	1.87077	0.272703	44.7572	2.23047e-11	1.87146e-09	Up
ENSG00000237310	LINC03011	65.388	19	118.343	152.809	88.8849	1.68017	0.626871	6.89952	0.0086219	0.0425658	Up	long intergenic non-protein coding RNA 3011
ENSG00000237399	PITRM1-AS1	578.362	432	975.066	1148.63	783.514	1.07113	0.247192	18.4219	1.77016e-05	0.000277652	Up	PITRM1 antisense RNA 1
ENSG00000237499	WAKMAR2	182.35	125	404.592	539.445	312.847	1.61769	0.338573	21.9635	2.7789e-06	5.64014e-05	Up	wound and keratinocyte migration associated lncRNA 2
ENSG00000237523	LINC00857	262.473	310	521.923	628.669	430.766	1.00748	0.28123	12.6289	0.000379826	0.00356183	Up	long intergenic non-protein coding RNA 857
ENSG00000237596	PDE7B-AS1	22.103	17	6.069	7.179	13.0877	-1.56218	1.29212	1.41958	0.233473			PDE7B antisense RNA 1
ENSG00000237749		7.368	17	99.125	54.355	44.4618	2.66059	0.801592	10.1984	0.0014056	0.0102192	Up
ENSG00000237989	LINC01679	29.471	25	164.871	166.141	96.3707	2.60215	0.521201	23.2482	1.4238e-06	3.11708e-05	Up	long intergenic non-protein coding RNA 1679
ENSG00000238123		75.519	58	189.147	130.246	113.228	1.25745	0.486638	6.53034	0.010605	0.0499647	Up
ENSG00000239503		9.21	5	36.413	53.329	25.988	2.6543	0.986061	6.76636	0.00928919	0.0452371	Up
ENSG00000239653	PSMD6-AS2	853.728	732	1791.33	1827.55	1301.15	1.19012	0.203052	33.5428	6.97141e-09	2.82334e-07	Up	PSMD6 antisense RNA 2
ENSG00000239921	LINC01471	142.749	115	359.075	406.122	255.736	1.56901	0.339106	20.6835	5.41819e-06	0.000100225	Up	long intergenic non-protein coding RNA 1471
ENSG00000240006	LINC02004	22.103	22	125.423	130.246	74.9432	2.53529	0.581445	17.7913	2.46509e-05	0.000364792	Up	long intergenic non-protein coding RNA 2004
ENSG00000240106	RN7SL146P	88.412	62	366.156	325.103	210.418	2.19854	0.379116	31.6503	1.84589e-08	6.72964e-07	Up	RNA, 7SL, cytoplasmic 146, pseudogene
ENSG00000240291		40.522	55	293.329	263.569	163.105	2.54548	0.419735	34.1884	5.00254e-09	2.10876e-07	Up
ENSG00000240370	RPL13P5	424.562	559	931.572	1223.49	784.657	1.1321	0.254698	19.3317	1.09867e-05	0.000183662	Up	ribosomal protein L13 pseudogene 5
ENSG00000240731		184.192	160	74.849	67.687	121.682	-1.27206	0.453856	7.68531	0.00556722	0.0303936	Down
ENSG00000241015	TPM3P9	466.926	514	184.089	168.192	333.302	-1.47722	0.300809	23.3796	1.3298e-06	2.94808e-05	Down	tropomyosin 3 pseudogene 9
ENSG00000241058	NSUN6	174.061	232	628.129	496.371	382.64	1.47043	0.305799	22.3706	2.24786e-06	4.6871e-05	Up	NOP2/Sun RNA methyltransferase 6
ENSG00000241135		82.886	22	227.583	166.141	124.652	1.90466	0.578828	10.2683	0.00135333	0.00990481	Up
ENSG00000241146		2.763	8	55.631	53.329	29.9308	3.34943	0.971494	10.8898	0.000966941	0.00756301	Up
ENSG00000241489		219.188	159	472.361	698.407	387.239	1.62928	0.323026	24.431	7.70194e-07	1.85524e-05	Up
ENSG00000241547		137.223	136	304.455	333.307	227.746	1.22288	0.345198	12.2835	0.000456978	0.00413071	Up
ENSG00000241839	PLEKHO2	1955.19	2187	765.69	1150.68	1514.64	-1.11204	0.231323	22.6058	1.98885e-06	4.19694e-05	Down	pleckstrin homology domain containing O2
ENSG00000241852	C8orf58	3694.89	3336	9122.53	11932.4	7021.45	1.58232	0.183996	70.6275	4.31458e-17	1.02244e-14	Up	chromosome 8 open reading frame 58
ENSG00000242062		69.072	40	163.86	126.144	99.7689	1.40885	0.525843	6.98442	0.00822223	0.040985	Up
ENSG00000242086	SDHAP2	3120.21	2930	851.666	1066.58	1992.11	-1.65729	0.196934	67.5956	2.00712e-16	4.39961e-14	Down	SDHA pseudogene 2
ENSG00000242265	PEG10	4704.26	3708	9165.01	8503.95	6520.3	1.07055	0.178737	35.1071	3.12054e-09	1.40144e-07	Up	paternally expressed 10
ENSG00000242338		187.875	306	67.769	33.843	148.872	-2.28	0.488182	20.3832	6.33839e-06	0.000114588	Down
ENSG00000242902	FLNC-AS1	91.175	69	25.287	16.409	50.4677	-1.94171	0.703118	7.29315	0.00692178	0.0358054	Down	FLNC antisense RNA 1
ENSG00000243554	CCZ1P1	231.161	208	24.276	24.613	122.012	-3.16733	0.484479	39.3589	3.52645e-10	2.06822e-08	Down	CCZ1 pseudogene 1
ENSG00000243629	LINC00880	125.25	126	366.156	342.537	239.986	1.49608	0.338868	18.8947	1.38133e-05	0.00022223	Up	long intergenic non-protein coding RNA 880
ENSG00000243904	RPSAP5	39.601	32	104.182	141.527	79.3277	1.77777	0.564309	9.53571	0.00201513	0.0137285	Up	ribosomal protein SA pseudogene 5
ENSG00000244151		131.697	84	229.606	237.93	170.808	1.11466	0.411113	7.22002	0.0072095	0.036876	Up
ENSG00000244165	P2RY11	873.989	1566	2452.84	2891.05	1945.97	1.13143	0.254921	19.237	1.15451e-05	0.000191357	Up	purinergic receptor P2Y11
ENSG00000244242	IFITM10	4710.7	4148	8856.51	8988.01	6675.81	1.01025	0.164024	37.2131	1.059e-09	5.38279e-08	Up	interferon induced transmembrane protein 10
ENSG00000244380		33.154	21	98.113	179.473	82.9353	2.3551	0.596948	14.5685	0.000135156	0.00153404	Up
ENSG00000244482	LILRA6	490.871	412	1584.99	1761.91	1062.44	1.88975	0.217883	71.1651	3.28553e-17	8.00209e-15	Up	leukocyte immunoglobulin like receptor A6
ENSG00000244617	ASPRV1	208.137	230	686.794	750.71	468.91	1.71446	0.267508	39.3689	3.50833e-10	2.0645e-08	Up	aspartic peptidase retroviral like 1
ENSG00000244879		198.006	176	592.727	382.534	337.317	1.38248	0.32941	17.1044	3.53811e-05	0.000498348	Up
ENSG00000245025		1279.21	1019	2507.46	3062.32	1967	1.27682	0.206433	37.17	1.08269e-09	5.48728e-08	Up
ENSG00000245317	MRNIP-DT	112.357	127	503.717	528.164	317.809	2.10862	0.309493	43.819	3.60193e-11	2.83244e-09	Up	MRNIP divergent transcript
ENSG00000245532	NEAT1	47203.7	44048	10458.7	7532.74	27310.8	-2.34253	0.184973	145.496	1.67301e-33	3.66723e-30	Down	nuclear paraspeckle assembly transcript 1
ENSG00000245748	LOC100129931	16.577	4	47.54	130.246	49.5907	3.10226	0.85402	11.9235	0.000554293	0.00488151	Up	uncharacterized LOC100129931
ENSG00000245937	SLC12A2-DT	118.804	121	221.514	262.544	180.965	1.01333	0.381483	6.95125	0.00837608	0.0416571	Up	SLC12A2 divergent transcript
ENSG00000246203		95.78	88	203.307	232.802	154.972	1.24636	0.407712	9.14433	0.0024949	0.0162762	Up
ENSG00000246451		155.642	121	33.379	45.125	88.7864	-1.81785	0.539359	10.9004	0.000961413	0.00753303	Down
ENSG00000246526	LINC02481	66.309	92	604.865	680.972	361.036	3.02405	0.317281	82.107	1.28916e-19	4.61363e-17	Up	long intergenic non-protein coding RNA 2481
ENSG00000246877		31.313	23	124.412	139.476	79.5502	2.27864	0.567616	15.2009	9.66581e-05	0.00117139	Up
ENSG00000247498	GPRC5D-AS1	193.401	154	586.658	467.656	350.429	1.6009	0.309794	25.7262	3.9345e-07	1.02825e-05	Up	GPRC5D and HEBP1 antisense RNA 1
ENSG00000248109	MARCOL	1130.02	950	489.556	493.295	765.717	-1.08174	0.232065	21.322	3.88254e-06	7.53144e-05	Down	MARCO like
ENSG00000248150	LINC02150	27.629	11	86.987	132.297	64.4783	2.49976	0.681105	12.5396	0.000398414	0.0036888	Up	long intergenic non-protein coding RNA 2150
ENSG00000248643	RBM14-RBM4	3984.07	4683	1834.82	1594.75	3024.16	-1.33743	0.184907	50.6655	1.09525e-12	1.25532e-10	Down	RBM14-RBM4 readthrough
ENSG00000248746	ACTN3	8.289	11	65.746	55.38	35.1038	2.65292	0.841056	9.28882	0.00230557	0.015303	Up	actinin alpha 3
ENSG00000248949		21.182	13	66.758	82.045	45.7461	2.11921	0.737019	7.85192	0.00507668	0.0283609	Up
ENSG00000249437	NAIP	452.191	419	206.342	180.499	314.508	-1.17129	0.30688	14.2779	0.000157707	0.00173933	Down	NLR family apoptosis inhibitory protein
ENSG00000249650		50.653	58	259.95	231.777	150.095	2.17893	0.422634	25.1089	5.41815e-07	1.3706e-05	Up
ENSG00000249669		30.392	24	154.756	132.297	85.3613	2.39837	0.550705	17.8108	2.43996e-05	0.00036188	Up
ENSG00000249740	LINC01265	82.886	123	304.455	216.393	181.684	1.34038	0.411735	10.3173	0.00131788	0.0097184	Up	long intergenic non-protein coding RNA 1265
ENSG00000250091		66.309	42	212.411	146.655	116.844	1.72729	0.49582	11.6596	0.000638709	0.00546628	Up
ENSG00000250173		2.763	7	24.276	58.457	23.1238	3.09045	1.10617	7.15829	0.00746184	0.0378948	Up
ENSG00000250264		54.337	84	113.286	254.339	126.49	1.41119	0.523651	7.0438	0.00795403	0.0399661	Up
ENSG00000250305	TRMT9B	12.893	3	34.39	87.173	34.3641	2.92618	0.966944	8.37899	0.00379584	0.0226098	Up	tRNA methyltransferase 9B (putative)
ENSG00000250337	PURPL	165.772	161	526.981	383.56	309.328	1.47841	0.323391	20.2388	6.83528e-06	0.000122185	Up	p53 upregulated regulator of p53 levels
ENSG00000250519		371.146	252	867.849	693.279	546.069	1.32411	0.285424	20.9246	4.77732e-06	8.96031e-05	Up
ENSG00000250571	GLI4	293.786	398	62.712	126.144	220.16	-1.87314	0.416317	19.2401	1.15266e-05	0.000191231	Down	GLI family zinc finger 4
ENSG00000250575		141.828	215	54.62	88.198	124.911	-1.32073	0.486557	7.18337	0.00735822	0.0374445	Down
ENSG00000250616	YPEL3-DT	86.57	63	438.982	388.687	244.31	2.46647	0.358203	44.0845	3.14502e-11	2.51832e-09	Up	YPEL3 divergent transcript
ENSG00000250644		2958.12	5415	8217.26	10707.9	6824.56	1.1766	0.246968	22.1037	2.58315e-06	5.27335e-05	Up
ENSG00000250959		132.618	112	249.835	257.416	187.967	1.0516	0.375354	7.72547	0.00544471	0.029987	Up
ENSG00000251194		96.701	45	23.264	6.153	42.7795	-2.26795	0.858314	6.55306	0.0104704	0.0495169	Down
ENSG00000251365	LINC02236	361.016	263	710.058	589.697	480.943	1.0579	0.284197	13.6118	0.000224773	0.00231587	Up	long intergenic non-protein coding RNA 2236
ENSG00000251455		353.648	291	159.814	161.013	241.369	-1.00704	0.341523	8.56689	0.00342332	0.020866	Down
ENSG00000251533	LINC00605	1.842	0	50.574	53.329	26.4363	5.77623	1.38877	19.2215	1.16398e-05	0.000192562	Up	long intergenic non-protein coding RNA 605
ENSG00000251537		101.305	36	127.446	421.505	171.564	1.99681	0.580618	11.1139	0.00085685	0.00687676	Up
ENSG00000253159	PCDHGA12	0	4	85.976	72.815	40.6976	5.34845	1.07122	24.8399	6.22949e-07	1.54731e-05	Up	protocadherin gamma subfamily A, 12
ENSG00000253797	UTP14C	90.254	51	6.069	12.307	39.9074	-2.94416	0.841909	11.2968	0.000776426	0.00636531	Down	UTP14C small subunit processome component
ENSG00000254470	AP5B1	4643.47	5639	1918.78	2503.39	3676.16	-1.21734	0.197531	36.9549	1.20894e-09	6.02271e-08	Down	adaptor related protein complex 5 subunit beta 1
ENSG00000254536		182.35	233	8.092	12.307	108.937	-4.34848	0.575282	53.2344	2.96023e-13	3.81696e-11	Down
ENSG00000254554		93.938	104	202.296	316.898	179.283	1.39147	0.408807	11.2626	0.000790844	0.00646236	Up
ENSG00000254692		0	0	0	1555.78	388.944	24.6315	4.78488	2.72899	0.0985419	0.253186	noSig
ENSG00000254721		35.917	46	0	0	20.4793	-7.77202	1.79833	19.6866	9.12413e-06	0.000156403	Down
ENSG00000254929		164.852	180	10.115	34.869	97.4588	-2.93967	0.605658	21.4338	3.66253e-06	7.16011e-05	Down
ENSG00000254973		15.656	24	110.251	179.473	82.3452	2.8721	0.597618	21.2285	4.0766e-06	7.86439e-05	Up
ENSG00000254979		291.944	306	960.905	1031.71	647.641	1.73673	0.239382	50.3375	1.29454e-12	1.43328e-10	Up
ENSG00000255036	SUGT1P4-STRA6LP-CCDC180	177.745	132	30.344	55.38	98.8674	-1.85418	0.538284	11.3453	0.00075641	0.00623383	Down	SUGT1P4-STRA6LP-CCDC180 readthrough
ENSG00000255154	HTD2	130.776	121	26.298	33.843	77.9795	-2.06607	0.567426	12.6191	0.000381834	0.00357493	Down	hydroxyacyl-thioester dehydratase type 2
ENSG00000255181	CCDC166	46.969	32	132.504	273.825	121.324	2.36124	0.526858	18.7142	1.51847e-05	0.000241851	Up	coiled-coil domain containing 166
ENSG00000255197	SLC39A13-AS1	271.683	203	835.482	694.304	501.117	1.68744	0.279655	34.8849	3.49791e-09	1.53733e-07	Up	SLC39A13 antisense RNA 1
ENSG00000255468	B4GAT1-DT	91.175	68	204.319	217.419	145.228	1.40457	0.427033	10.5297	0.00117468	0.00890585	Up	B4GAT1 divergent transcript
ENSG00000255529	POLR2M	2972.85	3162	1215.8	1232.72	2145.84	-1.32508	0.18026	52.4232	4.47418e-13	5.64455e-11	Down	RNA polymerase II subunit M
ENSG00000255552		3.684	6	40.459	89.224	34.8417	3.74854	0.944174	14.3805	0.000149338	0.00166379	Up
ENSG00000255843		68.151	67	159.814	165.115	115.02	1.26548	0.461226	7.36483	0.00665121	0.0346717	Up
ENSG00000255916	LOC101928416	123.408	163	50.574	52.304	97.3215	-1.4767	0.508454	8.19469	0.00420131	0.0244684	Down	uncharacterized LOC101928416
ENSG00000255966		4.605	11	57.654	46.15	29.8523	2.74023	0.936802	7.94034	0.00483447	0.0272071	Up
ENSG00000255974	CYP2A6	108.673	41	273.099	227.674	162.612	1.73947	0.486435	12.2323	0.000469685	0.00422813	Up	cytochrome P450 family 2 subfamily A member 6
ENSG00000256006		145.511	134	44.505	45.125	92.2853	-1.64101	0.514788	9.82281	0.00172361	0.0120949	Down
ENSG00000256612		46.048	40	282.203	211.265	144.879	2.51892	0.443178	30.0889	4.12695e-08	1.37325e-06	Up
ENSG00000256967		110.515	84	323.673	348.691	216.72	1.78816	0.364903	23.0075	1.61368e-06	3.47208e-05	Up
ENSG00000257002	LOC124902683	208.137	232	1375.61	1165.04	745.196	2.52967	0.240779	101.248	8.11447e-24	7.48923e-21	Up	uncharacterized LOC124902683
ENSG00000257221		350.885	191	132.504	110.761	196.287	-1.15614	0.416438	7.55311	0.00599066	0.0321238	Down
ENSG00000257433		64.467	43	355.029	190.754	163.313	2.34264	0.464528	23.6856	1.13428e-06	2.57374e-05	Up
ENSG00000257913	DDN-AS1	17.498	60	139.584	150.757	91.9599	1.90974	0.615834	9.12364	0.00252327	0.0164019	Up	DDN and PRKAG1 antisense RNA 1
ENSG00000258096		46.048	26	111.263	113.837	74.287	1.64104	0.591065	7.44345	0.00636676	0.033558	Up
ENSG00000258186		15.656	6	49.562	158.962	57.5452	3.26047	0.80169	14.8536	0.000116183	0.00136189	Up
ENSG00000258366	RTEL1	4579.01	3877	1750.87	2207.01	3103.47	-1.09534	0.193673	31.2903	2.22185e-08	7.9353e-07	Down	regulator of telomere elongation helicase 1
ENSG00000258634		920.037	1232	517.877	430.735	775.163	-1.18149	0.250238	21.7812	3.05581e-06	6.1312e-05	Down
ENSG00000259116	HSPA2-AS1	70.914	72	152.733	175.371	117.755	1.19902	0.458126	6.71446	0.00956345	0.0461732	Up	HSPA2 and ZBTB1 antisense RNA 1
ENSG00000259205		22.103	23	70.804	134.348	62.5637	2.18546	0.657183	10.4426	0.00123144	0.00924027	Up
ENSG00000259248	USP3-AS1	31.313	18	159.814	199.984	102.278	2.86309	0.536311	26.2354	3.02229e-07	8.21689e-06	Up	USP3 antisense RNA 1
ENSG00000259330	INAFM2	222.872	322	115.309	106.658	191.71	-1.29498	0.390038	10.7589	0.0010378	0.00800652	Down	InaF motif containing 2
ENSG00000259374	NDUFB4P11	122.487	105	731.3	804.039	440.707	2.75376	0.282904	86.669	1.28294e-20	5.62441e-18	Up	NADH:ubiquinone oxidoreductase subunit B4 pseudogene 11
ENSG00000259422	LOC101929439	71.835	23	209.376	296.387	150.149	2.41055	0.526273	19.4006	1.05972e-05	0.00017817	Up	uncharacterized LOC101929439
ENSG00000259425		88.412	110	291.306	241.007	182.681	1.42465	0.388987	13.0337	0.00030594	0.00298127	Up
ENSG00000259535	RPL21P12	34.996	26	185.101	172.294	104.598	2.54872	0.506202	23.6582	1.15057e-06	2.5967e-05	Up	ribosomal protein L21 pseudogene 12
ENSG00000259717	LINC00677	4.605	2	37.425	31.792	18.9555	3.38126	1.19097	7.44842	0.00634922	0.0334958	Up	long intergenic non-protein coding RNA 677
ENSG00000259726		46.048	57	117.332	187.678	102.014	1.56629	0.516535	8.88911	0.00286876	0.0181744	Up
ENSG00000259790	ANP32BP1	2.763	8	80.918	17.435	27.2789	3.19997	1.10445	7.58855	0.005874	0.0315974	Up	acidic nuclear phosphoprotein 32 family member B pseudogene 1
ENSG00000259820		539.682	264	1108.58	887.11	699.843	1.31122	0.31617	16.699	4.3803e-05	0.000593609	Up
ENSG00000259881	LOC101927793	182.35	321	62.712	61.534	156.899	-2.01766	0.448662	19.166	1.1983e-05	0.000197494	Down	uncharacterized LOC101927793
ENSG00000259943		55.257	25	141.607	177.422	99.8216	1.98748	0.551294	12.3448	0.000442225	0.0040139	Up
ENSG00000260051		65.388	76	5.057	18.46	41.2264	-2.58896	0.840504	8.8218	0.00297653	0.0187151	Down
ENSG00000260082		37.759	76	248.824	300.489	165.768	2.27485	0.450861	23.7819	1.07893e-06	2.4797e-05	Up
ENSG00000260105		34.996	32	81.93	130.246	69.7931	1.66256	0.603558	7.31938	0.00682148	0.035391	Up
ENSG00000260121		247.738	209	54.62	74.866	146.556	-1.81908	0.433696	16.8575	4.02939e-05	0.000552458	Down
ENSG00000260219	CD2BP2-DT	256.947	243	632.175	603.03	433.788	1.30474	0.270499	22.6821	1.91139e-06	4.05297e-05	Up	CD2BP2 divergent transcript
ENSG00000260238	PMF1-BGLAP	533.235	855	162.848	202.035	438.28	-1.92745	0.316931	34.9902	3.31376e-09	1.47114e-07	Down	PMF1-BGLAP readthrough
ENSG00000260257	LOC119746555	785.577	764	363.121	254.339	541.759	-1.32733	0.273644	22.885	1.71993e-06	3.68263e-05	Down	uncharacterized LOC119746555
ENSG00000260287	TBC1D3G	268.92	308	74.849	112.812	191.145	-1.62033	0.394865	16.2361	5.59186e-05	0.000733828	Down	TBC1 domain family member 3G
ENSG00000260325	HSPB9	19.34	32	110.251	209.214	92.7014	2.64044	0.583022	18.9205	1.36278e-05	0.000220052	Up	heat shock protein family B (small) member 9
ENSG00000260418		84.728	97	30.344	26.665	59.6843	-1.67217	0.63199	6.76275	0.00930803	0.0453153	Down
ENSG00000260439	LMF1-AS1	22.103	17	68.781	167.166	68.7625	2.59132	0.67121	13.7974	0.000203621	0.00212288	Up	LMF1 antisense RNA 1
ENSG00000260537		32.234	87	5.057	0	31.0727	-4.55361	1.17152	13.8036	0.000202951	0.00211956	Down
ENSG00000260566		94.859	159	48.551	17.435	79.9611	-1.94249	0.640327	8.74412	0.00310602	0.0193215	Down
ENSG00000260604		16.577	20	59.677	85.122	45.344	1.98598	0.732084	7.02014	0.0080598	0.0403627	Up
ENSG00000260633		435.613	546	1229.96	1021.46	808.258	1.1981	0.240579	24.2166	8.60883e-07	2.04836e-05	Up
ENSG00000260647		75.519	69	180.043	285.106	152.417	1.68596	0.437825	14.2595	0.000159257	0.00174983	Up
ENSG00000260660	LOC105376731	239.449	192	439.993	429.71	325.288	1.01071	0.306395	10.7155	0.00106242	0.00816777	Up	taste receptor cell protein 1-like
ENSG00000260669		244.975	326	127.446	98.454	199.219	-1.33717	0.384488	11.7874	0.000596329	0.00517172	Down
ENSG00000260729		37.759	23	107.217	105.633	68.4022	1.80625	0.608558	8.45793	0.00363456	0.0218246	Up
ENSG00000260772		311.284	320	45.517	56.406	183.302	-2.63103	0.396791	40.857	1.63786e-10	1.02577e-08	Down
ENSG00000260792	LINC02280	0	4	62.712	9.23	18.9854	4.19191	1.47472	7.15004	0.00749623	0.0379925	Up	long intergenic non-protein coding RNA 2280
ENSG00000260896	ARLNC1	86.57	63	240.732	177.422	141.931	1.48208	0.443911	10.813	0.0010079	0.00780678	Up	androgen receptor regulated long noncoding RNA 1
ENSG00000260899		181.429	181	263.996	462.528	272.238	1.00319	0.365042	7.43176	0.00640825	0.0337058	Up
ENSG00000260910		387.723	457	989.227	1194.78	757.182	1.37078	0.240128	31.6153	1.87945e-08	6.80952e-07	Up
ENSG00000260996		80.123	84	179.032	310.745	163.475	1.57739	0.435275	12.672	0.00037118	0.00349008	Up
ENSG00000261026		148.274	100	667.576	859.42	443.818	2.61882	0.308062	66.076	4.33871e-16	9.16671e-14	Up
ENSG00000261094		18.419	8	72.827	62.559	40.4512	2.35247	0.80443	8.04552	0.00456162	0.0260223	Up
ENSG00000261140		79.202	67	162.848	202.035	127.772	1.31876	0.449171	8.41566	0.00372003	0.0222264	Up
ENSG00000261172		123.408	162	28.321	50.252	90.9956	-1.86097	0.552703	10.8415	0.000992482	0.00771462	Down
ENSG00000261423	TMEM202-AS1	299.311	214	462.246	664.563	410.03	1.13351	0.314904	12.6928	0.000367072	0.00345702	Up	TMEM202 antisense RNA 1
ENSG00000261459		3.684	9	75.861	43.074	32.9046	3.23703	0.934715	10.9707	0.000925626	0.00731491	Up
ENSG00000261526		151.037	174	336.823	334.333	249.048	1.0465	0.333945	9.66174	0.00188145	0.012969	Up
ENSG00000261595		10.131	14	59.677	62.559	36.5918	2.3429	0.813237	7.82347	0.0051572	0.0287101	Up
ENSG00000261713	SSTR5-AS1	44.206	104	143.63	323.052	153.722	1.65694	0.530371	9.34676	0.0022338	0.0148943	Up	SSTR5 antisense RNA 1
ENSG00000261732		180.508	225	557.325	385.611	337.111	1.2181	0.325192	13.7083	0.000213503	0.00221015	Up
ENSG00000261761	LINC02616	4.605	4	35.402	58.457	25.6159	3.44564	1.03445	10.2284	0.00138294	0.0100837	Up	long intergenic non-protein coding RNA 2616
ENSG00000261770		71.835	33	164.871	196.908	116.653	1.78396	0.5165	11.4229	0.000725454	0.00602347	Up
ENSG00000261796	ISY1-RAB43	0	0	1299.75	0	324.938	24.4966	4.78491	2.65708	0.10309	0.261404	noSig	ISY1-RAB43 readthrough
ENSG00000261924	LOC400627	353.648	223	540.13	660.461	444.31	1.05698	0.308215	11.5502	0.000677404	0.00567828	Up	uncharacterized LOC400627
ENSG00000261949	GFY	10.131	7	58.666	42.048	29.4611	2.55301	0.916263	7.27455	0.00699384	0.0360702	Up	golgi associated olfactory signaling regulator
ENSG00000261971	LOC124900372	238.528	248	560.36	480.988	381.969	1.09801	0.286113	14.4597	0.000143191	0.00161064	Up	sialidase-like
ENSG00000262001		128.013	126	332.777	366.125	238.229	1.4601	0.340462	17.852	2.38766e-05	0.000356645	Up
ENSG00000262160		964.243	1168	556.314	422.531	777.772	-1.12295	0.247953	20.0853	7.40636e-06	0.000130793	Down
ENSG00000262202		46.048	56	149.699	116.914	92.1652	1.38638	0.52052	6.90993	0.00857186	0.0423664	Up
ENSG00000262370		63.546	41	388.408	311.77	201.181	2.74088	0.402005	42.7167	6.32698e-11	4.52857e-09	Up
ENSG00000262481		20.261	24	87.999	180.499	78.1896	2.60172	0.617686	16.435	5.03457e-05	0.000673426	Up
ENSG00000263020		757.028	858	1895.51	1477.83	1247.09	1.06284	0.218402	23.2226	1.44292e-06	3.14715e-05	Up
ENSG00000263072		213.662	186	464.269	405.096	317.257	1.1208	0.307927	13.0025	0.000311076	0.00301549	Up
ENSG00000263089		28.55	14	158.802	129.221	82.6431	2.75418	0.594455	19.8326	8.45297e-06	0.000146909	Up
ENSG00000263301		35.917	21	116.32	82.045	63.8206	1.7988	0.640198	7.57729	0.00591083	0.031766	Up
ENSG00000263612		20.261	20	70.804	85.122	49.0465	1.95327	0.696548	7.51629	0.00611434	0.0325504	Up
ENSG00000263798		0	0	0	402.02	100.505	22.8344	4.78529	2.1879	0.139099	0.318938	noSig
ENSG00000263843	MIF4GD-DT	160.247	186	308.501	444.068	274.704	1.12036	0.343035	10.4621	0.0012185	0.00914729	Up	MIF4GD divergent transcript
ENSG00000263956	NBPF11	2417.51	2285	959.894	1055.3	1679.43	-1.22258	0.190317	40.2254	2.26285e-10	1.35895e-08	Down	NBPF member 11
ENSG00000264177		66.309	46	284.226	264.595	165.282	2.28685	0.417129	28.2307	1.07685e-07	3.20063e-06	Up
ENSG00000264204		176.824	173	63.723	90.249	125.949	-1.18421	0.455517	6.62672	0.010046	0.0479757	Down
ENSG00000265018		131.697	127	49.562	49.227	89.3716	-1.38889	0.518809	6.98806	0.00820551	0.0409365	Down
ENSG00000265185		125.25	154	257.927	315.873	213.263	1.03957	0.364462	8.00476	0.00466545	0.026434	Up
ENSG00000265413		121.566	103	25.287	20.511	67.5912	-2.2938	0.611205	13.3056	0.00026461	0.0026622	Down
ENSG00000265933	LINC00668	59.862	52	146.664	141.527	100.014	1.36473	0.49385	7.44856	0.00634874	0.0334958	Up	long intergenic non-protein coding RNA 668
ENSG00000265972	TXNIP	6598.67	5720	1660.85	1778.32	3939.46	-1.84077	0.174426	105.008	1.21669e-24	1.25505e-21	Down	thioredoxin interacting protein
ENSG00000266106		3.684	5	82.941	42.048	33.4183	3.85116	0.957778	14.8425	0.000116871	0.00136721	Up
ENSG00000266338	NBPF15	3509.77	3384	1360.44	1588.59	2460.7	-1.2251	0.183084	43.6016	4.02514e-11	3.12323e-09	Down	NBPF member 15
ENSG00000266401	LOC105371967	25.787	22	77.884	85.122	52.6981	1.76938	0.669582	6.72013	0.00953305	0.0460984	Up	uncharacterized LOC105371967
ENSG00000266980		89.333	86	231.629	265.62	168.145	1.50367	0.395004	14.0526	0.000177769	0.00190315	Up
ENSG00000267107	PCAT19	30.392	17	162.848	104.607	78.7117	2.49318	0.605574	15.8009	7.03687e-05	0.000892898	Up	prostate cancer associated transcript 19
ENSG00000267159		13.814	10	53.608	72.815	37.5594	2.40608	0.811408	8.27231	0.00402542	0.0236626	Up
ENSG00000267270	PARD6G-AS1	22.103	75	196.227	247.16	135.123	2.19516	0.548903	14.9266	0.000111774	0.00131725	Up	PARD6G antisense RNA 1
ENSG00000267278		85.649	73	479.441	630.72	317.203	2.80581	0.330509	65.8457	4.87631e-16	1.00601e-13	Up
ENSG00000267432		645.592	765	258.939	314.847	496.094	-1.29761	0.270774	22.3758	2.24181e-06	4.68004e-05	Down
ENSG00000267436		94.859	158	0	0	63.2147	-9.39786	1.57916	58.0962	2.4961e-14	3.87173e-12	Down
ENSG00000267530		169.456	201	755.575	625.592	437.906	1.8992	0.283362	42.6734	6.46874e-11	4.61121e-09	Up
ENSG00000267598		151.037	117	1055.98	815.321	534.836	2.80228	0.282864	88.8943	4.16489e-21	1.93046e-18	Up
ENSG00000267607		533.235	652	1814.59	1542.44	1135.57	1.50244	0.219998	44.9283	2.04382e-11	1.73983e-09	Up
ENSG00000267796	LIN37	997.398	1339	420.775	427.659	796.208	-1.46116	0.243414	34.8169	3.6222e-09	1.58797e-07	Down	lin-37 DREAM MuvB core complex component
ENSG00000267892		106.831	49	237.698	233.828	156.839	1.59482	0.463014	11.4378	0.00071966	0.00598669	Up
ENSG00000267898		51.574	134	262.985	253.313	175.468	1.47871	0.47083	9.52888	0.00202263	0.013769	Up
ENSG00000268006	PTOV1-AS1	41.443	83	259.95	400.994	196.347	2.41203	0.442606	27.4701	1.59542e-07	4.54178e-06	Up	PTOV1 antisense RNA 1
ENSG00000268083		35.917	0	134.527	153.834	81.0696	3.00414	2.59415	1.15573	0.282353	0.505548	noSig
ENSG00000268093		166.693	123	461.235	468.681	304.902	1.68143	0.322264	26.1595	3.1434e-07	8.51974e-06	Up
ENSG00000268307	LINC02560	17.498	17	80.918	123.067	59.621	2.56356	0.662149	13.9935	0.000183444	0.00194962	Up	long intergenic non-protein coding RNA 2560
ENSG00000268643		65.388	39	419.764	286.131	202.571	2.75459	0.419479	39.4418	3.37988e-10	1.99561e-08	Up
ENSG00000268650	LOC102725254	5.526	7	30.344	57.431	25.0754	2.81068	1.01264	7.15329	0.00748265	0.0379346	Up	uncharacterized LOC102725254
ENSG00000268858	LOC112268269	487.187	620	139.584	239.981	371.688	-1.54449	0.336532	20.295	6.63736e-06	0.000119255	Down	uncharacterized LOC112268269
ENSG00000268894	PLCE1-AS1	0	5	42.482	24.613	18.0239	3.76774	1.37551	6.74553	0.00939829	0.045628	Up	PLCE1 antisense RNA 1
ENSG00000268912		28.55	14	103.171	85.122	57.7105	2.14198	0.679199	9.42023	0.00214604	0.0144022	Up
ENSG00000268964	ERVV-2	65.388	82	296.363	195.882	159.908	1.74079	0.429932	15.7234	7.3312e-05	0.000924227	Up	endogenous retrovirus group V member 2, envelope
ENSG00000268975		9.21	18	54.62	89.224	42.7633	2.40633	0.790203	8.68377	0.00321056	0.0198381	Up
ENSG00000268996	MAN1B1-DT	181.429	143	473.372	504.576	325.594	1.59098	0.310059	25.3966	4.6673e-07	1.20895e-05	Up	MAN1B1 divergent transcript
ENSG00000269125		8.289	16	49.562	66.661	35.1281	2.26246	0.846754	6.73322	0.00946335	0.0458407	Up
ENSG00000269335	IKBKG	1779.29	1867	747.483	1051.2	1361.24	-1.01954	0.22315	20.4955	5.97725e-06	0.000108957	Down	inhibitor of nuclear factor kappa B kinase regulatory subunit gamma
ENSG00000269399		301.153	224	762.655	845.062	533.218	1.61331	0.270558	34.1816	5.02026e-09	2.11116e-07	Up
ENSG00000269473		53.416	22	152.733	183.575	102.931	2.15283	0.554551	14.2012	0.000164262	0.00179359	Up
ENSG00000269524		16.577	7	63.723	71.789	39.7724	2.51739	0.815631	8.91029	0.00283568	0.0180131	Up
ENSG00000269855	RNF225	34.075	32	133.515	278.952	119.636	2.64158	0.526193	23.2138	1.44957e-06	3.15379e-05	Up	ring finger protein 225
ENSG00000269900		8.289	0	216.457	250.237	118.745	5.80785	1.909	6.39888	0.0114192	0.0528915	noSig
ENSG00000269937		1293.95	785	2919.13	3737.14	2183.8	1.67839	0.244198	44.9392	2.03248e-11	1.73861e-09	Up
ENSG00000269959	SPACA6-AS1	6.447	11	66.758	72.815	39.2548	3.00459	0.819166	12.4281	0.000422928	0.00387283	Up	SPACA6 antisense RNA 1
ENSG00000270025	BMS1P7	68.151	91	14.161	16.409	47.4301	-2.37994	0.725739	10.1355	0.00145441	0.0105087	Down	BMS1 pseudogene 7
ENSG00000270175		223.793	209	649.37	725.071	451.808	1.66683	0.270603	36.4519	1.56478e-09	7.5801e-08	Up
ENSG00000270276	H4C15	631.777	669	233.652	181.524	428.988	-1.64736	0.283795	32.3954	1.25783e-08	4.80552e-07	Down	H4 clustered histone 15
ENSG00000270882	H4C14	775.447	776	287.26	201.01	509.929	-1.66767	0.278764	34.3242	4.66541e-09	1.98093e-07	Down	H4 clustered histone 14
ENSG00000270926		10.131	10	57.654	45.125	30.7274	2.35207	0.882344	6.7029	0.00962561	0.0463977	Up
ENSG00000271380		0	10	45.517	49.227	26.1859	3.25921	1.18593	6.75914	0.00932686	0.0453817	Up
ENSG00000271680		4.605	2	59.677	12.307	19.6472	3.43889	1.26784	6.68173	0.0097406	0.0468489	Up
ENSG00000271816	BMS1P4	218.267	156	68.781	39.997	120.761	-1.78275	0.49499	12.4332	0.00042177	0.00386828	Down	BMS1 pseudogene 4
ENSG00000272031	ANKRD34A	74.598	78	147.676	205.112	126.346	1.20913	0.455037	6.91552	0.00854506	0.0422712	Up	ankyrin repeat domain 34A
ENSG00000272092		52.495	36	137.561	134.348	90.1011	1.61779	0.530509	8.98883	0.00271634	0.0174121	Up
ENSG00000272150		744.134	810	328.731	333.307	554.043	-1.23102	0.249858	23.7173	1.11577e-06	2.54937e-05	Down
ENSG00000272196		1428.41	1463	752.541	666.614	1077.64	-1.02668	0.209111	23.6852	1.13453e-06	2.57374e-05	Down
ENSG00000272217		8.289	0	61.7	56.406	31.5987	3.8129	1.08987	10.9415	0.000940351	0.00741375	Up
ENSG00000272398	CD24	8513.34	8952	4199.66	3416.14	6270.29	-1.1974	0.174091	46.0559	1.14925e-11	1.03672e-09	Down	CD24 molecule
ENSG00000272462		97.622	143	354.018	285.106	219.936	1.41066	0.375214	13.7239	0.000211737	0.00219446	Up
ENSG00000272514	CFAP206	36.838	23	125.423	78.968	66.0575	1.77016	0.633794	7.49253	0.00619555	0.03291	Up	cilia and flagella associated protein 206
ENSG00000272677	HNRNPD-DT	39.601	21	144.642	63.585	67.2069	1.7784	0.673097	6.68763	0.00970844	0.0467455	Up	HNRNPD divergent transcript
ENSG00000272752	STAG3L5P-PVRIG2P-PILRB	7808.81	8568	1780.2	2686.97	5210.99	-1.87425	0.20778	76.3992	2.3175e-18	6.25225e-16	Down	STAG3L5P-PVRIG2P-PILRB readthrough
ENSG00000272849		58.02	92	214.434	403.045	191.875	2.04286	0.443311	20.0076	7.7133e-06	0.00013526	Up
ENSG00000272884		556.259	502	1290.65	1443.99	948.224	1.3694	0.218236	38.2005	6.38358e-10	3.47648e-08	Up
ENSG00000272888		8769.36	9186	3594.8	3606.9	6289.26	-1.31799	0.159533	66.1046	4.27624e-16	9.14489e-14	Down
ENSG00000273151		818.732	575	1812.57	2571.08	1444.35	1.65267	0.245926	43.0878	5.23375e-11	3.90549e-09	Up
ENSG00000273294	C1QTNF3-AMACR	87.491	144	0	0	57.8728	-9.27049	1.5893	53.6175	2.43582e-13	3.21162e-11	Down	C1QTNF3-AMACR readthrough (NMD candidate)
ENSG00000273419		34.996	70	168.917	211.265	121.295	1.85914	0.502573	13.0455	0.000304014	0.00296671	Up
ENSG00000273513	TBC1D3K	325.098	396	54.62	81.019	214.184	-2.41056	0.385676	36.4228	1.58835e-09	7.65202e-08	Down	TBC1 domain family member 3K
ENSG00000273513	TBC1D3E	325.098	396	54.62	81.019	214.184	-2.41056	0.385676	36.4228	1.58835e-09	7.65202e-08	Down	TBC1 domain family member 3E
ENSG00000273724		6.447	4	37.425	45.125	23.249	2.97794	1.04457	7.5447	0.00601867	0.032227	Up
ENSG00000273760		611.516	495	1326.05	1262.46	923.758	1.22567	0.224705	29.0288	7.13094e-08	2.20543e-06	Up
ENSG00000273802	H2BC8	395.091	345	170.94	135.374	261.601	-1.27275	0.336794	13.9504	0.000187698	0.0019864	Down	H2B clustered histone 8
ENSG00000273840		99.463	40	11.126	12.307	40.7241	-2.57457	0.83138	8.9401	0.00278977	0.0177638	Down
ENSG00000273890		8.289	13	67.769	49.227	34.5712	2.46149	0.84975	7.86936	0.00502796	0.0281335	Up
ENSG00000273983	H3C8	256.026	151	75.861	75.891	139.695	-1.42415	0.45789	9.40177	0.00216776	0.0145257	Down	H3 clustered histone 8
ENSG00000274226	TBC1D3H	297.47	335	78.895	86.147	199.378	-1.93806	0.372429	25.8271	3.73409e-07	9.81725e-06	Down	TBC1 domain family member 3H
ENSG00000274253	LOC283683	87.491	98	452.131	331.256	242.22	2.07898	0.358082	31.8459	1.66902e-08	6.20083e-07	Up	uncharacterized LOC283683
ENSG00000274286	ADRA2B	23.945	26	197.238	284.08	132.816	3.26923	0.48129	41.9857	9.19447e-11	6.27371e-09	Up	adrenoceptor alpha 2B
ENSG00000274292		288.26	115	478.43	565.084	361.693	1.37001	0.389703	11.9828	0.000536938	0.00473867	Up
ENSG00000274391	TPTE	59.862	121	13.149	7.179	50.2976	-3.15159	0.776487	15.0949	0.000102241	0.00122466	Down	transmembrane phosphatase with tensin homology
ENSG00000274391	LOC105379278	59.862	121	13.149	7.179	50.2976	-3.15159	0.776487	15.0949	0.000102241	0.00122466	Down	putative tyrosine-protein phosphatase TPTE
ENSG00000274419	TBC1D3D	640.066	765	164.871	231.777	450.428	-1.82472	0.293329	36.8558	1.272e-09	6.29424e-08	Down	TBC1 domain family member 3D
ENSG00000274512	TBC1D3	1666.01	1879	384.362	449.196	1094.64	-2.08843	0.216635	87.0164	1.07626e-20	4.83931e-18	Down	TBC1 domain family member 3
ENSG00000274512	TBC1D3L	1666.01	1879	384.362	449.196	1094.64	-2.08843	0.216635	87.0164	1.07626e-20	4.83931e-18	Down	TBC1 domain family member 3L
ENSG00000274611	TBC1D3	707.296	855	165.883	236.904	491.271	-1.95561	0.288899	43.3372	4.60743e-11	3.49766e-09	Down	TBC1 domain family member 3
ENSG00000274615	NPEPPSP1	1006.61	714	499.671	340.486	640.191	-1.03436	0.285162	12.9225	0.000324662	0.00312474	Down	NPEPPS pseudogene 1
ENSG00000274664		12.893	17	103.171	85.122	54.5465	2.65721	0.685218	14.0135	0.000181506	0.00193489	Up
ENSG00000274678		31.313	39	128.458	133.323	83.0233	1.89765	0.545921	11.5576	0.000674739	0.00567493	Up
ENSG00000274808	TBC1D3B	191.559	248	57.654	71.789	142.251	-1.76352	0.438203	15.5525	8.02439e-05	0.000999237	Down	TBC1 domain family member 3B
ENSG00000274808	TBC1D3G	191.559	248	57.654	71.789	142.251	-1.76352	0.438203	15.5525	8.02439e-05	0.000999237	Down	TBC1 domain family member 3G
ENSG00000274828		33.154	75	201.284	183.575	123.254	1.83439	0.509131	12.3787	0.000434259	0.00396005	Up
ENSG00000274897		25.787	27	115.309	111.786	69.9704	2.10533	0.590564	12.0739	0.000511326	0.00454466	Up
ENSG00000274902		1.842	5	80.918	53.329	35.2724	4.3076	0.976902	18.0722	2.12688e-05	0.000320697	Up
ENSG00000274933	TBC1D3I	447.586	478	105.194	139.476	292.564	-1.91966	0.327615	32.6792	1.08692e-08	4.21687e-07	Down	TBC1 domain family member 3I
ENSG00000275004	ZNF280B	41.443	57	146.664	152.809	99.479	1.60648	0.504722	9.78854	0.00175603	0.0122831	Up	zinc finger protein 280B
ENSG00000275111	ZNF2	365.62	317	93.056	89.224	216.225	-1.9051	0.360225	26.704	2.37126e-07	6.53813e-06	Down	zinc finger protein 2
ENSG00000275131		315.889	285	97.102	134.348	208.085	-1.37675	0.373139	13.2517	0.000272336	0.00272584	Down
ENSG00000275215	RNA5-8SN3	270.762	328	127.446	146.655	218.216	-1.12705	0.358292	9.71338	0.00182932	0.0127045	Down	RNA, 5.8S ribosomal N3
ENSG00000275215	LOC124907114	270.762	328	127.446	146.655	218.216	-1.12705	0.358292	9.71338	0.00182932	0.0127045	Down	5.8S ribosomal RNA
ENSG00000275215	LOC124907115	270.762	328	127.446	146.655	218.216	-1.12705	0.358292	9.71338	0.00182932	0.0127045	Down	5.8S ribosomal RNA
ENSG00000275215	LOC124907116	270.762	328	127.446	146.655	218.216	-1.12705	0.358292	9.71338	0.00182932	0.0127045	Down	5.8S ribosomal RNA
ENSG00000275215	LOC124907117	270.762	328	127.446	146.655	218.216	-1.12705	0.358292	9.71338	0.00182932	0.0127045	Down	5.8S ribosomal RNA
ENSG00000275215	LOC124907118	270.762	328	127.446	146.655	218.216	-1.12705	0.358292	9.71338	0.00182932	0.0127045	Down	5.8S ribosomal RNA
ENSG00000275215	LOC124907119	270.762	328	127.446	146.655	218.216	-1.12705	0.358292	9.71338	0.00182932	0.0127045	Down	5.8S ribosomal RNA
ENSG00000275215	LOC124907120	270.762	328	127.446	146.655	218.216	-1.12705	0.358292	9.71338	0.00182932	0.0127045	Down	5.8S ribosomal RNA
ENSG00000275215	LOC124907121	270.762	328	127.446	146.655	218.216	-1.12705	0.358292	9.71338	0.00182932	0.0127045	Down	5.8S ribosomal RNA
ENSG00000275215	LOC124907122	270.762	328	127.446	146.655	218.216	-1.12705	0.358292	9.71338	0.00182932	0.0127045	Down	5.8S ribosomal RNA
ENSG00000275215	LOC124907123	270.762	328	127.446	146.655	218.216	-1.12705	0.358292	9.71338	0.00182932	0.0127045	Down	5.8S ribosomal RNA
ENSG00000275215	LOC124907124	270.762	328	127.446	146.655	218.216	-1.12705	0.358292	9.71338	0.00182932	0.0127045	Down	5.8S ribosomal RNA
ENSG00000275215	LOC124907125	270.762	328	127.446	146.655	218.216	-1.12705	0.358292	9.71338	0.00182932	0.0127045	Down	5.8S ribosomal RNA
ENSG00000275215	LOC124907126	270.762	328	127.446	146.655	218.216	-1.12705	0.358292	9.71338	0.00182932	0.0127045	Down	5.8S ribosomal RNA
ENSG00000275215	LOC124907127	270.762	328	127.446	146.655	218.216	-1.12705	0.358292	9.71338	0.00182932	0.0127045	Down	5.8S ribosomal RNA
ENSG00000275215	LOC124907128	270.762	328	127.446	146.655	218.216	-1.12705	0.358292	9.71338	0.00182932	0.0127045	Down	5.8S ribosomal RNA
ENSG00000275215	LOC124907129	270.762	328	127.446	146.655	218.216	-1.12705	0.358292	9.71338	0.00182932	0.0127045	Down	5.8S ribosomal RNA
ENSG00000275215	LOC124907130	270.762	328	127.446	146.655	218.216	-1.12705	0.358292	9.71338	0.00182932	0.0127045	Down	5.8S ribosomal RNA
ENSG00000275215	LOC124907131	270.762	328	127.446	146.655	218.216	-1.12705	0.358292	9.71338	0.00182932	0.0127045	Down	5.8S ribosomal RNA
ENSG00000275215	LOC124907132	270.762	328	127.446	146.655	218.216	-1.12705	0.358292	9.71338	0.00182932	0.0127045	Down	5.8S ribosomal RNA
ENSG00000275215	LOC124907133	270.762	328	127.446	146.655	218.216	-1.12705	0.358292	9.71338	0.00182932	0.0127045	Down	5.8S ribosomal RNA
ENSG00000275215	LOC124907134	270.762	328	127.446	146.655	218.216	-1.12705	0.358292	9.71338	0.00182932	0.0127045	Down	5.8S ribosomal RNA
ENSG00000275215	LOC124907135	270.762	328	127.446	146.655	218.216	-1.12705	0.358292	9.71338	0.00182932	0.0127045	Down	5.8S ribosomal RNA
ENSG00000275215	LOC124907136	270.762	328	127.446	146.655	218.216	-1.12705	0.358292	9.71338	0.00182932	0.0127045	Down	5.8S ribosomal RNA
ENSG00000275215	LOC124907137	270.762	328	127.446	146.655	218.216	-1.12705	0.358292	9.71338	0.00182932	0.0127045	Down	5.8S ribosomal RNA
ENSG00000275215	LOC124907138	270.762	328	127.446	146.655	218.216	-1.12705	0.358292	9.71338	0.00182932	0.0127045	Down	5.8S ribosomal RNA
ENSG00000275215	LOC124907139	270.762	328	127.446	146.655	218.216	-1.12705	0.358292	9.71338	0.00182932	0.0127045	Down	5.8S ribosomal RNA
ENSG00000275215	LOC124907140	270.762	328	127.446	146.655	218.216	-1.12705	0.358292	9.71338	0.00182932	0.0127045	Down	5.8S ribosomal RNA
ENSG00000275215	LOC124907141	270.762	328	127.446	146.655	218.216	-1.12705	0.358292	9.71338	0.00182932	0.0127045	Down	5.8S ribosomal RNA
ENSG00000275215	LOC124907142	270.762	328	127.446	146.655	218.216	-1.12705	0.358292	9.71338	0.00182932	0.0127045	Down	5.8S ribosomal RNA
ENSG00000275215	LOC124907143	270.762	328	127.446	146.655	218.216	-1.12705	0.358292	9.71338	0.00182932	0.0127045	Down	5.8S ribosomal RNA
ENSG00000275215	LOC124907144	270.762	328	127.446	146.655	218.216	-1.12705	0.358292	9.71338	0.00182932	0.0127045	Down	5.8S ribosomal RNA
ENSG00000275215	LOC124907145	270.762	328	127.446	146.655	218.216	-1.12705	0.358292	9.71338	0.00182932	0.0127045	Down	5.8S ribosomal RNA
ENSG00000275215	LOC124907146	270.762	328	127.446	146.655	218.216	-1.12705	0.358292	9.71338	0.00182932	0.0127045	Down	5.8S ribosomal RNA
ENSG00000275215	LOC124907147	270.762	328	127.446	146.655	218.216	-1.12705	0.358292	9.71338	0.00182932	0.0127045	Down	5.8S ribosomal RNA
ENSG00000275215	LOC124907148	270.762	328	127.446	146.655	218.216	-1.12705	0.358292	9.71338	0.00182932	0.0127045	Down	5.8S ribosomal RNA
ENSG00000275215	LOC124907149	270.762	328	127.446	146.655	218.216	-1.12705	0.358292	9.71338	0.00182932	0.0127045	Down	5.8S ribosomal RNA
ENSG00000275215	LOC124907150	270.762	328	127.446	146.655	218.216	-1.12705	0.358292	9.71338	0.00182932	0.0127045	Down	5.8S ribosomal RNA
ENSG00000275215	LOC124907151	270.762	328	127.446	146.655	218.216	-1.12705	0.358292	9.71338	0.00182932	0.0127045	Down	5.8S ribosomal RNA
ENSG00000275215	LOC124907152	270.762	328	127.446	146.655	218.216	-1.12705	0.358292	9.71338	0.00182932	0.0127045	Down	5.8S ribosomal RNA
ENSG00000275215	LOC124907153	270.762	328	127.446	146.655	218.216	-1.12705	0.358292	9.71338	0.00182932	0.0127045	Down	5.8S ribosomal RNA
ENSG00000275215	LOC124907154	270.762	328	127.446	146.655	218.216	-1.12705	0.358292	9.71338	0.00182932	0.0127045	Down	5.8S ribosomal RNA
ENSG00000275215	LOC124907155	270.762	328	127.446	146.655	218.216	-1.12705	0.358292	9.71338	0.00182932	0.0127045	Down	5.8S ribosomal RNA
ENSG00000275215	LOC124907160	270.762	328	127.446	146.655	218.216	-1.12705	0.358292	9.71338	0.00182932	0.0127045	Down	5.8S ribosomal RNA
ENSG00000275215	LOC124907172	270.762	328	127.446	146.655	218.216	-1.12705	0.358292	9.71338	0.00182932	0.0127045	Down	5.8S ribosomal RNA
ENSG00000275215	LOC124907183	270.762	328	127.446	146.655	218.216	-1.12705	0.358292	9.71338	0.00182932	0.0127045	Down	5.8S ribosomal RNA
ENSG00000275215	LOC124907194	270.762	328	127.446	146.655	218.216	-1.12705	0.358292	9.71338	0.00182932	0.0127045	Down	5.8S ribosomal RNA
ENSG00000275215	LOC124907205	270.762	328	127.446	146.655	218.216	-1.12705	0.358292	9.71338	0.00182932	0.0127045	Down	5.8S ribosomal RNA
ENSG00000275215	LOC124907216	270.762	328	127.446	146.655	218.216	-1.12705	0.358292	9.71338	0.00182932	0.0127045	Down	5.8S ribosomal RNA
ENSG00000275215	LOC124907227	270.762	328	127.446	146.655	218.216	-1.12705	0.358292	9.71338	0.00182932	0.0127045	Down	5.8S ribosomal RNA
ENSG00000275215	LOC124907238	270.762	328	127.446	146.655	218.216	-1.12705	0.358292	9.71338	0.00182932	0.0127045	Down	5.8S ribosomal RNA
ENSG00000275215	LOC124907248	270.762	328	127.446	146.655	218.216	-1.12705	0.358292	9.71338	0.00182932	0.0127045	Down	5.8S ribosomal RNA
ENSG00000275215	LOC124907258	270.762	328	127.446	146.655	218.216	-1.12705	0.358292	9.71338	0.00182932	0.0127045	Down	5.8S ribosomal RNA
ENSG00000275215	LOC124907269	270.762	328	127.446	146.655	218.216	-1.12705	0.358292	9.71338	0.00182932	0.0127045	Down	5.8S ribosomal RNA
ENSG00000275215	LOC124907280	270.762	328	127.446	146.655	218.216	-1.12705	0.358292	9.71338	0.00182932	0.0127045	Down	5.8S ribosomal RNA
ENSG00000275215	LOC124907291	270.762	328	127.446	146.655	218.216	-1.12705	0.358292	9.71338	0.00182932	0.0127045	Down	5.8S ribosomal RNA
ENSG00000275215	LOC124907302	270.762	328	127.446	146.655	218.216	-1.12705	0.358292	9.71338	0.00182932	0.0127045	Down	5.8S ribosomal RNA
ENSG00000275215	LOC124907313	270.762	328	127.446	146.655	218.216	-1.12705	0.358292	9.71338	0.00182932	0.0127045	Down	5.8S ribosomal RNA
ENSG00000275215	LOC124907324	270.762	328	127.446	146.655	218.216	-1.12705	0.358292	9.71338	0.00182932	0.0127045	Down	5.8S ribosomal RNA
ENSG00000275215	LOC124907327	270.762	328	127.446	146.655	218.216	-1.12705	0.358292	9.71338	0.00182932	0.0127045	Down	5.8S ribosomal RNA
ENSG00000275215	LOC124907328	270.762	328	127.446	146.655	218.216	-1.12705	0.358292	9.71338	0.00182932	0.0127045	Down	5.8S ribosomal RNA
ENSG00000275215	LOC124907329	270.762	328	127.446	146.655	218.216	-1.12705	0.358292	9.71338	0.00182932	0.0127045	Down	5.8S ribosomal RNA
ENSG00000275215	LOC124907330	270.762	328	127.446	146.655	218.216	-1.12705	0.358292	9.71338	0.00182932	0.0127045	Down	5.8S ribosomal RNA
ENSG00000275215	LOC124907331	270.762	328	127.446	146.655	218.216	-1.12705	0.358292	9.71338	0.00182932	0.0127045	Down	5.8S ribosomal RNA
ENSG00000275215	LOC124907332	270.762	328	127.446	146.655	218.216	-1.12705	0.358292	9.71338	0.00182932	0.0127045	Down	5.8S ribosomal RNA
ENSG00000275215	LOC124907333	270.762	328	127.446	146.655	218.216	-1.12705	0.358292	9.71338	0.00182932	0.0127045	Down	5.8S ribosomal RNA
ENSG00000275215	LOC124907334	270.762	328	127.446	146.655	218.216	-1.12705	0.358292	9.71338	0.00182932	0.0127045	Down	5.8S ribosomal RNA
ENSG00000275215	LOC124907335	270.762	328	127.446	146.655	218.216	-1.12705	0.358292	9.71338	0.00182932	0.0127045	Down	5.8S ribosomal RNA
ENSG00000275215	LOC124907336	270.762	328	127.446	146.655	218.216	-1.12705	0.358292	9.71338	0.00182932	0.0127045	Down	5.8S ribosomal RNA
ENSG00000275215	LOC124907337	270.762	328	127.446	146.655	218.216	-1.12705	0.358292	9.71338	0.00182932	0.0127045	Down	5.8S ribosomal RNA
ENSG00000275215	LOC124907338	270.762	328	127.446	146.655	218.216	-1.12705	0.358292	9.71338	0.00182932	0.0127045	Down	5.8S ribosomal RNA
ENSG00000275215	LOC124907339	270.762	328	127.446	146.655	218.216	-1.12705	0.358292	9.71338	0.00182932	0.0127045	Down	5.8S ribosomal RNA
ENSG00000275215	LOC124907340	270.762	328	127.446	146.655	218.216	-1.12705	0.358292	9.71338	0.00182932	0.0127045	Down	5.8S ribosomal RNA
ENSG00000275215	LOC124907341	270.762	328	127.446	146.655	218.216	-1.12705	0.358292	9.71338	0.00182932	0.0127045	Down	5.8S ribosomal RNA
ENSG00000275215	LOC124907342	270.762	328	127.446	146.655	218.216	-1.12705	0.358292	9.71338	0.00182932	0.0127045	Down	5.8S ribosomal RNA
ENSG00000275215	LOC124907343	270.762	328	127.446	146.655	218.216	-1.12705	0.358292	9.71338	0.00182932	0.0127045	Down	5.8S ribosomal RNA
ENSG00000275215	LOC124907439	270.762	328	127.446	146.655	218.216	-1.12705	0.358292	9.71338	0.00182932	0.0127045	Down	5.8S ribosomal RNA
ENSG00000275215	LOC124907440	270.762	328	127.446	146.655	218.216	-1.12705	0.358292	9.71338	0.00182932	0.0127045	Down	5.8S ribosomal RNA
ENSG00000275215	LOC124907450	270.762	328	127.446	146.655	218.216	-1.12705	0.358292	9.71338	0.00182932	0.0127045	Down	5.8S ribosomal RNA
ENSG00000275215	LOC124907458	270.762	328	127.446	146.655	218.216	-1.12705	0.358292	9.71338	0.00182932	0.0127045	Down	5.8S ribosomal RNA
ENSG00000275215	LOC124907467	270.762	328	127.446	146.655	218.216	-1.12705	0.358292	9.71338	0.00182932	0.0127045	Down	5.8S ribosomal RNA
ENSG00000275215	LOC124907475	270.762	328	127.446	146.655	218.216	-1.12705	0.358292	9.71338	0.00182932	0.0127045	Down	5.8S ribosomal RNA
ENSG00000275215	LOC124907476	270.762	328	127.446	146.655	218.216	-1.12705	0.358292	9.71338	0.00182932	0.0127045	Down	5.8S ribosomal RNA
ENSG00000275215	LOC124907477	270.762	328	127.446	146.655	218.216	-1.12705	0.358292	9.71338	0.00182932	0.0127045	Down	5.8S ribosomal RNA
ENSG00000275215	LOC124907478	270.762	328	127.446	146.655	218.216	-1.12705	0.358292	9.71338	0.00182932	0.0127045	Down	5.8S ribosomal RNA
ENSG00000275215	LOC124907479	270.762	328	127.446	146.655	218.216	-1.12705	0.358292	9.71338	0.00182932	0.0127045	Down	5.8S ribosomal RNA
ENSG00000275215	LOC124907480	270.762	328	127.446	146.655	218.216	-1.12705	0.358292	9.71338	0.00182932	0.0127045	Down	5.8S ribosomal RNA
ENSG00000275215	LOC124907481	270.762	328	127.446	146.655	218.216	-1.12705	0.358292	9.71338	0.00182932	0.0127045	Down	5.8S ribosomal RNA
ENSG00000275215	LOC124907482	270.762	328	127.446	146.655	218.216	-1.12705	0.358292	9.71338	0.00182932	0.0127045	Down	5.8S ribosomal RNA
ENSG00000275215	LOC124907483	270.762	328	127.446	146.655	218.216	-1.12705	0.358292	9.71338	0.00182932	0.0127045	Down	5.8S ribosomal RNA
ENSG00000275215	LOC124907484	270.762	328	127.446	146.655	218.216	-1.12705	0.358292	9.71338	0.00182932	0.0127045	Down	5.8S ribosomal RNA
ENSG00000275215	LOC124907572	270.762	328	127.446	146.655	218.216	-1.12705	0.358292	9.71338	0.00182932	0.0127045	Down	5.8S ribosomal RNA
ENSG00000275215	LOC124907573	270.762	328	127.446	146.655	218.216	-1.12705	0.358292	9.71338	0.00182932	0.0127045	Down	5.8S ribosomal RNA
ENSG00000275215	LOC124907574	270.762	328	127.446	146.655	218.216	-1.12705	0.358292	9.71338	0.00182932	0.0127045	Down	5.8S ribosomal RNA
ENSG00000275215	LOC124907575	270.762	328	127.446	146.655	218.216	-1.12705	0.358292	9.71338	0.00182932	0.0127045	Down	5.8S ribosomal RNA
ENSG00000275215	LOC124907576	270.762	328	127.446	146.655	218.216	-1.12705	0.358292	9.71338	0.00182932	0.0127045	Down	5.8S ribosomal RNA
ENSG00000275215	LOC124907577	270.762	328	127.446	146.655	218.216	-1.12705	0.358292	9.71338	0.00182932	0.0127045	Down	5.8S ribosomal RNA
ENSG00000275215	LOC124907578	270.762	328	127.446	146.655	218.216	-1.12705	0.358292	9.71338	0.00182932	0.0127045	Down	5.8S ribosomal RNA
ENSG00000275215	LOC124907579	270.762	328	127.446	146.655	218.216	-1.12705	0.358292	9.71338	0.00182932	0.0127045	Down	5.8S ribosomal RNA
ENSG00000275215	LOC124907580	270.762	328	127.446	146.655	218.216	-1.12705	0.358292	9.71338	0.00182932	0.0127045	Down	5.8S ribosomal RNA
ENSG00000275215	LOC124907581	270.762	328	127.446	146.655	218.216	-1.12705	0.358292	9.71338	0.00182932	0.0127045	Down	5.8S ribosomal RNA
ENSG00000275215	LOC124907584	270.762	328	127.446	146.655	218.216	-1.12705	0.358292	9.71338	0.00182932	0.0127045	Down	5.8S ribosomal RNA
ENSG00000275215	LOC124907585	270.762	328	127.446	146.655	218.216	-1.12705	0.358292	9.71338	0.00182932	0.0127045	Down	5.8S ribosomal RNA
ENSG00000275215	LOC124907586	270.762	328	127.446	146.655	218.216	-1.12705	0.358292	9.71338	0.00182932	0.0127045	Down	5.8S ribosomal RNA
ENSG00000275215	LOC124907587	270.762	328	127.446	146.655	218.216	-1.12705	0.358292	9.71338	0.00182932	0.0127045	Down	5.8S ribosomal RNA
ENSG00000275215	LOC124907588	270.762	328	127.446	146.655	218.216	-1.12705	0.358292	9.71338	0.00182932	0.0127045	Down	5.8S ribosomal RNA
ENSG00000275215	LOC124907589	270.762	328	127.446	146.655	218.216	-1.12705	0.358292	9.71338	0.00182932	0.0127045	Down	5.8S ribosomal RNA
ENSG00000275215	LOC124907590	270.762	328	127.446	146.655	218.216	-1.12705	0.358292	9.71338	0.00182932	0.0127045	Down	5.8S ribosomal RNA
ENSG00000275215	LOC124907591	270.762	328	127.446	146.655	218.216	-1.12705	0.358292	9.71338	0.00182932	0.0127045	Down	5.8S ribosomal RNA
ENSG00000275215	LOC124907592	270.762	328	127.446	146.655	218.216	-1.12705	0.358292	9.71338	0.00182932	0.0127045	Down	5.8S ribosomal RNA
ENSG00000275215	LOC124907593	270.762	328	127.446	146.655	218.216	-1.12705	0.358292	9.71338	0.00182932	0.0127045	Down	5.8S ribosomal RNA
ENSG00000275215	LOC124907594	270.762	328	127.446	146.655	218.216	-1.12705	0.358292	9.71338	0.00182932	0.0127045	Down	5.8S ribosomal RNA
ENSG00000275215	LOC124907595	270.762	328	127.446	146.655	218.216	-1.12705	0.358292	9.71338	0.00182932	0.0127045	Down	5.8S ribosomal RNA
ENSG00000275215	LOC124907596	270.762	328	127.446	146.655	218.216	-1.12705	0.358292	9.71338	0.00182932	0.0127045	Down	5.8S ribosomal RNA
ENSG00000275215	LOC124907597	270.762	328	127.446	146.655	218.216	-1.12705	0.358292	9.71338	0.00182932	0.0127045	Down	5.8S ribosomal RNA
ENSG00000275215	LOC124907598	270.762	328	127.446	146.655	218.216	-1.12705	0.358292	9.71338	0.00182932	0.0127045	Down	5.8S ribosomal RNA
ENSG00000275215	LOC124907600	270.762	328	127.446	146.655	218.216	-1.12705	0.358292	9.71338	0.00182932	0.0127045	Down	5.8S ribosomal RNA
ENSG00000275215	LOC124907611	270.762	328	127.446	146.655	218.216	-1.12705	0.358292	9.71338	0.00182932	0.0127045	Down	5.8S ribosomal RNA
ENSG00000275215	LOC124907622	270.762	328	127.446	146.655	218.216	-1.12705	0.358292	9.71338	0.00182932	0.0127045	Down	5.8S ribosomal RNA
ENSG00000275215	LOC124907633	270.762	328	127.446	146.655	218.216	-1.12705	0.358292	9.71338	0.00182932	0.0127045	Down	5.8S ribosomal RNA
ENSG00000275215	LOC124907644	270.762	328	127.446	146.655	218.216	-1.12705	0.358292	9.71338	0.00182932	0.0127045	Down	5.8S ribosomal RNA
ENSG00000275215	LOC124907655	270.762	328	127.446	146.655	218.216	-1.12705	0.358292	9.71338	0.00182932	0.0127045	Down	5.8S ribosomal RNA
ENSG00000275215	LOC124907662	270.762	328	127.446	146.655	218.216	-1.12705	0.358292	9.71338	0.00182932	0.0127045	Down	5.8S ribosomal RNA
ENSG00000275215	LOC124907673	270.762	328	127.446	146.655	218.216	-1.12705	0.358292	9.71338	0.00182932	0.0127045	Down	5.8S ribosomal RNA
ENSG00000275215	LOC124907684	270.762	328	127.446	146.655	218.216	-1.12705	0.358292	9.71338	0.00182932	0.0127045	Down	5.8S ribosomal RNA
ENSG00000275215	LOC124907694	270.762	328	127.446	146.655	218.216	-1.12705	0.358292	9.71338	0.00182932	0.0127045	Down	5.8S ribosomal RNA
ENSG00000275215	LOC124907705	270.762	328	127.446	146.655	218.216	-1.12705	0.358292	9.71338	0.00182932	0.0127045	Down	5.8S ribosomal RNA
ENSG00000275215	LOC124907709	270.762	328	127.446	146.655	218.216	-1.12705	0.358292	9.71338	0.00182932	0.0127045	Down	5.8S ribosomal RNA
ENSG00000275215	LOC124907710	270.762	328	127.446	146.655	218.216	-1.12705	0.358292	9.71338	0.00182932	0.0127045	Down	5.8S ribosomal RNA
ENSG00000275215	LOC124907711	270.762	328	127.446	146.655	218.216	-1.12705	0.358292	9.71338	0.00182932	0.0127045	Down	5.8S ribosomal RNA
ENSG00000275215	LOC124907712	270.762	328	127.446	146.655	218.216	-1.12705	0.358292	9.71338	0.00182932	0.0127045	Down	5.8S ribosomal RNA
ENSG00000275215	LOC124907713	270.762	328	127.446	146.655	218.216	-1.12705	0.358292	9.71338	0.00182932	0.0127045	Down	5.8S ribosomal RNA
ENSG00000275215	LOC124907714	270.762	328	127.446	146.655	218.216	-1.12705	0.358292	9.71338	0.00182932	0.0127045	Down	5.8S ribosomal RNA
ENSG00000275215	LOC124907715	270.762	328	127.446	146.655	218.216	-1.12705	0.358292	9.71338	0.00182932	0.0127045	Down	5.8S ribosomal RNA
ENSG00000275215	LOC124907716	270.762	328	127.446	146.655	218.216	-1.12705	0.358292	9.71338	0.00182932	0.0127045	Down	5.8S ribosomal RNA
ENSG00000275215	LOC124907717	270.762	328	127.446	146.655	218.216	-1.12705	0.358292	9.71338	0.00182932	0.0127045	Down	5.8S ribosomal RNA
ENSG00000275215	LOC124907718	270.762	328	127.446	146.655	218.216	-1.12705	0.358292	9.71338	0.00182932	0.0127045	Down	5.8S ribosomal RNA
ENSG00000275215	LOC124907719	270.762	328	127.446	146.655	218.216	-1.12705	0.358292	9.71338	0.00182932	0.0127045	Down	5.8S ribosomal RNA
ENSG00000275215	LOC124907720	270.762	328	127.446	146.655	218.216	-1.12705	0.358292	9.71338	0.00182932	0.0127045	Down	5.8S ribosomal RNA
ENSG00000275215	LOC124907721	270.762	328	127.446	146.655	218.216	-1.12705	0.358292	9.71338	0.00182932	0.0127045	Down	5.8S ribosomal RNA
ENSG00000275215	LOC124908237	270.762	328	127.446	146.655	218.216	-1.12705	0.358292	9.71338	0.00182932	0.0127045	Down	5.8S ribosomal RNA
ENSG00000275215	LOC124908238	270.762	328	127.446	146.655	218.216	-1.12705	0.358292	9.71338	0.00182932	0.0127045	Down	5.8S ribosomal RNA
ENSG00000275215	LOC124908239	270.762	328	127.446	146.655	218.216	-1.12705	0.358292	9.71338	0.00182932	0.0127045	Down	5.8S ribosomal RNA
ENSG00000275215	LOC124908240	270.762	328	127.446	146.655	218.216	-1.12705	0.358292	9.71338	0.00182932	0.0127045	Down	5.8S ribosomal RNA
ENSG00000275215	LOC124908241	270.762	328	127.446	146.655	218.216	-1.12705	0.358292	9.71338	0.00182932	0.0127045	Down	5.8S ribosomal RNA
ENSG00000275215	LOC124908242	270.762	328	127.446	146.655	218.216	-1.12705	0.358292	9.71338	0.00182932	0.0127045	Down	5.8S ribosomal RNA
ENSG00000275215	LOC124908243	270.762	328	127.446	146.655	218.216	-1.12705	0.358292	9.71338	0.00182932	0.0127045	Down	5.8S ribosomal RNA
ENSG00000275215	LOC124908244	270.762	328	127.446	146.655	218.216	-1.12705	0.358292	9.71338	0.00182932	0.0127045	Down	5.8S ribosomal RNA
ENSG00000275215	LOC124908245	270.762	328	127.446	146.655	218.216	-1.12705	0.358292	9.71338	0.00182932	0.0127045	Down	5.8S ribosomal RNA
ENSG00000275215	LOC124908246	270.762	328	127.446	146.655	218.216	-1.12705	0.358292	9.71338	0.00182932	0.0127045	Down	5.8S ribosomal RNA
ENSG00000275215	LOC124908247	270.762	328	127.446	146.655	218.216	-1.12705	0.358292	9.71338	0.00182932	0.0127045	Down	5.8S ribosomal RNA
ENSG00000275215	LOC124908248	270.762	328	127.446	146.655	218.216	-1.12705	0.358292	9.71338	0.00182932	0.0127045	Down	5.8S ribosomal RNA
ENSG00000275215	LOC124908249	270.762	328	127.446	146.655	218.216	-1.12705	0.358292	9.71338	0.00182932	0.0127045	Down	5.8S ribosomal RNA
ENSG00000275215	LOC124908257	270.762	328	127.446	146.655	218.216	-1.12705	0.358292	9.71338	0.00182932	0.0127045	Down	5.8S ribosomal RNA
ENSG00000275215	LOC124908268	270.762	328	127.446	146.655	218.216	-1.12705	0.358292	9.71338	0.00182932	0.0127045	Down	5.8S ribosomal RNA
ENSG00000275215	LOC124908278	270.762	328	127.446	146.655	218.216	-1.12705	0.358292	9.71338	0.00182932	0.0127045	Down	5.8S ribosomal RNA
ENSG00000275215	LOC124908289	270.762	328	127.446	146.655	218.216	-1.12705	0.358292	9.71338	0.00182932	0.0127045	Down	5.8S ribosomal RNA
ENSG00000275215	LOC124908300	270.762	328	127.446	146.655	218.216	-1.12705	0.358292	9.71338	0.00182932	0.0127045	Down	5.8S ribosomal RNA
ENSG00000275215	LOC124908310	270.762	328	127.446	146.655	218.216	-1.12705	0.358292	9.71338	0.00182932	0.0127045	Down	5.8S ribosomal RNA
ENSG00000275215	LOC124908316	270.762	328	127.446	146.655	218.216	-1.12705	0.358292	9.71338	0.00182932	0.0127045	Down	5.8S ribosomal RNA
ENSG00000275215	LOC124908327	270.762	328	127.446	146.655	218.216	-1.12705	0.358292	9.71338	0.00182932	0.0127045	Down	5.8S ribosomal RNA
ENSG00000275215	LOC124908336	270.762	328	127.446	146.655	218.216	-1.12705	0.358292	9.71338	0.00182932	0.0127045	Down	5.8S ribosomal RNA
ENSG00000275215	LOC124908347	270.762	328	127.446	146.655	218.216	-1.12705	0.358292	9.71338	0.00182932	0.0127045	Down	5.8S ribosomal RNA
ENSG00000275215	LOC124908358	270.762	328	127.446	146.655	218.216	-1.12705	0.358292	9.71338	0.00182932	0.0127045	Down	5.8S ribosomal RNA
ENSG00000275215	LOC124908368	270.762	328	127.446	146.655	218.216	-1.12705	0.358292	9.71338	0.00182932	0.0127045	Down	5.8S ribosomal RNA
ENSG00000275215	LOC124908369	270.762	328	127.446	146.655	218.216	-1.12705	0.358292	9.71338	0.00182932	0.0127045	Down	5.8S ribosomal RNA
ENSG00000275215	LOC124908370	270.762	328	127.446	146.655	218.216	-1.12705	0.358292	9.71338	0.00182932	0.0127045	Down	5.8S ribosomal RNA
ENSG00000275215	LOC124908371	270.762	328	127.446	146.655	218.216	-1.12705	0.358292	9.71338	0.00182932	0.0127045	Down	5.8S ribosomal RNA
ENSG00000275215	LOC124908372	270.762	328	127.446	146.655	218.216	-1.12705	0.358292	9.71338	0.00182932	0.0127045	Down	5.8S ribosomal RNA
ENSG00000275215	LOC124908373	270.762	328	127.446	146.655	218.216	-1.12705	0.358292	9.71338	0.00182932	0.0127045	Down	5.8S ribosomal RNA
ENSG00000275215	LOC124908374	270.762	328	127.446	146.655	218.216	-1.12705	0.358292	9.71338	0.00182932	0.0127045	Down	5.8S ribosomal RNA
ENSG00000275215	LOC124908375	270.762	328	127.446	146.655	218.216	-1.12705	0.358292	9.71338	0.00182932	0.0127045	Down	5.8S ribosomal RNA
ENSG00000275215	LOC124908376	270.762	328	127.446	146.655	218.216	-1.12705	0.358292	9.71338	0.00182932	0.0127045	Down	5.8S ribosomal RNA
ENSG00000275215	LOC124908377	270.762	328	127.446	146.655	218.216	-1.12705	0.358292	9.71338	0.00182932	0.0127045	Down	5.8S ribosomal RNA
ENSG00000275215	LOC124908378	270.762	328	127.446	146.655	218.216	-1.12705	0.358292	9.71338	0.00182932	0.0127045	Down	5.8S ribosomal RNA
ENSG00000275215	LOC124908379	270.762	328	127.446	146.655	218.216	-1.12705	0.358292	9.71338	0.00182932	0.0127045	Down	5.8S ribosomal RNA
ENSG00000275215	LOC124908380	270.762	328	127.446	146.655	218.216	-1.12705	0.358292	9.71338	0.00182932	0.0127045	Down	5.8S ribosomal RNA
ENSG00000275215	LOC124908381	270.762	328	127.446	146.655	218.216	-1.12705	0.358292	9.71338	0.00182932	0.0127045	Down	5.8S ribosomal RNA
ENSG00000275215	LOC124908382	270.762	328	127.446	146.655	218.216	-1.12705	0.358292	9.71338	0.00182932	0.0127045	Down	5.8S ribosomal RNA
ENSG00000275215	LOC124908383	270.762	328	127.446	146.655	218.216	-1.12705	0.358292	9.71338	0.00182932	0.0127045	Down	5.8S ribosomal RNA
ENSG00000275215	LOC124908384	270.762	328	127.446	146.655	218.216	-1.12705	0.358292	9.71338	0.00182932	0.0127045	Down	5.8S ribosomal RNA
ENSG00000275215	LOC124908385	270.762	328	127.446	146.655	218.216	-1.12705	0.358292	9.71338	0.00182932	0.0127045	Down	5.8S ribosomal RNA
ENSG00000275215	LOC124908386	270.762	328	127.446	146.655	218.216	-1.12705	0.358292	9.71338	0.00182932	0.0127045	Down	5.8S ribosomal RNA
ENSG00000275215	LOC124908387	270.762	328	127.446	146.655	218.216	-1.12705	0.358292	9.71338	0.00182932	0.0127045	Down	5.8S ribosomal RNA
ENSG00000275215	LOC124908388	270.762	328	127.446	146.655	218.216	-1.12705	0.358292	9.71338	0.00182932	0.0127045	Down	5.8S ribosomal RNA
ENSG00000275215	LOC124908389	270.762	328	127.446	146.655	218.216	-1.12705	0.358292	9.71338	0.00182932	0.0127045	Down	5.8S ribosomal RNA
ENSG00000275215	LOC124908390	270.762	328	127.446	146.655	218.216	-1.12705	0.358292	9.71338	0.00182932	0.0127045	Down	5.8S ribosomal RNA
ENSG00000275215	LOC124908391	270.762	328	127.446	146.655	218.216	-1.12705	0.358292	9.71338	0.00182932	0.0127045	Down	5.8S ribosomal RNA
ENSG00000275215	LOC124908392	270.762	328	127.446	146.655	218.216	-1.12705	0.358292	9.71338	0.00182932	0.0127045	Down	5.8S ribosomal RNA
ENSG00000275215	LOC124908393	270.762	328	127.446	146.655	218.216	-1.12705	0.358292	9.71338	0.00182932	0.0127045	Down	5.8S ribosomal RNA
ENSG00000275215	LOC124908474	270.762	328	127.446	146.655	218.216	-1.12705	0.358292	9.71338	0.00182932	0.0127045	Down	5.8S ribosomal RNA
ENSG00000275215	LOC124908494	270.762	328	127.446	146.655	218.216	-1.12705	0.358292	9.71338	0.00182932	0.0127045	Down	5.8S ribosomal RNA
ENSG00000275215	LOC124908504	270.762	328	127.446	146.655	218.216	-1.12705	0.358292	9.71338	0.00182932	0.0127045	Down	5.8S ribosomal RNA
ENSG00000275215	LOC124908512	270.762	328	127.446	146.655	218.216	-1.12705	0.358292	9.71338	0.00182932	0.0127045	Down	5.8S ribosomal RNA
ENSG00000275215	LOC124908513	270.762	328	127.446	146.655	218.216	-1.12705	0.358292	9.71338	0.00182932	0.0127045	Down	5.8S ribosomal RNA
ENSG00000275215	LOC124908514	270.762	328	127.446	146.655	218.216	-1.12705	0.358292	9.71338	0.00182932	0.0127045	Down	5.8S ribosomal RNA
ENSG00000275215	LOC124908515	270.762	328	127.446	146.655	218.216	-1.12705	0.358292	9.71338	0.00182932	0.0127045	Down	5.8S ribosomal RNA
ENSG00000275215	LOC124908516	270.762	328	127.446	146.655	218.216	-1.12705	0.358292	9.71338	0.00182932	0.0127045	Down	5.8S ribosomal RNA
ENSG00000275215	LOC124908517	270.762	328	127.446	146.655	218.216	-1.12705	0.358292	9.71338	0.00182932	0.0127045	Down	5.8S ribosomal RNA
ENSG00000275215	LOC124908518	270.762	328	127.446	146.655	218.216	-1.12705	0.358292	9.71338	0.00182932	0.0127045	Down	5.8S ribosomal RNA
ENSG00000275215	LOC124908519	270.762	328	127.446	146.655	218.216	-1.12705	0.358292	9.71338	0.00182932	0.0127045	Down	5.8S ribosomal RNA
ENSG00000275215	LOC124908520	270.762	328	127.446	146.655	218.216	-1.12705	0.358292	9.71338	0.00182932	0.0127045	Down	5.8S ribosomal RNA
ENSG00000275215	LOC124908521	270.762	328	127.446	146.655	218.216	-1.12705	0.358292	9.71338	0.00182932	0.0127045	Down	5.8S ribosomal RNA
ENSG00000275215	LOC124908522	270.762	328	127.446	146.655	218.216	-1.12705	0.358292	9.71338	0.00182932	0.0127045	Down	5.8S ribosomal RNA
ENSG00000275215	LOC124908523	270.762	328	127.446	146.655	218.216	-1.12705	0.358292	9.71338	0.00182932	0.0127045	Down	5.8S ribosomal RNA
ENSG00000275215	LOC124908524	270.762	328	127.446	146.655	218.216	-1.12705	0.358292	9.71338	0.00182932	0.0127045	Down	5.8S ribosomal RNA
ENSG00000275215	LOC124908525	270.762	328	127.446	146.655	218.216	-1.12705	0.358292	9.71338	0.00182932	0.0127045	Down	5.8S ribosomal RNA
ENSG00000275215	LOC124908527	270.762	328	127.446	146.655	218.216	-1.12705	0.358292	9.71338	0.00182932	0.0127045	Down	5.8S ribosomal RNA
ENSG00000275329		2.763	22	82.941	63.585	42.8222	2.57352	0.900107	7.5227	0.00609261	0.0325112	Up
ENSG00000275342	PRAG1	721.11	792	1258.28	1950.62	1180.5	1.08463	0.245418	19.1298	1.22122e-05	0.000200144	Up	PEAK1 related, kinase-activating pseudokinase 1
ENSG00000275371		6.447	0	46.528	59.483	28.1143	4.01684	1.14244	11.1386	0.000845496	0.00681255	Up
ENSG00000275591	XKR5	21.182	8	118.343	118.965	66.6225	3.01647	0.672151	18.4558	1.7389e-05	0.000273484	Up	XK related 5
ENSG00000275620	FLJ16779	1599.7	1456	4762.05	5065.24	3220.75	1.68516	0.173584	89.7132	2.75318e-21	1.41999e-18	Up	uncharacterized LOC100192386
ENSG00000275719		0	5	40.459	124.093	42.388	5.07144	1.08556	19.9683	7.87355e-06	0.000137658	Up
ENSG00000275835	TUBGCP5	1834.55	1840	721.185	640.975	1259.18	-1.43162	0.202216	48.4698	3.35421e-12	3.41973e-10	Down	tubulin gamma complex component 5
ENSG00000275882	IKBKGP1	496.397	586	196.227	310.745	397.342	-1.09425	0.315485	11.8003	0.0005922	0.00514355	Down	inhibitor of nuclear factor kappa B kinase subunit gamma pseudogene 1
ENSG00000275888		118.804	106	183.078	445.093	213.244	1.48205	0.445116	10.7093	0.00106598	0.0081879	Up
ENSG00000275954	TBC1D3F	170.377	201	40.459	43.074	113.727	-2.15228	0.478368	19.1879	1.1846e-05	0.000195419	Down	TBC1 domain family member 3F
ENSG00000276234	TADA2A	907.144	998	326.708	322.026	638.469	-1.55409	0.240614	40.2323	2.25495e-10	1.35895e-08	Down	transcriptional adaptor 2A
ENSG00000276317		133.539	75	362.11	395.866	241.629	1.85971	0.379892	22.8246	1.77475e-06	3.78614e-05	Up
ENSG00000276445		73.677	62	179.032	173.32	122.007	1.37615	0.453227	8.98643	0.00271991	0.0174202	Up
ENSG00000276728		151.958	112	604.865	549.7	354.631	2.12765	0.309638	44.4392	2.62382e-11	2.16015e-09	Up
ENSG00000276966	H4C5	302.074	273	148.687	89.224	203.246	-1.27319	0.393751	10.2086	0.00139784	0.0101669	Down	H4 clustered histone 5
ENSG00000277027	RMRP	442.981	611	51.585	122.042	306.902	-2.60212	0.401927	38.2032	6.37482e-10	3.47648e-08	Down	RNA component of mitochondrial RNA processing endoribonuclease
ENSG00000277149	TYW1B	455.874	403	181.055	178.448	304.594	-1.25662	0.309833	16.0787	6.07643e-05	0.000788138	Down	tRNA-yW synthesizing protein 1 homolog B
ENSG00000277182	LOC100287808	367.462	158	432.913	755.838	428.553	1.17657	0.392324	8.78271	0.00304099	0.019001	Up	uncharacterized LOC100287808
ENSG00000277232	GTSE1-DT	27.629	26	61.7	127.17	60.6246	1.81584	0.667327	7.09298	0.00773865	0.0390743	Up	GTSE1 divergent transcript
ENSG00000277399	GPR179	107.752	56	227.583	211.265	150.65	1.42009	0.454402	9.48813	0.00206806	0.0139967	Up	G protein-coupled receptor 179
ENSG00000277449	CEBPB-AS1	91.175	69	378.293	407.148	236.404	2.29235	0.357028	38.6497	5.07114e-10	2.86863e-08	Up	CEBPB antisense RNA 1
ENSG00000277462	ZNF670	237.607	270	115.309	54.355	169.318	-1.58046	0.449741	11.9077	0.000559015	0.00490797	Down	zinc finger protein 670
ENSG00000277496		131.697	81	260.962	424.582	224.56	1.68681	0.406218	16.5344	4.77766e-05	0.000642001	Up
ENSG00000277969		105.91	153	288.272	264.595	202.944	1.09564	0.378591	8.2241	0.00413377	0.0241633	Up
ENSG00000278233	RNA5-8SN2	304.837	371	141.607	164.09	245.383	-1.14435	0.343085	10.9134	0.000954716	0.00749078	Down	RNA, 5.8S ribosomal N2
ENSG00000278233	LOC124907114	304.837	371	141.607	164.09	245.383	-1.14435	0.343085	10.9134	0.000954716	0.00749078	Down	5.8S ribosomal RNA
ENSG00000278233	LOC124907115	304.837	371	141.607	164.09	245.383	-1.14435	0.343085	10.9134	0.000954716	0.00749078	Down	5.8S ribosomal RNA
ENSG00000278233	LOC124907116	304.837	371	141.607	164.09	245.383	-1.14435	0.343085	10.9134	0.000954716	0.00749078	Down	5.8S ribosomal RNA
ENSG00000278233	LOC124907117	304.837	371	141.607	164.09	245.383	-1.14435	0.343085	10.9134	0.000954716	0.00749078	Down	5.8S ribosomal RNA
ENSG00000278233	LOC124907118	304.837	371	141.607	164.09	245.383	-1.14435	0.343085	10.9134	0.000954716	0.00749078	Down	5.8S ribosomal RNA
ENSG00000278233	LOC124907119	304.837	371	141.607	164.09	245.383	-1.14435	0.343085	10.9134	0.000954716	0.00749078	Down	5.8S ribosomal RNA
ENSG00000278233	LOC124907120	304.837	371	141.607	164.09	245.383	-1.14435	0.343085	10.9134	0.000954716	0.00749078	Down	5.8S ribosomal RNA
ENSG00000278233	LOC124907121	304.837	371	141.607	164.09	245.383	-1.14435	0.343085	10.9134	0.000954716	0.00749078	Down	5.8S ribosomal RNA
ENSG00000278233	LOC124907122	304.837	371	141.607	164.09	245.383	-1.14435	0.343085	10.9134	0.000954716	0.00749078	Down	5.8S ribosomal RNA
ENSG00000278233	LOC124907123	304.837	371	141.607	164.09	245.383	-1.14435	0.343085	10.9134	0.000954716	0.00749078	Down	5.8S ribosomal RNA
ENSG00000278233	LOC124907124	304.837	371	141.607	164.09	245.383	-1.14435	0.343085	10.9134	0.000954716	0.00749078	Down	5.8S ribosomal RNA
ENSG00000278233	LOC124907125	304.837	371	141.607	164.09	245.383	-1.14435	0.343085	10.9134	0.000954716	0.00749078	Down	5.8S ribosomal RNA
ENSG00000278233	LOC124907126	304.837	371	141.607	164.09	245.383	-1.14435	0.343085	10.9134	0.000954716	0.00749078	Down	5.8S ribosomal RNA
ENSG00000278233	LOC124907127	304.837	371	141.607	164.09	245.383	-1.14435	0.343085	10.9134	0.000954716	0.00749078	Down	5.8S ribosomal RNA
ENSG00000278233	LOC124907128	304.837	371	141.607	164.09	245.383	-1.14435	0.343085	10.9134	0.000954716	0.00749078	Down	5.8S ribosomal RNA
ENSG00000278233	LOC124907129	304.837	371	141.607	164.09	245.383	-1.14435	0.343085	10.9134	0.000954716	0.00749078	Down	5.8S ribosomal RNA
ENSG00000278233	LOC124907130	304.837	371	141.607	164.09	245.383	-1.14435	0.343085	10.9134	0.000954716	0.00749078	Down	5.8S ribosomal RNA
ENSG00000278233	LOC124907131	304.837	371	141.607	164.09	245.383	-1.14435	0.343085	10.9134	0.000954716	0.00749078	Down	5.8S ribosomal RNA
ENSG00000278233	LOC124907132	304.837	371	141.607	164.09	245.383	-1.14435	0.343085	10.9134	0.000954716	0.00749078	Down	5.8S ribosomal RNA
ENSG00000278233	LOC124907133	304.837	371	141.607	164.09	245.383	-1.14435	0.343085	10.9134	0.000954716	0.00749078	Down	5.8S ribosomal RNA
ENSG00000278233	LOC124907134	304.837	371	141.607	164.09	245.383	-1.14435	0.343085	10.9134	0.000954716	0.00749078	Down	5.8S ribosomal RNA
ENSG00000278233	LOC124907135	304.837	371	141.607	164.09	245.383	-1.14435	0.343085	10.9134	0.000954716	0.00749078	Down	5.8S ribosomal RNA
ENSG00000278233	LOC124907136	304.837	371	141.607	164.09	245.383	-1.14435	0.343085	10.9134	0.000954716	0.00749078	Down	5.8S ribosomal RNA
ENSG00000278233	LOC124907137	304.837	371	141.607	164.09	245.383	-1.14435	0.343085	10.9134	0.000954716	0.00749078	Down	5.8S ribosomal RNA
ENSG00000278233	LOC124907138	304.837	371	141.607	164.09	245.383	-1.14435	0.343085	10.9134	0.000954716	0.00749078	Down	5.8S ribosomal RNA
ENSG00000278233	LOC124907139	304.837	371	141.607	164.09	245.383	-1.14435	0.343085	10.9134	0.000954716	0.00749078	Down	5.8S ribosomal RNA
ENSG00000278233	LOC124907140	304.837	371	141.607	164.09	245.383	-1.14435	0.343085	10.9134	0.000954716	0.00749078	Down	5.8S ribosomal RNA
ENSG00000278233	LOC124907141	304.837	371	141.607	164.09	245.383	-1.14435	0.343085	10.9134	0.000954716	0.00749078	Down	5.8S ribosomal RNA
ENSG00000278233	LOC124907142	304.837	371	141.607	164.09	245.383	-1.14435	0.343085	10.9134	0.000954716	0.00749078	Down	5.8S ribosomal RNA
ENSG00000278233	LOC124907143	304.837	371	141.607	164.09	245.383	-1.14435	0.343085	10.9134	0.000954716	0.00749078	Down	5.8S ribosomal RNA
ENSG00000278233	LOC124907144	304.837	371	141.607	164.09	245.383	-1.14435	0.343085	10.9134	0.000954716	0.00749078	Down	5.8S ribosomal RNA
ENSG00000278233	LOC124907145	304.837	371	141.607	164.09	245.383	-1.14435	0.343085	10.9134	0.000954716	0.00749078	Down	5.8S ribosomal RNA
ENSG00000278233	LOC124907146	304.837	371	141.607	164.09	245.383	-1.14435	0.343085	10.9134	0.000954716	0.00749078	Down	5.8S ribosomal RNA
ENSG00000278233	LOC124907147	304.837	371	141.607	164.09	245.383	-1.14435	0.343085	10.9134	0.000954716	0.00749078	Down	5.8S ribosomal RNA
ENSG00000278233	LOC124907148	304.837	371	141.607	164.09	245.383	-1.14435	0.343085	10.9134	0.000954716	0.00749078	Down	5.8S ribosomal RNA
ENSG00000278233	LOC124907149	304.837	371	141.607	164.09	245.383	-1.14435	0.343085	10.9134	0.000954716	0.00749078	Down	5.8S ribosomal RNA
ENSG00000278233	LOC124907150	304.837	371	141.607	164.09	245.383	-1.14435	0.343085	10.9134	0.000954716	0.00749078	Down	5.8S ribosomal RNA
ENSG00000278233	LOC124907151	304.837	371	141.607	164.09	245.383	-1.14435	0.343085	10.9134	0.000954716	0.00749078	Down	5.8S ribosomal RNA
ENSG00000278233	LOC124907152	304.837	371	141.607	164.09	245.383	-1.14435	0.343085	10.9134	0.000954716	0.00749078	Down	5.8S ribosomal RNA
ENSG00000278233	LOC124907153	304.837	371	141.607	164.09	245.383	-1.14435	0.343085	10.9134	0.000954716	0.00749078	Down	5.8S ribosomal RNA
ENSG00000278233	LOC124907154	304.837	371	141.607	164.09	245.383	-1.14435	0.343085	10.9134	0.000954716	0.00749078	Down	5.8S ribosomal RNA
ENSG00000278233	LOC124907155	304.837	371	141.607	164.09	245.383	-1.14435	0.343085	10.9134	0.000954716	0.00749078	Down	5.8S ribosomal RNA
ENSG00000278233	LOC124907160	304.837	371	141.607	164.09	245.383	-1.14435	0.343085	10.9134	0.000954716	0.00749078	Down	5.8S ribosomal RNA
ENSG00000278233	LOC124907172	304.837	371	141.607	164.09	245.383	-1.14435	0.343085	10.9134	0.000954716	0.00749078	Down	5.8S ribosomal RNA
ENSG00000278233	LOC124907183	304.837	371	141.607	164.09	245.383	-1.14435	0.343085	10.9134	0.000954716	0.00749078	Down	5.8S ribosomal RNA
ENSG00000278233	LOC124907194	304.837	371	141.607	164.09	245.383	-1.14435	0.343085	10.9134	0.000954716	0.00749078	Down	5.8S ribosomal RNA
ENSG00000278233	LOC124907205	304.837	371	141.607	164.09	245.383	-1.14435	0.343085	10.9134	0.000954716	0.00749078	Down	5.8S ribosomal RNA
ENSG00000278233	LOC124907216	304.837	371	141.607	164.09	245.383	-1.14435	0.343085	10.9134	0.000954716	0.00749078	Down	5.8S ribosomal RNA
ENSG00000278233	LOC124907227	304.837	371	141.607	164.09	245.383	-1.14435	0.343085	10.9134	0.000954716	0.00749078	Down	5.8S ribosomal RNA
ENSG00000278233	LOC124907238	304.837	371	141.607	164.09	245.383	-1.14435	0.343085	10.9134	0.000954716	0.00749078	Down	5.8S ribosomal RNA
ENSG00000278233	LOC124907248	304.837	371	141.607	164.09	245.383	-1.14435	0.343085	10.9134	0.000954716	0.00749078	Down	5.8S ribosomal RNA
ENSG00000278233	LOC124907258	304.837	371	141.607	164.09	245.383	-1.14435	0.343085	10.9134	0.000954716	0.00749078	Down	5.8S ribosomal RNA
ENSG00000278233	LOC124907269	304.837	371	141.607	164.09	245.383	-1.14435	0.343085	10.9134	0.000954716	0.00749078	Down	5.8S ribosomal RNA
ENSG00000278233	LOC124907280	304.837	371	141.607	164.09	245.383	-1.14435	0.343085	10.9134	0.000954716	0.00749078	Down	5.8S ribosomal RNA
ENSG00000278233	LOC124907291	304.837	371	141.607	164.09	245.383	-1.14435	0.343085	10.9134	0.000954716	0.00749078	Down	5.8S ribosomal RNA
ENSG00000278233	LOC124907302	304.837	371	141.607	164.09	245.383	-1.14435	0.343085	10.9134	0.000954716	0.00749078	Down	5.8S ribosomal RNA
ENSG00000278233	LOC124907313	304.837	371	141.607	164.09	245.383	-1.14435	0.343085	10.9134	0.000954716	0.00749078	Down	5.8S ribosomal RNA
ENSG00000278233	LOC124907324	304.837	371	141.607	164.09	245.383	-1.14435	0.343085	10.9134	0.000954716	0.00749078	Down	5.8S ribosomal RNA
ENSG00000278233	LOC124907327	304.837	371	141.607	164.09	245.383	-1.14435	0.343085	10.9134	0.000954716	0.00749078	Down	5.8S ribosomal RNA
ENSG00000278233	LOC124907328	304.837	371	141.607	164.09	245.383	-1.14435	0.343085	10.9134	0.000954716	0.00749078	Down	5.8S ribosomal RNA
ENSG00000278233	LOC124907329	304.837	371	141.607	164.09	245.383	-1.14435	0.343085	10.9134	0.000954716	0.00749078	Down	5.8S ribosomal RNA
ENSG00000278233	LOC124907330	304.837	371	141.607	164.09	245.383	-1.14435	0.343085	10.9134	0.000954716	0.00749078	Down	5.8S ribosomal RNA
ENSG00000278233	LOC124907331	304.837	371	141.607	164.09	245.383	-1.14435	0.343085	10.9134	0.000954716	0.00749078	Down	5.8S ribosomal RNA
ENSG00000278233	LOC124907332	304.837	371	141.607	164.09	245.383	-1.14435	0.343085	10.9134	0.000954716	0.00749078	Down	5.8S ribosomal RNA
ENSG00000278233	LOC124907333	304.837	371	141.607	164.09	245.383	-1.14435	0.343085	10.9134	0.000954716	0.00749078	Down	5.8S ribosomal RNA
ENSG00000278233	LOC124907334	304.837	371	141.607	164.09	245.383	-1.14435	0.343085	10.9134	0.000954716	0.00749078	Down	5.8S ribosomal RNA
ENSG00000278233	LOC124907335	304.837	371	141.607	164.09	245.383	-1.14435	0.343085	10.9134	0.000954716	0.00749078	Down	5.8S ribosomal RNA
ENSG00000278233	LOC124907336	304.837	371	141.607	164.09	245.383	-1.14435	0.343085	10.9134	0.000954716	0.00749078	Down	5.8S ribosomal RNA
ENSG00000278233	LOC124907337	304.837	371	141.607	164.09	245.383	-1.14435	0.343085	10.9134	0.000954716	0.00749078	Down	5.8S ribosomal RNA
ENSG00000278233	LOC124907338	304.837	371	141.607	164.09	245.383	-1.14435	0.343085	10.9134	0.000954716	0.00749078	Down	5.8S ribosomal RNA
ENSG00000278233	LOC124907339	304.837	371	141.607	164.09	245.383	-1.14435	0.343085	10.9134	0.000954716	0.00749078	Down	5.8S ribosomal RNA
ENSG00000278233	LOC124907340	304.837	371	141.607	164.09	245.383	-1.14435	0.343085	10.9134	0.000954716	0.00749078	Down	5.8S ribosomal RNA
ENSG00000278233	LOC124907341	304.837	371	141.607	164.09	245.383	-1.14435	0.343085	10.9134	0.000954716	0.00749078	Down	5.8S ribosomal RNA
ENSG00000278233	LOC124907342	304.837	371	141.607	164.09	245.383	-1.14435	0.343085	10.9134	0.000954716	0.00749078	Down	5.8S ribosomal RNA
ENSG00000278233	LOC124907343	304.837	371	141.607	164.09	245.383	-1.14435	0.343085	10.9134	0.000954716	0.00749078	Down	5.8S ribosomal RNA
ENSG00000278233	LOC124907439	304.837	371	141.607	164.09	245.383	-1.14435	0.343085	10.9134	0.000954716	0.00749078	Down	5.8S ribosomal RNA
ENSG00000278233	LOC124907440	304.837	371	141.607	164.09	245.383	-1.14435	0.343085	10.9134	0.000954716	0.00749078	Down	5.8S ribosomal RNA
ENSG00000278233	LOC124907450	304.837	371	141.607	164.09	245.383	-1.14435	0.343085	10.9134	0.000954716	0.00749078	Down	5.8S ribosomal RNA
ENSG00000278233	LOC124907458	304.837	371	141.607	164.09	245.383	-1.14435	0.343085	10.9134	0.000954716	0.00749078	Down	5.8S ribosomal RNA
ENSG00000278233	LOC124907467	304.837	371	141.607	164.09	245.383	-1.14435	0.343085	10.9134	0.000954716	0.00749078	Down	5.8S ribosomal RNA
ENSG00000278233	LOC124907475	304.837	371	141.607	164.09	245.383	-1.14435	0.343085	10.9134	0.000954716	0.00749078	Down	5.8S ribosomal RNA
ENSG00000278233	LOC124907476	304.837	371	141.607	164.09	245.383	-1.14435	0.343085	10.9134	0.000954716	0.00749078	Down	5.8S ribosomal RNA
ENSG00000278233	LOC124907477	304.837	371	141.607	164.09	245.383	-1.14435	0.343085	10.9134	0.000954716	0.00749078	Down	5.8S ribosomal RNA
ENSG00000278233	LOC124907478	304.837	371	141.607	164.09	245.383	-1.14435	0.343085	10.9134	0.000954716	0.00749078	Down	5.8S ribosomal RNA
ENSG00000278233	LOC124907479	304.837	371	141.607	164.09	245.383	-1.14435	0.343085	10.9134	0.000954716	0.00749078	Down	5.8S ribosomal RNA
ENSG00000278233	LOC124907480	304.837	371	141.607	164.09	245.383	-1.14435	0.343085	10.9134	0.000954716	0.00749078	Down	5.8S ribosomal RNA
ENSG00000278233	LOC124907481	304.837	371	141.607	164.09	245.383	-1.14435	0.343085	10.9134	0.000954716	0.00749078	Down	5.8S ribosomal RNA
ENSG00000278233	LOC124907482	304.837	371	141.607	164.09	245.383	-1.14435	0.343085	10.9134	0.000954716	0.00749078	Down	5.8S ribosomal RNA
ENSG00000278233	LOC124907483	304.837	371	141.607	164.09	245.383	-1.14435	0.343085	10.9134	0.000954716	0.00749078	Down	5.8S ribosomal RNA
ENSG00000278233	LOC124907484	304.837	371	141.607	164.09	245.383	-1.14435	0.343085	10.9134	0.000954716	0.00749078	Down	5.8S ribosomal RNA
ENSG00000278233	LOC124907572	304.837	371	141.607	164.09	245.383	-1.14435	0.343085	10.9134	0.000954716	0.00749078	Down	5.8S ribosomal RNA
ENSG00000278233	LOC124907573	304.837	371	141.607	164.09	245.383	-1.14435	0.343085	10.9134	0.000954716	0.00749078	Down	5.8S ribosomal RNA
ENSG00000278233	LOC124907574	304.837	371	141.607	164.09	245.383	-1.14435	0.343085	10.9134	0.000954716	0.00749078	Down	5.8S ribosomal RNA
ENSG00000278233	LOC124907575	304.837	371	141.607	164.09	245.383	-1.14435	0.343085	10.9134	0.000954716	0.00749078	Down	5.8S ribosomal RNA
ENSG00000278233	LOC124907576	304.837	371	141.607	164.09	245.383	-1.14435	0.343085	10.9134	0.000954716	0.00749078	Down	5.8S ribosomal RNA
ENSG00000278233	LOC124907577	304.837	371	141.607	164.09	245.383	-1.14435	0.343085	10.9134	0.000954716	0.00749078	Down	5.8S ribosomal RNA
ENSG00000278233	LOC124907578	304.837	371	141.607	164.09	245.383	-1.14435	0.343085	10.9134	0.000954716	0.00749078	Down	5.8S ribosomal RNA
ENSG00000278233	LOC124907579	304.837	371	141.607	164.09	245.383	-1.14435	0.343085	10.9134	0.000954716	0.00749078	Down	5.8S ribosomal RNA
ENSG00000278233	LOC124907580	304.837	371	141.607	164.09	245.383	-1.14435	0.343085	10.9134	0.000954716	0.00749078	Down	5.8S ribosomal RNA
ENSG00000278233	LOC124907581	304.837	371	141.607	164.09	245.383	-1.14435	0.343085	10.9134	0.000954716	0.00749078	Down	5.8S ribosomal RNA
ENSG00000278233	LOC124907584	304.837	371	141.607	164.09	245.383	-1.14435	0.343085	10.9134	0.000954716	0.00749078	Down	5.8S ribosomal RNA
ENSG00000278233	LOC124907585	304.837	371	141.607	164.09	245.383	-1.14435	0.343085	10.9134	0.000954716	0.00749078	Down	5.8S ribosomal RNA
ENSG00000278233	LOC124907586	304.837	371	141.607	164.09	245.383	-1.14435	0.343085	10.9134	0.000954716	0.00749078	Down	5.8S ribosomal RNA
ENSG00000278233	LOC124907587	304.837	371	141.607	164.09	245.383	-1.14435	0.343085	10.9134	0.000954716	0.00749078	Down	5.8S ribosomal RNA
ENSG00000278233	LOC124907588	304.837	371	141.607	164.09	245.383	-1.14435	0.343085	10.9134	0.000954716	0.00749078	Down	5.8S ribosomal RNA
ENSG00000278233	LOC124907589	304.837	371	141.607	164.09	245.383	-1.14435	0.343085	10.9134	0.000954716	0.00749078	Down	5.8S ribosomal RNA
ENSG00000278233	LOC124907590	304.837	371	141.607	164.09	245.383	-1.14435	0.343085	10.9134	0.000954716	0.00749078	Down	5.8S ribosomal RNA
ENSG00000278233	LOC124907591	304.837	371	141.607	164.09	245.383	-1.14435	0.343085	10.9134	0.000954716	0.00749078	Down	5.8S ribosomal RNA
ENSG00000278233	LOC124907592	304.837	371	141.607	164.09	245.383	-1.14435	0.343085	10.9134	0.000954716	0.00749078	Down	5.8S ribosomal RNA
ENSG00000278233	LOC124907593	304.837	371	141.607	164.09	245.383	-1.14435	0.343085	10.9134	0.000954716	0.00749078	Down	5.8S ribosomal RNA
ENSG00000278233	LOC124907594	304.837	371	141.607	164.09	245.383	-1.14435	0.343085	10.9134	0.000954716	0.00749078	Down	5.8S ribosomal RNA
ENSG00000278233	LOC124907595	304.837	371	141.607	164.09	245.383	-1.14435	0.343085	10.9134	0.000954716	0.00749078	Down	5.8S ribosomal RNA
ENSG00000278233	LOC124907596	304.837	371	141.607	164.09	245.383	-1.14435	0.343085	10.9134	0.000954716	0.00749078	Down	5.8S ribosomal RNA
ENSG00000278233	LOC124907597	304.837	371	141.607	164.09	245.383	-1.14435	0.343085	10.9134	0.000954716	0.00749078	Down	5.8S ribosomal RNA
ENSG00000278233	LOC124907598	304.837	371	141.607	164.09	245.383	-1.14435	0.343085	10.9134	0.000954716	0.00749078	Down	5.8S ribosomal RNA
ENSG00000278233	LOC124907600	304.837	371	141.607	164.09	245.383	-1.14435	0.343085	10.9134	0.000954716	0.00749078	Down	5.8S ribosomal RNA
ENSG00000278233	LOC124907611	304.837	371	141.607	164.09	245.383	-1.14435	0.343085	10.9134	0.000954716	0.00749078	Down	5.8S ribosomal RNA
ENSG00000278233	LOC124907622	304.837	371	141.607	164.09	245.383	-1.14435	0.343085	10.9134	0.000954716	0.00749078	Down	5.8S ribosomal RNA
ENSG00000278233	LOC124907633	304.837	371	141.607	164.09	245.383	-1.14435	0.343085	10.9134	0.000954716	0.00749078	Down	5.8S ribosomal RNA
ENSG00000278233	LOC124907644	304.837	371	141.607	164.09	245.383	-1.14435	0.343085	10.9134	0.000954716	0.00749078	Down	5.8S ribosomal RNA
ENSG00000278233	LOC124907655	304.837	371	141.607	164.09	245.383	-1.14435	0.343085	10.9134	0.000954716	0.00749078	Down	5.8S ribosomal RNA
ENSG00000278233	LOC124907662	304.837	371	141.607	164.09	245.383	-1.14435	0.343085	10.9134	0.000954716	0.00749078	Down	5.8S ribosomal RNA
ENSG00000278233	LOC124907673	304.837	371	141.607	164.09	245.383	-1.14435	0.343085	10.9134	0.000954716	0.00749078	Down	5.8S ribosomal RNA
ENSG00000278233	LOC124907684	304.837	371	141.607	164.09	245.383	-1.14435	0.343085	10.9134	0.000954716	0.00749078	Down	5.8S ribosomal RNA
ENSG00000278233	LOC124907694	304.837	371	141.607	164.09	245.383	-1.14435	0.343085	10.9134	0.000954716	0.00749078	Down	5.8S ribosomal RNA
ENSG00000278233	LOC124907705	304.837	371	141.607	164.09	245.383	-1.14435	0.343085	10.9134	0.000954716	0.00749078	Down	5.8S ribosomal RNA
ENSG00000278233	LOC124907709	304.837	371	141.607	164.09	245.383	-1.14435	0.343085	10.9134	0.000954716	0.00749078	Down	5.8S ribosomal RNA
ENSG00000278233	LOC124907710	304.837	371	141.607	164.09	245.383	-1.14435	0.343085	10.9134	0.000954716	0.00749078	Down	5.8S ribosomal RNA
ENSG00000278233	LOC124907711	304.837	371	141.607	164.09	245.383	-1.14435	0.343085	10.9134	0.000954716	0.00749078	Down	5.8S ribosomal RNA
ENSG00000278233	LOC124907712	304.837	371	141.607	164.09	245.383	-1.14435	0.343085	10.9134	0.000954716	0.00749078	Down	5.8S ribosomal RNA
ENSG00000278233	LOC124907713	304.837	371	141.607	164.09	245.383	-1.14435	0.343085	10.9134	0.000954716	0.00749078	Down	5.8S ribosomal RNA
ENSG00000278233	LOC124907714	304.837	371	141.607	164.09	245.383	-1.14435	0.343085	10.9134	0.000954716	0.00749078	Down	5.8S ribosomal RNA
ENSG00000278233	LOC124907715	304.837	371	141.607	164.09	245.383	-1.14435	0.343085	10.9134	0.000954716	0.00749078	Down	5.8S ribosomal RNA
ENSG00000278233	LOC124907716	304.837	371	141.607	164.09	245.383	-1.14435	0.343085	10.9134	0.000954716	0.00749078	Down	5.8S ribosomal RNA
ENSG00000278233	LOC124907717	304.837	371	141.607	164.09	245.383	-1.14435	0.343085	10.9134	0.000954716	0.00749078	Down	5.8S ribosomal RNA
ENSG00000278233	LOC124907718	304.837	371	141.607	164.09	245.383	-1.14435	0.343085	10.9134	0.000954716	0.00749078	Down	5.8S ribosomal RNA
ENSG00000278233	LOC124907719	304.837	371	141.607	164.09	245.383	-1.14435	0.343085	10.9134	0.000954716	0.00749078	Down	5.8S ribosomal RNA
ENSG00000278233	LOC124907720	304.837	371	141.607	164.09	245.383	-1.14435	0.343085	10.9134	0.000954716	0.00749078	Down	5.8S ribosomal RNA
ENSG00000278233	LOC124907721	304.837	371	141.607	164.09	245.383	-1.14435	0.343085	10.9134	0.000954716	0.00749078	Down	5.8S ribosomal RNA
ENSG00000278233	LOC124908237	304.837	371	141.607	164.09	245.383	-1.14435	0.343085	10.9134	0.000954716	0.00749078	Down	5.8S ribosomal RNA
ENSG00000278233	LOC124908238	304.837	371	141.607	164.09	245.383	-1.14435	0.343085	10.9134	0.000954716	0.00749078	Down	5.8S ribosomal RNA
ENSG00000278233	LOC124908239	304.837	371	141.607	164.09	245.383	-1.14435	0.343085	10.9134	0.000954716	0.00749078	Down	5.8S ribosomal RNA
ENSG00000278233	LOC124908240	304.837	371	141.607	164.09	245.383	-1.14435	0.343085	10.9134	0.000954716	0.00749078	Down	5.8S ribosomal RNA
ENSG00000278233	LOC124908241	304.837	371	141.607	164.09	245.383	-1.14435	0.343085	10.9134	0.000954716	0.00749078	Down	5.8S ribosomal RNA
ENSG00000278233	LOC124908242	304.837	371	141.607	164.09	245.383	-1.14435	0.343085	10.9134	0.000954716	0.00749078	Down	5.8S ribosomal RNA
ENSG00000278233	LOC124908243	304.837	371	141.607	164.09	245.383	-1.14435	0.343085	10.9134	0.000954716	0.00749078	Down	5.8S ribosomal RNA
ENSG00000278233	LOC124908244	304.837	371	141.607	164.09	245.383	-1.14435	0.343085	10.9134	0.000954716	0.00749078	Down	5.8S ribosomal RNA
ENSG00000278233	LOC124908245	304.837	371	141.607	164.09	245.383	-1.14435	0.343085	10.9134	0.000954716	0.00749078	Down	5.8S ribosomal RNA
ENSG00000278233	LOC124908246	304.837	371	141.607	164.09	245.383	-1.14435	0.343085	10.9134	0.000954716	0.00749078	Down	5.8S ribosomal RNA
ENSG00000278233	LOC124908247	304.837	371	141.607	164.09	245.383	-1.14435	0.343085	10.9134	0.000954716	0.00749078	Down	5.8S ribosomal RNA
ENSG00000278233	LOC124908248	304.837	371	141.607	164.09	245.383	-1.14435	0.343085	10.9134	0.000954716	0.00749078	Down	5.8S ribosomal RNA
ENSG00000278233	LOC124908249	304.837	371	141.607	164.09	245.383	-1.14435	0.343085	10.9134	0.000954716	0.00749078	Down	5.8S ribosomal RNA
ENSG00000278233	LOC124908257	304.837	371	141.607	164.09	245.383	-1.14435	0.343085	10.9134	0.000954716	0.00749078	Down	5.8S ribosomal RNA
ENSG00000278233	LOC124908268	304.837	371	141.607	164.09	245.383	-1.14435	0.343085	10.9134	0.000954716	0.00749078	Down	5.8S ribosomal RNA
ENSG00000278233	LOC124908278	304.837	371	141.607	164.09	245.383	-1.14435	0.343085	10.9134	0.000954716	0.00749078	Down	5.8S ribosomal RNA
ENSG00000278233	LOC124908289	304.837	371	141.607	164.09	245.383	-1.14435	0.343085	10.9134	0.000954716	0.00749078	Down	5.8S ribosomal RNA
ENSG00000278233	LOC124908300	304.837	371	141.607	164.09	245.383	-1.14435	0.343085	10.9134	0.000954716	0.00749078	Down	5.8S ribosomal RNA
ENSG00000278233	LOC124908310	304.837	371	141.607	164.09	245.383	-1.14435	0.343085	10.9134	0.000954716	0.00749078	Down	5.8S ribosomal RNA
ENSG00000278233	LOC124908316	304.837	371	141.607	164.09	245.383	-1.14435	0.343085	10.9134	0.000954716	0.00749078	Down	5.8S ribosomal RNA
ENSG00000278233	LOC124908327	304.837	371	141.607	164.09	245.383	-1.14435	0.343085	10.9134	0.000954716	0.00749078	Down	5.8S ribosomal RNA
ENSG00000278233	LOC124908336	304.837	371	141.607	164.09	245.383	-1.14435	0.343085	10.9134	0.000954716	0.00749078	Down	5.8S ribosomal RNA
ENSG00000278233	LOC124908347	304.837	371	141.607	164.09	245.383	-1.14435	0.343085	10.9134	0.000954716	0.00749078	Down	5.8S ribosomal RNA
ENSG00000278233	LOC124908358	304.837	371	141.607	164.09	245.383	-1.14435	0.343085	10.9134	0.000954716	0.00749078	Down	5.8S ribosomal RNA
ENSG00000278233	LOC124908368	304.837	371	141.607	164.09	245.383	-1.14435	0.343085	10.9134	0.000954716	0.00749078	Down	5.8S ribosomal RNA
ENSG00000278233	LOC124908369	304.837	371	141.607	164.09	245.383	-1.14435	0.343085	10.9134	0.000954716	0.00749078	Down	5.8S ribosomal RNA
ENSG00000278233	LOC124908370	304.837	371	141.607	164.09	245.383	-1.14435	0.343085	10.9134	0.000954716	0.00749078	Down	5.8S ribosomal RNA
ENSG00000278233	LOC124908371	304.837	371	141.607	164.09	245.383	-1.14435	0.343085	10.9134	0.000954716	0.00749078	Down	5.8S ribosomal RNA
ENSG00000278233	LOC124908372	304.837	371	141.607	164.09	245.383	-1.14435	0.343085	10.9134	0.000954716	0.00749078	Down	5.8S ribosomal RNA
ENSG00000278233	LOC124908373	304.837	371	141.607	164.09	245.383	-1.14435	0.343085	10.9134	0.000954716	0.00749078	Down	5.8S ribosomal RNA
ENSG00000278233	LOC124908374	304.837	371	141.607	164.09	245.383	-1.14435	0.343085	10.9134	0.000954716	0.00749078	Down	5.8S ribosomal RNA
ENSG00000278233	LOC124908375	304.837	371	141.607	164.09	245.383	-1.14435	0.343085	10.9134	0.000954716	0.00749078	Down	5.8S ribosomal RNA
ENSG00000278233	LOC124908376	304.837	371	141.607	164.09	245.383	-1.14435	0.343085	10.9134	0.000954716	0.00749078	Down	5.8S ribosomal RNA
ENSG00000278233	LOC124908377	304.837	371	141.607	164.09	245.383	-1.14435	0.343085	10.9134	0.000954716	0.00749078	Down	5.8S ribosomal RNA
ENSG00000278233	LOC124908378	304.837	371	141.607	164.09	245.383	-1.14435	0.343085	10.9134	0.000954716	0.00749078	Down	5.8S ribosomal RNA
ENSG00000278233	LOC124908379	304.837	371	141.607	164.09	245.383	-1.14435	0.343085	10.9134	0.000954716	0.00749078	Down	5.8S ribosomal RNA
ENSG00000278233	LOC124908380	304.837	371	141.607	164.09	245.383	-1.14435	0.343085	10.9134	0.000954716	0.00749078	Down	5.8S ribosomal RNA
ENSG00000278233	LOC124908381	304.837	371	141.607	164.09	245.383	-1.14435	0.343085	10.9134	0.000954716	0.00749078	Down	5.8S ribosomal RNA
ENSG00000278233	LOC124908382	304.837	371	141.607	164.09	245.383	-1.14435	0.343085	10.9134	0.000954716	0.00749078	Down	5.8S ribosomal RNA
ENSG00000278233	LOC124908383	304.837	371	141.607	164.09	245.383	-1.14435	0.343085	10.9134	0.000954716	0.00749078	Down	5.8S ribosomal RNA
ENSG00000278233	LOC124908384	304.837	371	141.607	164.09	245.383	-1.14435	0.343085	10.9134	0.000954716	0.00749078	Down	5.8S ribosomal RNA
ENSG00000278233	LOC124908385	304.837	371	141.607	164.09	245.383	-1.14435	0.343085	10.9134	0.000954716	0.00749078	Down	5.8S ribosomal RNA
ENSG00000278233	LOC124908386	304.837	371	141.607	164.09	245.383	-1.14435	0.343085	10.9134	0.000954716	0.00749078	Down	5.8S ribosomal RNA
ENSG00000278233	LOC124908387	304.837	371	141.607	164.09	245.383	-1.14435	0.343085	10.9134	0.000954716	0.00749078	Down	5.8S ribosomal RNA
ENSG00000278233	LOC124908388	304.837	371	141.607	164.09	245.383	-1.14435	0.343085	10.9134	0.000954716	0.00749078	Down	5.8S ribosomal RNA
ENSG00000278233	LOC124908389	304.837	371	141.607	164.09	245.383	-1.14435	0.343085	10.9134	0.000954716	0.00749078	Down	5.8S ribosomal RNA
ENSG00000278233	LOC124908390	304.837	371	141.607	164.09	245.383	-1.14435	0.343085	10.9134	0.000954716	0.00749078	Down	5.8S ribosomal RNA
ENSG00000278233	LOC124908391	304.837	371	141.607	164.09	245.383	-1.14435	0.343085	10.9134	0.000954716	0.00749078	Down	5.8S ribosomal RNA
ENSG00000278233	LOC124908392	304.837	371	141.607	164.09	245.383	-1.14435	0.343085	10.9134	0.000954716	0.00749078	Down	5.8S ribosomal RNA
ENSG00000278233	LOC124908393	304.837	371	141.607	164.09	245.383	-1.14435	0.343085	10.9134	0.000954716	0.00749078	Down	5.8S ribosomal RNA
ENSG00000278233	LOC124908474	304.837	371	141.607	164.09	245.383	-1.14435	0.343085	10.9134	0.000954716	0.00749078	Down	5.8S ribosomal RNA
ENSG00000278233	LOC124908494	304.837	371	141.607	164.09	245.383	-1.14435	0.343085	10.9134	0.000954716	0.00749078	Down	5.8S ribosomal RNA
ENSG00000278233	LOC124908504	304.837	371	141.607	164.09	245.383	-1.14435	0.343085	10.9134	0.000954716	0.00749078	Down	5.8S ribosomal RNA
ENSG00000278233	LOC124908512	304.837	371	141.607	164.09	245.383	-1.14435	0.343085	10.9134	0.000954716	0.00749078	Down	5.8S ribosomal RNA
ENSG00000278233	LOC124908513	304.837	371	141.607	164.09	245.383	-1.14435	0.343085	10.9134	0.000954716	0.00749078	Down	5.8S ribosomal RNA
ENSG00000278233	LOC124908514	304.837	371	141.607	164.09	245.383	-1.14435	0.343085	10.9134	0.000954716	0.00749078	Down	5.8S ribosomal RNA
ENSG00000278233	LOC124908515	304.837	371	141.607	164.09	245.383	-1.14435	0.343085	10.9134	0.000954716	0.00749078	Down	5.8S ribosomal RNA
ENSG00000278233	LOC124908516	304.837	371	141.607	164.09	245.383	-1.14435	0.343085	10.9134	0.000954716	0.00749078	Down	5.8S ribosomal RNA
ENSG00000278233	LOC124908517	304.837	371	141.607	164.09	245.383	-1.14435	0.343085	10.9134	0.000954716	0.00749078	Down	5.8S ribosomal RNA
ENSG00000278233	LOC124908518	304.837	371	141.607	164.09	245.383	-1.14435	0.343085	10.9134	0.000954716	0.00749078	Down	5.8S ribosomal RNA
ENSG00000278233	LOC124908519	304.837	371	141.607	164.09	245.383	-1.14435	0.343085	10.9134	0.000954716	0.00749078	Down	5.8S ribosomal RNA
ENSG00000278233	LOC124908520	304.837	371	141.607	164.09	245.383	-1.14435	0.343085	10.9134	0.000954716	0.00749078	Down	5.8S ribosomal RNA
ENSG00000278233	LOC124908521	304.837	371	141.607	164.09	245.383	-1.14435	0.343085	10.9134	0.000954716	0.00749078	Down	5.8S ribosomal RNA
ENSG00000278233	LOC124908522	304.837	371	141.607	164.09	245.383	-1.14435	0.343085	10.9134	0.000954716	0.00749078	Down	5.8S ribosomal RNA
ENSG00000278233	LOC124908523	304.837	371	141.607	164.09	245.383	-1.14435	0.343085	10.9134	0.000954716	0.00749078	Down	5.8S ribosomal RNA
ENSG00000278233	LOC124908524	304.837	371	141.607	164.09	245.383	-1.14435	0.343085	10.9134	0.000954716	0.00749078	Down	5.8S ribosomal RNA
ENSG00000278233	LOC124908525	304.837	371	141.607	164.09	245.383	-1.14435	0.343085	10.9134	0.000954716	0.00749078	Down	5.8S ribosomal RNA
ENSG00000278233	LOC124908527	304.837	371	141.607	164.09	245.383	-1.14435	0.343085	10.9134	0.000954716	0.00749078	Down	5.8S ribosomal RNA
ENSG00000278299	TBC1D3C	632.698	763	139.584	176.396	427.92	-2.14305	0.291044	50.9479	9.48518e-13	1.10888e-10	Down	TBC1 domain family member 3C
ENSG00000278598	MIR6775	14.735	16	89.01	132.297	63.0107	2.84864	0.653425	17.5855	2.74673e-05	0.000399724	Up	microRNA 6775
ENSG00000278599	TBC1D3E	417.194	511	111.263	115.888	288.836	-2.03055	0.326041	36.766	1.33194e-09	6.54256e-08	Down	TBC1 domain family member 3E
ENSG00000278600		51.574	31	112.274	130.246	81.2735	1.55218	0.565327	7.30228	0.00688673	0.0356662	Up
ENSG00000278619	MRM1	389.565	370	97.102	157.936	253.651	-1.57481	0.362221	18.2341	1.95354e-05	0.000299494	Down	mitochondrial rRNA methyltransferase 1
ENSG00000278685	IQCA1L	56.178	30	194.204	229.726	127.527	2.29512	0.48718	20.8106	5.07004e-06	9.43824e-05	Up	IQ motif containing with AAA domain 1 like
ENSG00000278828	H3C10	125.25	131	40.459	29.741	81.6127	-1.86765	0.554569	10.8711	0.000976748	0.00761594	Down	H3 clustered histone 10
ENSG00000278872		575.599	50	0	0	156.4	-10.7053	3.04048	7.0784	0.00780187	0.0393708	Down
ENSG00000278922		260.631	351	779.851	542.522	483.501	1.11309	0.298125	13.6577	0.000219339	0.00226255	Up
ENSG00000279057		86.57	66	229.606	297.413	169.897	1.78713	0.409975	18.2098	1.97857e-05	0.000301706	Up
ENSG00000279071		30.392	4	73.838	113.837	55.5167	2.44084	0.827059	8.06676	0.00450846	0.0257777	Up
ENSG00000279159		877.673	449	174.986	135.374	409.258	-2.09615	0.353879	32.8456	9.9777e-09	3.92307e-07	Down
ENSG00000279198		351.806	193	551.256	556.879	413.235	1.02315	0.327479	9.5968	0.00194917	0.0133622	Up
ENSG00000279227		67.23	53	179.032	325.103	156.091	2.06684	0.457412	19.284	1.12645e-05	0.000187414	Up
ENSG00000279294		240.37	229	562.382	505.601	384.338	1.18597	0.283588	17.1244	3.50101e-05	0.000494379	Up
ENSG00000279452		3.684	0	21.241	49.227	18.538	4.23187	1.39376	8.42708	0.00369674	0.0221174	Up
ENSG00000279457		447.586	669	249.835	262.544	407.241	-1.12337	0.304815	13.3118	0.000263743	0.002655	Down
ENSG00000279488		58.941	35	7.08	8.204	27.3065	-2.62065	0.960622	6.9708	0.00828504	0.0412277	Down
ENSG00000279491		686.114	633	1275.47	1795.76	1097.59	1.21907	0.234006	26.4578	2.69362e-07	7.39208e-06	Up
ENSG00000279539		670.458	450	2229.3	2687.99	1509.44	2.13302	0.234658	76.725	1.96499e-18	5.38407e-16	Up
ENSG00000279568		125.25	42	261.973	442.017	217.81	2.07059	0.484369	17.1311	3.4887e-05	0.000493369	Up
ENSG00000279602		585.729	439	218.48	154.86	349.517	-1.45683	0.324167	19.5606	9.74608e-06	0.000165768	Down
ENSG00000279613		9.21	8	39.448	79.994	34.1627	2.79374	0.883677	9.26696	0.00233324	0.0154632	Up
[truncated: 82 more rows]
